# Supplementary material for: Rationally seeded computational protein design of ɑ-helical barrels
Source: Nat Chem Biol. 2024 Jun 20;20(8):991–9. doi: 10.1038/s41589-024-01642-0 (PMC11288890; doi:10.1038/s41589-024-01642-0)
Supplement: Supplementary file 8 — PDB files and alignments used for figure panels. [file 41589_2024_1642_MOESM8_ESM.zip › KIA_RP_RSPD_NatChemBiol_data_Figure5/PDB_90_filter/PDB_90.txt]

132L_1 135L_1 193L_1 194L_1 1A2Y_3 1AKI_1 1AT5_1 1AT6_1 1AZF_1 1B0D_1 1B2K_1 1BGI_1 1BHZ_1 1BQL_3 1BVK_3 1BVX_1 1BWH_1 1BWI_1 1BWJ_1 1C08_3 1C10_1 1DKJ_1 1DKK_1 1DPW_1 1DPX_1 1DQJ_3 1DZB_2 1E8L_1 1F0W_1 1F10_1 1FBI_3 1FDL_3 1FLQ_1 1FLU_1 1FLW_1 1FLY_1 1FN5_1 1G7H_3 1G7I_3 1G7J_3 1G7L_3 1G7M_3 1GHL_1 1GPQ_2 1GWD_1 1GXV_1 1GXX_1 1H6M_1 1H87_1 1HC0_1 1HEL_1 1HEM_1 1HEN_1 1HEO_1 1HEP_1 1HEQ_1 1HER_1 1HEW_1 1HF4_1 1HHL_1 1HSW_1 1HSX_1 1IC4_3 1IC5_3 1IC7_3 1IEE_1 1IO5_1 1IOQ_1 1IOR_1 1IOS_1 1IOT_1 1IR7_1 1IR8_1 1IR9_1 1J1O_3 1J1P_3 1J1X_3 1JA2_1 1JA4_1 1JA6_1 1JA7_1 1JEF_1 1JHL_3 1JIS_1 1JIT_1 1JIY_1 1JJ0_1 1JJ1_1 1JJ3_1 1JPO_1 1JSE_1 1JTO_2 1JTP_2 1JTT_2 1KIP_3 1KIQ_3 1KIR_3 1KXW_1 1KXX_1 1KXY_1 1LCN_1 1LJ3_1 1LJ4_1 1LJE_1 1LJF_1 1LJG_1 1LJH_1 1LJI_1 1LJJ_1 1LJK_1 1LJN_1 1LKR_1 1LKS_1 1LMA_1 1LPI_1 1LSA_1 1LSB_1 1LSC_1 1LSD_1 1LSE_1 1LSF_1 1LSG_1 1LSM_1 1LSN_1 1LSY_1 1LSZ_1 1LYO_1 1LYS_1 1LYZ_1 1LZ2_1 1LZ8_1 1LZ9_1 1LZA_1 1LZB_1 1LZC_1 1LZD_1 1LZE_1 1LZG_1 1LZH_1 1LZN_1 1LZT_1 1LZY_1 1MEL_2 1MLC_3 1N4F_1 1NBY_3 1NBZ_3 1NDG_3 1NDM_3 1P2C_3 1PS5_1 1QIO_1 1QTK_1 1RCM_1 1RFP_1 1RI8_2 1RJC_2 1SF4_1 1SF6_1 1SF7_1 1SFB_1 1SFG_1 1SQ2_1 1T3P_1 1T6V_1 1TEW_1 1UA6_3 1UAC_3 1UC0_1 1UCO_1 1UIA_1 1UIB_1 1UIC_1 1UID_1 1UIE_1 1UIF_1 1UIG_1 1UIH_1 1UUZ_2 1V7S_1 1V7T_1 1VAT_1 1VAU_1 1VDP_1 1VDQ_1 1VDS_1 1VDT_1 1VED_1 1VFB_3 1W6Z_1 1WTM_1 1WTN_1 1XEI_1 1XEJ_1 1XEK_1 1XFP_2 1XFT_1 1XGP_3 1XGQ_3 1XGR_3 1XGT_3 1XGU_3 1YIK_1 1YIL_1 1YKX_1 1YKY_1 1YKZ_1 1YL0_1 1YL1_1 1YQV_3 1Z55_1 1ZMY_2 1ZV5_1 1ZVH_1 1ZVY_2 2A6U_1 2A7D_1 2A7F_1 2AUB_1 2B5Z_1 2BLX_1 2BLY_1 2BPU_1 2C8O_1 2C8P_1 2CDS_1 2CGI_1 2D4I_1 2D4J_1 2D4K_1 2D6B_1 2D91_1 2DQC_3 2DQD_3 2DQE_3 2DQF_3 2DQG_3 2DQH_3 2DQI_3 2DQJ_3 2EIZ_3 2EKS_3 2EPE_1 2F2N_1 2F30_1 2F4A_1 2F4G_1 2FBB_1 2G4P_1 2G4Q_1 2H9J_1 2H9K_1 2HS7_1 2HS9_1 2HSO_1 2HTX_1 2HU1_1 2HU3_1 2HUB_1 2I25_2 2I26_2 2I6Z_1 2IFF_3 2IHL_1 2LYM_1 2LYO_1 2LYZ_1 2LZ2_1 2LZH_1 2LZT_1 2PC2_1 2Q0M_1 2VB1_1 2W1L_1 2W1M_1 2W1X_1 2W1Y_1 2WAR_1 2X0A_1 2XBR_1 2XBS_1 2XJW_1 2XTH_1 2YBH_1 2YBI_1 2YBJ_1 2YBL_1 2YBM_1 2YBN_1 2YDG_1 2YSS_3 2YVB_1 2Z12_1 2Z18_1 2Z19_1 2ZNW_2 2ZNX_2 2ZQ3_1 2ZQ4_1 2ZYP_1 3A34_1 3A3Q_1 3A3R_1 3A67_3 3A6B_3 3A6C_3 3A8Z_1 3A90_1 3A91_1 3A92_1 3A93_1 3A94_1 3A95_1 3A96_1 3AGG_1 3AGH_1 3AGI_1 3AJN_1 3ATN_1 3ATO_1 3AW6_1 3AW7_1 3AZ4_1 3AZ5_1 3AZ6_1 3AZ7_1 3B6L_1 3B72_1 3D9A_1 3E3D_1 3EMS_1 3EXD_1 3F6Z_1 3G3A_2 3G3B_2 3HFM_3 3IJU_1 3IJV_1 3J4G_1 3J6K_1 3KAM_1 3LYM_1 3LYO_1 3LYT_1 3LYZ_1 3LZ2_1 3LZT_1 3M18_2 3M3U_1 3N9A_1 3N9C_1 3N9E_1 3OJP_1 3OK0_1 3P4Z_1 3P64_1 3P65_1 3P66_1 3P68_1 3QE8_1 3QNG_1 3QY4_1 3RNX_1 3RT5_1 3RU5_1 3RW8_1 3RZ4_1 3SP3_1 3T6U_1 3TMU_1 3TMV_1 3TMW_1 3TMX_1 3TXB_1 3TXD_1 3TXE_1 3TXF_1 3TXG_1 3TXH_1 3TXI_1 3TXJ_1 3TXK_1 3ULR_1 3W6A_1 3WL2_1 3WMK_1 3WPJ_1 3WPK_1 3WPL_1 3WU7_1 3WU8_1 3WU9_1 3WUA_1 3WUL_1 3WUM_1 3WUN_1 3WVX_1 3WVY_1 3WW5_1 3WW6_1 3WXT_1 3WXU_1 3ZEK_1 4A7D_1 4A8A_2 4A8B_2 4AGA_1 4AXT_1 4B0D_1 4B1A_1 4B49_1 4B4E_1 4B4I_1 4B4J_1 4BAD_1 4BAF_1 4BAP_1 4BS7_1 4C3W_1 4CJ2_1 4D9Z_1 4DC4_1 4DD0_1 4DD1_1 4DD2_1 4DD3_1 4DD7_1 4DD9_1 4DDA_1 4DDB_1 4DDC_1 4DT3_1 4E3U_1 4EOF_1 4ET8_1 4ET9_1 4ETA_1 4ETB_1 4ETC_1 4ETD_1 4ETE_1 4FJR_1 4G49_1 4G4B_1 4G4C_1 4G4H_1 4GCB_1 4GCC_1 4GCD_1 4GCE_1 4GCF_1 4GLA_1 4GLV_1 4GN3_1 4GN4_2 4GN5_2 4H1P_1 4H8X_1 4H8Y_1 4H8Z_1 4H90_1 4H91_1 4H92_1 4H93_1 4H94_1 4H9A_1 4H9B_1 4H9C_1 4H9E_1 4H9F_1 4H9H_1 4H9I_1 4HP0_1 4HPI_1 4HSF_1 4HTK_1 4HTN_1 4HTQ_1 4HV1_1 4HV2_1 4I8S_1 4IAS_1 4IAT_1 4II8_1 4J1A_1 4J1B_1 4J7V_1 4KXI_1 4LFP_1 4LFX_1 4LGK_1 4LT0_1 4LT1_1 4LT2_1 4LT3_1 4LYB_1 4LYC_1 4LYM_1 4LYO_1 4LYT_1 4LYZ_1 4LZT_1 4M4O_1 4M6D_1 4MR1_1 4N0J_1 4N1C_2 4N1E_2 4N5R_1 4N8Z_1 4N9R_1 4NEB_1 4NFV_1 4NG1_1 4NG8_1 4NGI_1 4NGJ_1 4NGK_1 4NGL_1 4NGO_1 4NGV_1 4NGW_1 4NGY_1 4NGZ_1 4NHI_1 4NHP_1 4NHQ_1 4NHS_1 4NHT_1 4NIJ_1 4NSG_1 4NSH_1 4NSI_1 4NSJ_1 4NWE_1 4NWH_1 4NY5_1 4O34_1 4OOO_1 4OOT_1 4OWA_1 4OWB_1 4OWC_1 4OWE_1 4OWH_1 4P2E_1 4PGJ_2 4PHI_1 4PPO_1 4PRQ_1 4PRU_1 4QEQ_1 4QGZ_1 4QY9_1 4R0F_1 4R6C_1 4RDS_1 4RLM_1 4RLN_1 4RW1_1 4RW2_1 4TSA_1 4TSB_1 4TSC_1 4TTD_1 4TUN_1 4TWS_1 4U3X_2 4UWN_1 4UWU_1 4UWV_1 4W94_1 4W96_1 4WG1_1 4WG7_1 4WL6_1 4WL7_1 4WLD_1 4WLT_1 4WLX_1 4WLY_1 4WM1_1 4WM2_1 4WM3_1 4WM4_1 4WM5_1 4WM6_1 4WMG_1 4WO6_1 4WO9_1 4WOA_1 4X3B_1 4XAD_1 4XEN_1 4XJB_1 4XJD_1 4XJF_1 4XJG_1 4XJH_1 4XJI_1 4XN6_1 4XYY_1 4YEM_1 4YEN_1 4YEO_1 4YM8_1 4YOP_1 4Z3M_1 4Z41_1 4Z46_1 4Z98_1 4ZEE_1 4ZFP_1 4ZIX_1 5A3E_1 5A3Z_1 5AMY_1 5APC_1 5APD_1 5APE_1 5APF_1 5B05_1 5B06_1 5B07_1 5B1F_1 5B1G_1 5B59_1 5B5J_1 5C6I_1 5C6J_1 5C6L_1 5D5C_1 5D5F_1 5DL9_1 5DLA_1 5DM9_1 5E4P_1 5E9R_1 5EBH_1 5F14_1 5F16_1 5F81_1 5F9U_1 5F9X_1 5FCP_1 5FDJ_1 5FEK_1 5FEL_1 5FHW_1 5FST_1 5GWB_1 5HLL_1 5HMJ_1 5HMV_1 5HNC_1 5HNL_1 5HQ1_1 5I4W_1 5I4X_1 5I4Y_1 5I53_1 5I54_1 5I5Q_1 5IDD_1 5IEL_1 5IHG_1 5II3_1 5ILC_1 5ILF_1 5J7C_1 5JEN_2 5K2K_1 5K2N_1 5K2P_1 5K2Q_1 5K2R_1 5K2S_1 5K7O_1 5KJ9_1 5KKI_1 5KKJ_1 5KXK_1 5KXL_1 5KXM_1 5KXN_1 5KXO_1 5KXP_1 5KXR_1 5KXS_1 5KXT_1 5KXW_1 5KXX_1 5KXY_1 5KXZ_1 5KY1_1 5L3H_1 5L3I_1 5L9J_1 5LA5_1 5LA8_1 5LAF_1 5LAG_1 5LAN_1 5LIN_1 5LIO_1 5LVG_1 5LVH_1 5LVI_1 5LVJ_1 5LXW_1 5LYM_1 5LYT_1 5LYZ_1 5M1Y_1 5MJJ_1 5MYY_1 5NBJ_1 5NE0_1 5NJ1_1 5NJM_1 5NJP_1 5NJQ_1 5NJR_1 5NJS_1 5O4W_1 5O4X_1 5O6Q_1 5OB6_1 5OB7_1 5OB8_1 5OB9_1 5OCV_1 5OER_1 5OLE_1 5OOV_2 5OOY_2 5OP1_2 5T3F_1 5TK0_1 5UVJ_1 5V4G_1 5V4H_1 5V4I_1 5WR9_1 5WRA_1 5WRB_1 5YIN_1 5YKY_1 6A10_1 6A4N_1 6A4O_1 6A4P_1 6A4Q_1 6ABN_1 6ABZ_1 6AC2_1 6AD5_1 6ADF_1 6AEA_1 6AGN_1 6AGR_1 6AHH_1 6AHL_1 6APM_1 6B7U_1 6B7V_1 6B7W_1 6BO1_1 6BO2_1 6BRE_1 6CIW_1 6D6E_1 6D6F_1 6D6G_1 6D6H_1 6F1L_1 6F1M_1 6F1O_1 6F1P_1 6F1R_1 6F2I_1 6F2J_1 6F2K_1 6F9X_1 6F9Y_1 6F9Z_1 6FA0_1 6FRO_1 6FRQ_1 6FSJ_1 6FTR_1 6G5C_1 6G5V_1 6G5Y_1 6G8A_1 6GF0_1 6GNL_1 6GOB_1 6GOH_1 6GOI_1 6GOJ_1 6H0K_1 6H0L_1 6H3B_1 6H79_1 6HT2_1 6HU5_1 6HY4_1 6HY6_1 6HY8_1 6HYB_1 6IG6_1 6IRJ_1 6JB2_2 6JB5_2 6JB8_2 6JXP_1 6JXQ_1 6JZI_1 6K5Q_1 6K8G_1 6KCB_1 6KCD_1 6KD1_1 6LAV_1 6LL3_1 6LT5_1 6LYT_1 6LYZ_1 6MQV_1 6MUZ_1 6MX9_1 6O2H_1 6P4A_3 6P4B_3 6P4D_1 6PBB_1 6PL9_1 6PLA_1 6PLB_1 6Q88_1 6Q8R_1 6Q8T_1 6QEA_1 6QNB_1 6QQ3_1 6QQC_1 6QQD_1 6QQE_1 6QQF_1 6QWW_1 6QWX_1 6QWY_1 6QWZ_1 6QX0_1 6QXW_1 6QXX_1 6QXY_1 6QY0_1 6QY1_1 6QY2_1 6QY4_1 6QY5_1 6RNB_1 6RNC_1 6RO3_1 6RO5_1 6RT1_1 6RT3_1 6RT9_1 6RTA_1 6RXI_1 6S2N_1 6S7N_1 6SET_1 6SEU_1 6SEW_1 6SEX_1 6SEZ_1 6SIJ_1 6SIK_1 6SIL_1 6SIM_1 6SR0_1 6SR1_1 6SR2_1 6SR3_1 6SR4_1 6SR5_1 6SYC_1 6SYD_1 6SYE_1 6TVL_1 6TVY_1 6W7P_1 6W8E_1 6WEB_1 6WEC_1 6WGO_1 6WRL_1 6WRM_1 6WX5_1 6YBF_1 6YBI_1 6YJX_1 6YOB_1 6YOC_1 6YOD_1 6YOE_1 6ZS8_1 7A70_1 7AC2_1 7AVE_1 7AVF_1 7AVG_1 7B9J_1 7BAZ_1 7BB1_1 7BCU_1 7BCX_1 7BD0_1 7BDM_1 7BDZ_1 7BE0_1 7BE1_1 7BE2_1 7BEB_1 7BEC_1 7BHK_1 7BHL_1 7BHM_1 7BHN_1 7BMO_1 7BMP_1 7BMQ_1 7BMR_1 7BMS_1 7BMT_1 7BR5_1 7BVM_1 7BVO_1 7BYO_1 7BYP_1 7C09_1 7CDK_1 7CDM_1 7CDN_1 7CDO_1 7CDP_1 7CDQ_1 7CDR_1 7CDS_1 7CDT_1 7CDU_1 7CJZ_1 7CQO_1 7CVJ_1 7CVL_1 7D01_1 7D02_1 7D04_1 7D05_1 7D0W_1 7DEQ_1 7DER_1 7DLN_1 7DTB_1 7DTF_1 7E02_1 7F26_1 7FCU_1 7FCW_1 7FG8_1 7FGU_1 7FGV_1 7JMU_1 7KH5_1 7KNK_1 7L84_1 7LLP_1 7LN8_1 7LN9_1 7LOQ_1 7LOR_1 7LP6_1 7LPL_1 7LPM_1 7LYZ_1 7MRP_1 7NJF_1 7NKF_1 7O2O_1 7OL5_1 7OL6_1 7OL7_1 7OL8_1 7P6M_1 7PNH_1 7Q04_3 7Q05_3 7Q06_3 7Q0T_1 7Q0U_1 7Q0V_1 7QNP_2 7QQ1_1 7R1Q_1 7RXY_1 7RYD_1 7RYK_1 7RZ0_1 7RZ1_1 7RZ2_1 7S27_1 7S28_1 7S29_1 7S2A_1 7S2B_1 7S2C_1 7S2D_1 7S2E_1 7S2F_1 7S2G_1 7S2Q_1 7S2U_1 7S2V_1 7S2W_1 7S30_1 7S31_1 7S32_1 7S33_1 7S34_1 7S35_1 7S4W_1 7SKW_1 7TUM_1 7ULY_1 7VEI_1 7VGO_1 7VGP_1 7WBD_1 7WBE_1 7WBF_1 7WKR_1 7WUC_1 7WXS_1 7Y6A_1 7YNU_1 7YNV_1 7YRK_1 7Z6J_1 7ZU6_1 8A9D_1 8A9E_1 8A9R_1 8AAZ_1 8AJ3_1 8AJ4_1 8AJ5_1 8B3L_1 8B3T_1 8B3U_1 8B3V_1 8BOV_1 8BOY_1 8BPH_1 8BPJ_1 8BPU_1 8BQM_1 8BQP_1 8BQQ_1 8BQR_1 8BQT_1 8CVU_1 8CVV_1 8CVW_1 8CW0_1 8CW1_1 8CW3_1 8CW5_1 8CW6_1 8CW7_1 8CW8_1 8CWB_1 8CWC_1 8CWD_1 8CWE_1 8CWF_1 8CWG_1 8CWH_1 8D5S_1 8D5T_1 8D5U_1 8D5W_1 8D5X_1 8D5Z_1 8D60_1 8D61_1 8D62_1 8D69_1 8D6B_1 8D6I_1 8D75_1 8D77_1 8D7A_1 8D7B_1 8D7C_1 8D7D_1 8D7J_1 8D7L_1 8D7Q_1 8D7S_1 8D8A_1 8D8B_1 8D8C_1 8D8D_1 8D8E_1 8D8F_1 8D8G_1 8D8H_1 8DCT_1 8DCU_1 8DCV_1 8DCW_1 8DYZ_1 8DZ7_1 8E54_1 8EZO_1 8EZP_1 8EZU_1 8EZX_1 8F00_1 8F0B_1 8F28_1 8F2G_1 8GMV_1 8GMW_1 8H3W_1 8LYZ_1 8OM8_1 8OMS_1 8OMT_1 8PFT_1 8PFU_1 8PFV_1 8PFW_1 8PFX_1 8PFY_1 9LYZ_1 AF_AFP00698F1_1 AF_AFP00699F1_1 AF_AFP00700F1_1 AF_AFP00701F1_1 AF_AFP00702F1_1 AF_AFP00703F1_1 AF_AFP00704F1_1 AF_AFP19849F1_1 AF_AFP22910F1_1 AF_AFP24364F1_1 AF_AFP24533F1_1 AF_AFP49663F1_1 AF_AFP81711F1_1 AF_AFQ7LZI3F1_1 AF_AFQ7LZP9F1_1 AF_AFQ7LZQ0F1_1 AF_AFQ7LZT2F1_1
1A1M_2 1A1N_2 1A1O_2 1A6Z_2 1A9B_2 1A9E_2 1AGB_2 1AGC_2 1AGD_2 1AGE_2 1AGF_2 1AKJ_2 1AO7_2 1B0G_2 1B0R_2 1BD2_2 1C16_2 1CE6_2 1CG9_2 1DE4_2 1DUY_2 1DUZ_2 1E27_2 1E28_2 1EEY_2 1EEZ_2 1EFX_2 1EXU_2 1GZP_2 1GZQ_2 1HHG_2 1HHH_2 1HHI_2 1HHJ_2 1HHK_2 1HLA_2 1HSA_2 1HSB_2 1I1F_2 1I1Y_2 1I4F_2 1I7R_2 1I7T_2 1I7U_2 1IM3_2 1IM9_2 1JF1_2 1JGD_2 1JGE_2 1JHT_2 1JNJ_1 1K5N_2 1KPR_2 1KTL_2 1LDS_1 1LP9_2 1M05_2 1M6O_2 1MHE_2 1MI5_2 1N2R_2 1OF2_2 1OGA_2 1OGT_2 1ONQ_2 1P7Q_2 1PY4_1 1Q94_2 1QEW_2 1QLF_2 1QQD_2 1QR1_2 1QRN_2 1QSE_2 1QSF_2 1QVO_2 1R3H_2 1S8D_2 1S9W_2 1S9X_2 1S9Y_2 1SYS_2 1SYV_2 1T1W_2 1T1X_2 1T1Y_2 1T1Z_2 1T20_2 1T21_2 1T22_2 1TMC_2 1TVB_2 1TVH_2 1UQS_2 1UXS_2 1UXW_2 1VGK_2 1W0V_2 1W0W_2 1W72_2 1X7Q_2 1XH3_2 1XR8_2 1XR9_2 1XZ0_2 1YDP_2 1YPZ_2 1ZHK_2 1ZHL_2 1ZS8_2 1ZSD_2 1ZT4_2 1ZVS_2 2A83_2 2AK4_2 2AV1_2 2AV7_2 2AXF_2 2AXG_2 2BCK_2 2BNQ_2 2BNR_2 2BSR_2 2BSS_2 2BST_2 2BVO_2 2BVP_2 2BVQ_2 2C7U_2 2CII_2 2CIK_2 2CLR_2 2D31_2 2D4D_1 2D4F_1 2DYP_2 2ESV_2 2F53_2 2F54_2 2F74_2 2F8O_1 2FYY_2 2FZ3_2 2GIT_2 2GJ6_2 2GT9_2 2GTW_2 2GTZ_2 2GUO_2 2H26_2 2H6P_2 2HJK_2 2HJL_2 2HLA_2 2HN7_2 2J8U_2 2JCC_2 2NW3_2 2NX5_2 2P5E_2 2P5W_2 2PO6_2 2PYE_2 2RFX_2 2UWE_2 2V2W_2 2V2X_2 2VB5_1 2VLJ_2 2VLK_2 2VLL_2 2VLR_2 2X4N_2 2X4O_2 2X4P_2 2X4Q_2 2X4R_2 2X4S_2 2X4T_2 2X4U_2 2X70_2 2X89_2 2XKS_1 2XKU_1 2XPG_2 2YPK_2 2YPL_2 2YXF_1 2Z9T_1 3AM8_2 3B3I_2 3B6S_2 3BGM_2 3BH8_2 3BH9_2 3BHB_2 3BO8_2 3BP4_2 3BP7_2 3BVN_2 3BW9_2 3BWA_2 3BXN_2 3BZE_2 3BZF_2 3C9N_2 3CDG_2 3CII_2 3CIQ_1 3CZF_2 3D18_2 3D25_2 3D2U_2 3D39_2 3D3V_2 3DBX_2 3DHJ_1 3DHM_1 3DTX_2 3DX6_2 3DX7_2 3DX8_2 3DXA_2 3EKC_1 3FFC_2 3FQN_2 3FQR_2 3FQT_2 3FQU_2 3FQW_2 3FQX_2 3FT2_2 3FT3_2 3FT4_2 3GIV_2 3GJF_2 3GSN_3 3GSO_2 3GSQ_2 3GSR_2 3GSU_2 3GSV_2 3GSW_2 3GSX_2 3H7B_2 3H9H_2 3H9S_2 3HAE_2 3HCV_2 3HG1_2 3HLA_2 3HPJ_2 3HUJ_2 3I6G_2 3I6K_2 3I6L_2 3IB4_1 3IXA_2 3JTS_2 3JTT_2 3KLA_2 3KPL_2 3KPM_2 3KPN_2 3KPO_2 3KPP_2 3KPQ_2 3KPR_2 3KPS_2 3KWW_2 3KXF_2 3KYN_2 3KYO_2 3L3D_2 3L3G_2 3L3I_2 3L3J_2 3L3K_2 3LKN_2 3LKO_2 3LKP_2 3LKQ_2 3LKR_2 3LKS_2 3LN4_2 3LN5_2 3LOW_1 3LV3_2 3M17_2 3M1B_2 3MGO_2 3MGT_2 3MR9_2 3MRB_2 3MRC_2 3MRD_2 3MRE_2 3MRF_2 3MRG_2 3MRH_2 3MRI_2 3MRJ_2 3MRK_2 3MRL_2 3MRM_2 3MRN_2 3MRO_2 3MRP_2 3MRQ_2 3MRR_2 3MV7_2 3MV8_2 3MV9_2 3MYJ_2 3MYZ_1 3MZT_1 3NA4_1 3NFN_2 3O3A_2 3O3B_2 3O3D_2 3O3E_2 3O4L_2 3OX8_2 3OXR_2 3OXS_2 3PWJ_2 3PWL_2 3PWN_2 3PWP_2 3QDA_1 3QDG_2 3QDJ_2 3QDM_2 3QEQ_2 3QFD_2 3QFJ_2 3QZW_2 3REW_2 3RL1_2 3RL2_2 3RWC_2 3RWD_2 3RWE_2 3RWF_2 3RWG_2 3RWH_2 3RWI_2 3RWJ_2 3SDX_2 3SJV_2 3SKM_2 3SKO_2 3SPV_2 3T8X_2 3TID_2 3TIE_2 3TLR_1 3TM6_1 3TO2_2 3TZV_4 3U0P_2 3UPR_3 3UTQ_2 3UTS_2 3UTT_2 3V5D_2 3V5H_2 3V5K_2 3VCL_2 3VFM_2 3VFN_2 3VFO_2 3VFP_2 3VFR_2 3VFS_2 3VFT_2 3VFU_2 3VFV_2 3VFW_2 3VH8_2 3VRI_2 3VRJ_2 3VWJ_2 3VWK_2 3VXM_2 3VXN_2 3VXO_2 3VXP_2 3VXR_2 3VXS_2 3VXU_2 3W0W_2 3W39_2 3WL9_2 3WLB_2 3WUW_2 3X11_2 3X12_2 3X13_2 3X14_2 4E5X_2 4EN3_4 4EUP_2 4F7M_2 4F7P_2 4F7T_2 4FTV_2 4FXL_1 4G8G_2 4G8I_2 4G9D_2 4G9F_2 4GKN_2 4GKS_2 4GUP_2 4HKJ_2 4HWZ_2 4HX1_2 4I48_2 4I4W_2 4JFD_2 4JFE_2 4JFF_2 4JFO_2 4JFP_2 4JFQ_2 4JQV_2 4JQX_2 4JRX_2 4JRY_2 4K71_3 4K7F_2 4KDT_2 4L29_2 4L3C_2 4L3E_2 4L4T_2 4L4V_2 4LCW_2 4LCY_2 4LHU_2 4LNR_2 4M8V_1 4MJ5_2 4MJ6_2 4MJI_2 4MNQ_2 4N0F_2 4N0U_2 4N8V_3 4NNX_2 4NNY_2 4NO0_2 4NO2_2 4NO3_2 4NO5_2 4NQC_2 4NQD_2 4NQE_2 4NQV_2 4NQX_2 4NT6_2 4O2C_2 4O2E_2 4O2F_2 4PJ5_2 4PJ7_2 4PJ8_2 4PJ9_2 4PJA_2 4PJB_2 4PJC_2 4PJD_2 4PJE_2 4PJF_2 4PJG_2 4PJH_2 4PJI_2 4PJX_2 4PR5_2 4PRA_2 4PRB_2 4PRD_2 4PRE_2 4PRH_2 4PRI_2 4PRN_2 4PRP_2 4QOK_2 4QRP_2 4QRQ_2 4QRR_2 4QRS_2 4QRT_2 4QRU_2 4R9H_1 4RA3_1 4RAH_1 4RMQ_1 4RMR_1 4RMS_1 4RMT_1 4RMU_1 4RMV_1 4RMW_1 4U1H_2 4U1I_2 4U1J_2 4U1K_2 4U1L_2 4U1M_2 4U1N_2 4U1S_2 4U6X_2 4U6Y_2 4UQ2_2 4UQ3_2 4WDI_2 4WJ5_2 4WO4_2 4WU5_2 4WU7_2 4WUU_2 4WW2_4 4WWK_4 4X6C_2 4X6D_2 4X6E_2 4X6F_2 4XXC_2 4Z76_2 4Z77_2 4Z78_2 4ZFZ_2 5B38_2 5B39_2 5BJT_2 5BRZ_2 5BS0_2 5BXF_2 5C07_2 5C08_2 5C09_2 5C0A_2 5C0B_2 5C0C_2 5C0D_2 5C0E_2 5C0F_2 5C0G_2 5C0I_2 5C0J_2 5C9J_2 5CFH_1 5CKA_1 5CKG_1 5CS7_1 5CSB_1 5CSG_1 5D2L_2 5D2N_4 5D5M_2 5D7I_2 5D7J_4 5D7L_2 5D9S_2 5DDH_2 5DEF_2 5DEG_2 5E00_2 5E6I_4 5E9D_2 5ENW_2 5EO0_2 5EO1_2 5EOT_2 5EU3_2 5EU4_2 5EU5_2 5EU6_2 5EUO_2 5F1I_2 5F7D_2 5F9J_2 5FA3_2 5FA4_2 5FDW_2 5GR7_2 5GRD_2 5GRG_2 5GSB_2 5GSD_2 5GSR_1 5GSV_2 5GSX_2 5HGA_2 5HGB_2 5HGD_2 5HGH_2 5HHM_2 5HHN_2 5HHO_2 5HHP_2 5HHQ_2 5HYJ_2 5IB1_2 5IB2_2 5IB3_2 5IB4_2 5IB5_2 5IEH_2 5IEK_2 5IM7_2 5INC_2 5IND_2 5IRO_3 5ISZ_2 5J1A_2 5JHD_2 5JZI_2 5L2J_2 5L2K_2 5MEN_2 5MEO_2 5MEP_2 5MEQ_2 5MER_2 5N1Y_2 5N6B_2 5NHT_2 5NME_2 5NMF_2 5NMG_2 5NMH_2 5NMK_2 5NQ1_2 5NQ3_2 5NQK_2 5OPI_2 5SWQ_2 5T6W_2 5T6X_2 5T6Y_2 5T6Z_2 5T70_2 5TEZ_3 5TRZ_2 5TS1_2 5TXS_2 5U16_2 5U17_4 5U1R_4 5U2V_2 5U6Q_4 5U72_4 5U98_2 5V5L_2 5V5M_2 5VGD_2 5VGE_2 5VUD_2 5VUE_2 5VUF_2 5VVP_2 5VWD_2 5VWF_2 5VWH_2 5VWJ_2 5VZ5_2 5W1V_2 5W1W_2 5W67_2 5W69_2 5W6A_2 5WER_2 5WHK_4 5WJL_2 5WJN_2 5WKE_2 5WKF_2 5WKG_2 5WKH_2 5WKI_2 5WL1_2 5WMN_2 5WMO_2 5WMP_2 5WMQ_2 5WMR_2 5WSH_2 5WWI_2 5WWJ_2 5WWU_2 5WXC_2 5WXD_2 5XOS_2 5XOT_2 5XOV_2 5XS3_2 5YXN_4 5YXU_4 6AEE_2 6AM5_2 6AMT_2 6AMU_2 6AT5_2 6AT9_2 6AVF_1 6AVG_1 6BJ2_4 6BJ3_2 6BJ8_2 6BXP_2 6BXQ_3 6C09_2 6C15_2 6C97_2 6C98_2 6C99_2 6CUG_2 6D29_2 6D2B_2 6D2R_2 6D2T_2 6D64_2 6D78_2 6DKP_2 6EI2_2 6ENY_1 6EQA_2 6EQB_2 6EWA_2 6EWC_2 6EWO_2 6FGB_2 6G3J_2 6G3K_2 6GGM_2 6GH1_2 6GH4_2 6GHN_2 6GL1_2 6ID4_2 6IEX_2 6ILM_6 6IWG_2 6IWH_2 6J1V_2 6J1W_3 6J29_3 6J2A_2 6J2E_2 6J2G_2 6J2H_2 6J2I_2 6J2J_2 6JOZ_2 6JP3_2 6JTN_2 6JTO_2 6JTP_2 6K60_2 6K7T_2 6LA6_6 6LA7_6 6LAH_2 6LAM_2 6LB2_2 6LT6_2 6M1B_1 6M24_2 6M2J_2 6M2K_2 6MPP_3 6MT3_3 6MT4_2 6MT5_2 6MT6_3 6MTL_2 6MTM_2 6MWR_2 6NCA_3 6NHA_2 6NPR_2 6NUX_2 6O4Y_2 6O4Z_2 6O51_2 6O53_2 6O9B_2 6O9C_2 6OPD_2 6P23_2 6P27_2 6P2C_2 6P2F_2 6P2S_2 6P64_2 6PA1_2 6PAG_2 6PBH_2 6PTB_2 6PTE_2 6PUC_2 6PUD_2 6PUE_2 6PUF_2 6PUG_2 6PUH_4 6PUI_4 6PUJ_4 6PUK_4 6PUL_4 6PUM_2 6PVC_2 6PVD_2 6PYJ_2 6PYL_2 6PYV_2 6PYW_2 6PZ5_2 6Q3K_2 6Q3S_2 6QIO_3 6QIP_3 6R2L_2 6RP9_2 6RPA_2 6RPB_2 6RSY_2 6SS7_2 6SS8_2 6SS9_2 6SSA_2 6TDO_2 6TDP_2 6TDQ_2 6TDR_2 6TDS_2 6TMO_2 6TRN_2 6TRO_2 6UJ7_2 6UJ8_2 6UJ9_2 6UJO_2 6UJQ_2 6UK2_2 6UK4_2 6ULI_2 6ULK_2 6ULN_2 6ULR_2 6UON_4 6UZ1_2 6UZM_2 6UZN_2 6UZO_2 6UZP_2 6UZQ_2 6UZS_2 6V2O_2 6V2P_2 6V2Q_2 6V3J_2 6V7Y_2 6V7Z_2 6V80_2 6VB0_2 6VB1_2 6VB2_2 6VB3_2 6VB4_2 6VB5_2 6VB6_2 6VB7_2 6VIU_2 6VM7_4 6VM8_4 6VM9_2 6VMA_2 6VMC_4 6VMX_2 6VPZ_2 6VQ2_2 6VQD_2 6VQE_2 6VQO_2 6VQY_2 6VQZ_2 6VR1_2 6VR5_2 6VRM_2 6VRN_2 6W51_2 6W9U_2 6W9V_2 6WNA_2 6WOL_3 6WZY_2 6X00_2 6XQA_2 6XQP_2 6Y26_2 6Y27_2 6Y28_2 6Y29_2 6Y2A_2 6Y2B_2 6Z9V_2 6Z9W_2 6Z9X_2 6ZKW_2 6ZKX_2 6ZKY_2 6ZKZ_2 7AFV_1 7ALO_2 7B5F_6 7BBG_2 7BH8_2 7BYD_2 7C9V_6 7CIQ_2 7CIR_2 7CIS_2 7DUU_2 7DYN_2 7DZM_2 7DZN_2 7EDO_2 7EDO_4 7EJL_2 7EJM_2 7EJN_2 7EU2_2 7F4W_2 7JWI_2 7JYU_2 7JYV_2 7JYW_2 7JYX_2 7K80_2 7K81_2 7KGO_2 7KGP_2 7KGQ_2 7KGR_2 7KGS_2 7KGT_2 7KOZ_2 7KP0_2 7KP1_2 7L1B_2 7L1C_2 7L1D_2 7LFZ_2 7LG0_2 7LG2_2 7LG3_2 7LGD_2 7LGT_2 7LLI_2 7LLJ_4 7M8S_2 7M8T_2 7M8U_2 7MJ6_2 7MJ7_2 7MJ8_2 7MJ9_2 7MJA_2 7MKB_2 7MLE_2 7MX4_2 7MXF_2 7MXH_2 7N1A_2 7N1B_2 7N1E_2 7N1F_4 7N2N_3 7N2O_3 7N2P_2 7N2Q_4 7N2R_4 7N2S_3 7N4K_2 7N5C_2 7N5P_2 7N5Q_2 7N6D_2 7N6E_2 7N9J_3 7NA5_2 7NDQ_2 7NDT_2 7NDU_2 7NMC_1 7NMD_2 7NME_2 7NMF_2 7NMG_2 7NMO_1 7NMR_1 7NMT_1 7NMV_1 7NMY_1 7NN5_1 7NUI_2 7OW3_2 7OW4_2 7OW5_2 7OW6_2 7P3D_2 7P3E_2 7P49_2 7P4B_2 7PB2_2 7PBC_2 7PBE_2 7PDW_3 7PHR_7 7Q15_2 7Q98_2 7Q99_2 7Q9A_2 7Q9B_2 7QNG_4 7QPD_1 7QPJ_2 7R7V_2 7R7W_2 7R7X_2 7R7Y_2 7R80_2 7RE7_4 7RE8_2 7RK7_2 7RM4_2 7RRG_2 7RTD_2 7RTR_2 7RYM_2 7RYN_2 7RYO_2 7RZD_2 7RZJ_2 7S79_2 7S7D_2 7S7E_2 7S7F_2 7S8A_2 7S8E_2 7S8F_2 7S8Q_2 7S8R_2 7S8S_2 7SA2_2 7SH4_2 7SIF_2 7SIG_2 7SIH_2 7SIS_2 7STF_5 7SU9_4 7T0L_2 7T5M_2 7TLT_2 7TR4_2 7TUC_2 7TUD_2 7TUE_3 7U1R_2 7U21_2 7UC5_2 7UFJ_2 7UM2_2 7UMG_2 7UR1_2 7WJ2_2 7WJ3_2 7WKJ_2 7WT3_2 7WT4_2 7WT5_2 7WZZ_2 7X00_2 7X1B_2 7X1C_2 7XF3_2 7YG3_2 7ZT2_2 7ZT3_2 7ZT4_2 7ZT5_2 7ZT7_2 7ZT8_2 7ZT9_2 7ZUC_2 8A7O_1 8A7P_1 8A7Q_1 8A7T_1 8CX4_2 8DNT_5 8DV3_2 8DV4_2 8DVG_2 8E13_2 8E2Z_2 8E8I_2 8EB2_2 8EC5_2 8ELG_2 8ELH_2 8ERX_2 8ES8_8 8ES9_8 8ESH_2 8GOM_2 8GON_2 8GVB_4 8GVG_4 8GVI_4 8SHI_2 AF_AFP16213F1_1 AF_AFP61769F1_1 AF_AFP61770F1_1 AF_AFP61771F1_1 AF_AFQ6PZD3F1_1 AF_AFQ6T672F1_1 AF_AFQ6V7J5F1_1 AF_AFQ8SPW0F1_1 MA_MAT3VR3222_2 MA_MAT3VR3240_2 MA_MAT3VR3246_2 MA_MAT3VR3303_2 MA_MAT3VR3355_2 MA_MAT3VR3373_2 MA_MAT3VR3480_2 MA_MAT3VR3684_1
12CA_1 1A42_1 1AM6_1 1AVN_1 1BCD_1 1BIC_1 1BN1_1 1BN3_1 1BN4_1 1BNM_1 1BNN_1 1BNQ_1 1BNT_1 1BNU_1 1BNV_1 1BNW_1 1BV3_1 1CA2_1 1CA3_1 1CAH_1 1CAI_1 1CAJ_1 1CAK_1 1CAL_1 1CAM_1 1CAN_1 1CAO_1 1CAY_1 1CAZ_1 1CCS_1 1CCT_1 1CCU_1 1CIL_1 1CIM_1 1CIN_1 1CNB_1 1CNC_1 1CNG_1 1CNH_1 1CNI_1 1CNJ_1 1CNK_1 1CNW_1 1CNX_1 1CNY_1 1CRA_1 1CVA_1 1CVB_1 1CVC_1 1CVD_1 1CVE_1 1CVF_1 1CVH_1 1DCA_1 1DCB_1 1EOU_1 1F2W_1 1FQL_1 1FQM_1 1FQN_1 1FQR_1 1FR4_1 1FR7_1 1FSN_1 1FSQ_1 1FSR_1 1G0E_1 1G0F_1 1G1D_1 1G3Z_1 1G45_1 1G46_1 1G48_1 1G4J_1 1G4O_1 1G52_1 1G53_1 1G54_1 1G6V_1 1H4N_1 1H9N_1 1H9Q_1 1HCA_1 1HEA_1 1HEB_1 1HEC_1 1HED_1 1HVA_1 1I8Z_1 1I90_1 1I91_1 1I9L_1 1I9M_1 1I9N_1 1I9O_1 1I9P_1 1I9Q_1 1IF4_1 1IF5_1 1IF6_1 1IF7_1 1IF8_1 1IF9_1 1KWQ_1 1KWR_1 1LG5_1 1LG6_1 1LGD_1 1LUG_1 1LZV_1 1MOO_1 1MUA_1 1OKL_1 1OKM_1 1OKN_1 1OQ5_1 1RAY_1 1RAZ_1 1RZA_1 1RZB_1 1RZC_1 1RZD_1 1RZE_1 1T9N_1 1TB0_1 1TBT_1 1TE3_1 1TEQ_1 1TEU_1 1TG3_1 1TG9_1 1TH9_1 1THK_1 1TTM_1 1UGA_1 1UGB_1 1UGC_1 1UGD_1 1UGE_1 1UGF_1 1UGG_1 1XEG_1 1XEV_1 1XPZ_1 1XQ0_1 1YDA_1 1YDB_1 1YDC_1 1YDD_1 1YO0_1 1YO1_1 1YO2_1 1Z9Y_1 1ZE8_1 1ZFK_1 1ZFQ_1 1ZGE_1 1ZGF_1 1ZH9_1 1ZSA_1 1ZSB_1 1ZSC_1 2ABE_1 2AW1_1 2AX2_1 2CA2_1 2CBA_1 2CBB_1 2CBC_1 2CBD_1 2CBE_1 2EU2_1 2EU3_1 2EZ7_1 2F14_1 2FMG_1 2FMZ_1 2FNK_1 2FNM_1 2FNN_1 2FOQ_1 2FOS_1 2FOU_1 2FOV_1 2GD8_1 2GEH_1 2H15_1 2H4N_1 2HD6_1 2HKK_1 2HL4_1 2HNC_1 2HOC_1 2ILI_1 2NNG_1 2NNO_1 2NNS_1 2NNV_1 2NWO_1 2NWP_1 2NWY_1 2NWZ_1 2NXR_1 2NXS_1 2NXT_1 2O4Z_1 2OSF_1 2OSM_1 2POU_1 2POV_1 2POW_1 2Q1B_1 2Q1Q_1 2Q38_1 2QO8_1 2QOA_1 2QP6_1 2VVA_1 2VVB_1 2WD2_1 2WD3_1 2WEG_1 2WEH_1 2WEJ_1 2WEO_1 2X7S_1 2X7T_1 2X7U_1 3B4F_1 3BET_1 3BL0_1 3BL1_1 3C7P_1 3CA2_1 3CAJ_1 3CYU_1 3D8W_1 3D92_1 3D93_1 3D9Z_1 3DAZ_1 3DBU_1 3DC3_1 3DC9_1 3DCC_1 3DCS_1 3DCW_1 3DD0_1 3DD8_1 3DV7_1 3DVB_1 3DVC_1 3DVD_1 3EFI_1 3EFT_1 3F4X_1 3F8E_1 3FFP_1 3GZ0_1 3HFP_1 3HKN_1 3HKQ_1 3HKT_1 3HKU_1 3HLJ_1 3HS4_1 3IBI_1 3IBL_1 3IBN_1 3IBU_1 3IEO_1 3IGP_1 3K2F_1 3K34_1 3K7K_1 3KIG_1 3KKX_1 3KNE_1 3KOI_1 3KOK_1 3KON_1 3KS3_1 3KWA_1 3L14_1 3M04_1 3M14_1 3M1J_1 3M1K_1 3M1Q_1 3M1W_1 3M2N_1 3M2X_1 3M2Y_1 3M2Z_1 3M3X_1 3M40_1 3M5E_1 3M5S_1 3M5T_1 3M67_1 3M96_1 3M98_1 3MHC_1 3MHI_1 3MHL_1 3MHM_1 3MHO_1 3ML2_1 3MMF_1 3MNA_1 3MNH_1 3MNI_1 3MNJ_1 3MNK_1 3MNU_1 3MWO_1 3MYQ_1 3MZC_1 3N0N_1 3N2P_1 3N3J_1 3N4B_1 3NB5_1 3NI5_1 3NJ9_1 3OIK_1 3OIL_1 3OIM_1 3OKU_1 3OKV_1 3OY0_1 3OYQ_1 3OYS_1 3P3H_1 3P3J_1 3P44_1 3P4V_1 3P55_1 3P58_1 3P5A_1 3P5L_1 3PJJ_1 3PO6_1 3PYK_1 3QYK_1 3R16_1 3R17_1 3RG3_1 3RG4_1 3RGE_1 3RJ7_1 3RLD_1 3RYJ_1 3RYV_1 3RYX_1 3RYY_1 3RYZ_1 3RZ0_1 3RZ1_1 3RZ5_1 3RZ7_1 3RZ8_1 3S71_1 3S72_1 3S73_1 3S74_1 3S75_1 3S76_1 3S77_1 3S78_1 3S8X_1 3S9T_1 3SAP_1 3SAX_1 3SBH_1 3SBI_1 3T5U_1 3T5Z_1 3T82_1 3T83_1 3T84_1 3T85_1 3TMJ_1 3TVN_1 3TVO_1 3U3A_1 3U45_1 3U47_1 3U7C_1 3V2J_1 3V2M_1 3V3F_1 3V3G_1 3V3H_1 3V3I_1 3V3J_1 3V5G_1 3V7X_1 3VBD_1 3ZP9_1 4BCW_1 4BF1_1 4BF6_1 4CA2_1 4CAC_1 4CQ0_1 4DZ7_1 4DZ9_1 4E3D_1 4E3F_1 4E3G_1 4E3H_1 4E49_1 4E4A_1 4E5Q_1 4FIK_1 4FL7_1 4FPT_1 4FRC_1 4FU5_1 4FVN_1 4FVO_1 4G0C_1 4GL1_1 4HBA_1 4HEW_1 4HEY_1 4HEZ_1 4HF3_1 4HT0_1 4IDR_1 4ILX_1 4ITO_1 4ITP_1 4IWZ_1 4JS6_1 4JSA_1 4JSS_1 4JSW_1 4JSZ_1 4K0S_1 4K0T_1 4K0Z_1 4K13_1 4K1Q_1 4KAP_1 4KNI_1 4KNJ_1 4KUV_1 4KUW_1 4KUY_1 4KV0_1 4L5U_1 4L5V_1 4L5W_1 4LHI_1 4LP6_1 4M2R_1 4M2U_1 4M2V_1 4M2W_1 4MDG_1 4MDL_1 4MDM_1 4MLT_1 4MLX_1 4MO8_1 4MTY_1 4N0X_1 4N16_1 4PQ7_1 4PXX_1 4PYX_1 4PYY_1 4PZH_1 4Q06_1 4Q07_1 4Q08_1 4Q09_1 4Q49_1 4Q6D_1 4Q6E_1 4Q78_1 4Q7P_1 4Q7S_1 4Q7V_1 4Q7W_1 4Q81_1 4Q83_1 4Q87_1 4Q8X_1 4Q8Y_1 4Q8Z_1 4Q90_1 4Q99_1 4Q9Y_1 4QEF_1 4QIY_1 4QJM_1 4QK1_1 4QK2_1 4QK3_1 4QSA_1 4QSB_1 4QSI_1 4QTL_1 4QY3_1 4R59_1 4R5A_1 4R5B_1 4RFC_1 4RFD_1 4RH2_1 4RIU_1 4RIV_1 4RN4_1 4RUX_1 4RUY_1 4RUZ_1 4WL4_1 4WW6_1 4XE1_1 4Y0J_1 4YGJ_1 4YGK_1 4YGL_1 4YGN_1 4YVY_1 4YWP_1 4YX4_1 4YXI_1 4YXO_1 4YXU_1 4YYT_1 4Z0Q_1 4Z1E_1 4Z1J_1 4Z1K_1 4Z1N_1 4ZAO_1 4ZWI_1 4ZWX_1 4ZWY_1 4ZWZ_1 4ZX0_1 4ZX1_1 5A6H_1 5AMD_1 5AMG_1 5AML_1 5BNL_1 5BRU_1 5BRV_1 5BRW_1 5BYI_1 5C8I_1 5CA2_1 5CAC_1 5CLU_1 5DOG_1 5DOH_1 5DRS_1 5DSK_1 5DSL_1 5DSM_1 5DSO_1 5DSP_1 5DSQ_1 5DSR_1 5E28_1 5E2K_1 5E2R_1 5E2S_1 5EH5_1 5EH7_1 5EH8_1 5EHE_1 5EHV_1 5EHW_1 5EIJ_1 5EKH_1 5EKJ_1 5EKM_1 5EOI_1 5FDC_1 5FDI_1 5FLO_1 5FLP_1 5FLQ_1 5FLR_1 5FLS_1 5FLT_1 5FNG_1 5FNH_1 5FNI_1 5FNJ_1 5FNK_1 5FNL_1 5FNM_1 5G01_1 5G03_1 5G0B_1 5G0C_1 5GMN_1 5J8Z_1 5JDV_1 5JE7_1 5JEG_1 5JEH_1 5JEP_1 5JES_1 5JG3_1 5JG5_1 5JGS_1 5JGT_1 5JMZ_1 5JN3_1 5JN7_1 5JQ0_1 5JQT_1 5L3O_1 5L6K_1 5L6T_1 5L70_1 5L9E_1 5LJQ_1 5LJT_1 5LL4_1 5LL8_1 5LLC_1 5LLE_1 5LLG_1 5LLH_1 5LMD_1 5LVS_1 5M78_1 5MJN_1 5N0D_1 5N0E_1 5N1R_1 5N1S_1 5N24_1 5N25_1 5NEA_1 5NEE_1 5NXG_1 5NXI_1 5NXM_1 5NXO_1 5NXP_1 5NXV_1 5NXW_1 5NY1_1 5NY3_1 5NY6_1 5NYA_1 5O07_1 5OGN_1 5OGO_1 5OGP_1 5SZ0_1 5SZ1_1 5SZ2_1 5SZ3_1 5SZ4_1 5SZ5_1 5SZ6_1 5SZ7_1 5T71_1 5T72_1 5T74_1 5T75_1 5TFX_1 5TH4_1 5THI_1 5THJ_1 5THN_1 5TI0_1 5TXY_1 5TY1_1 5TY8_1 5TY9_1 5TYA_1 5U0D_1 5U0E_1 5U0F_1 5U0G_1 5ULN_1 5UMC_1 5VGY_1 5W8B_1 5WEX_1 5WG7_1 5WGP_1 5WLR_1 5WLT_1 5WLU_1 5WLV_1 5Y2R_1 5Y2S_1 5YUI_1 5YUJ_1 5YUK_1 5ZXW_1 6B00_1 6B4D_1 6B59_1 6B5A_1 6BBS_1 6BC9_1 6BCC_1 6C7W_1 6C7X_1 6CA2_1 6CEH_1 6CJV_1 6D1L_1 6D1M_1 6E8P_1 6E8X_1 6E91_1 6E92_1 6EBE_1 6ECZ_1 6EDA_1 6EEA_1 6EEH_1 6EEO_1 6EQU_1 6FJI_1 6FJJ_1 6G3Q_1 6G6T_1 6GCY_1 6GDC_1 6GM9_1 6GOT_1 6GXB_1 6GXE_1 6H29_1 6H2Z_1 6H33_1 6H34_1 6H3Q_1 6H6S_1 6HD2_1 6HQX_1 6HR3_1 6HX5_1 6HXD_1 6HZX_1 6I0W_1 6I1U_1 6I2F_1 6I3E_1 6IC2_1 6KLZ_1 6KM0_1 6KM1_1 6KM2_1 6KM3_1 6KM4_1 6KM5_1 6KM6_1 6LUU_1 6LUV_1 6LUW_1 6LUX_1 6LUY_1 6LUZ_1 6LV1_1 6LV2_1 6LV3_1 6LV4_1 6LV5_1 6LV6_1 6LV7_1 6LV8_1 6LV9_1 6LVA_1 6MBV_1 6MBY_1 6NJ2_1 6NJ3_1 6NJ4_1 6NJ5_1 6NJ6_1 6NLV_1 6NM0_1 6ODZ_1 6OE0_1 6OE1_1 6OTI_1 6OTK_1 6OTM_1 6OTO_1 6OTP_1 6OTQ_1 6OUB_1 6OUD_1 6OUE_1 6OUF_1 6OUH_1 6OUI_1 6OUJ_1 6OUK_1 6OUM_1 6PDV_1 6PEA_1 6PGX_1 6Q3O_1 6Q9T_1 6QEB_1 6QFU_1 6QFV_1 6QFW_1 6QFX_1 6QL1_1 6QL2_1 6QL3_1 6R6F_1 6R6J_1 6RFH_1 6RG3_1 6RG4_1 6RG5_1 6RH4_1 6RHJ_1 6RHK_1 6RIG_1 6RIT_1 6RJJ_1 6RKN_1 6RL9_1 6RM1_1 6RMP_1 6RMX_1 6RMY_1 6RNP_1 6ROB_1 6ROE_1 6ROF_1 6RQI_1 6RRG_1 6RRI_1 6RS5_1 6RSZ_1 6RVF_1 6RVK_1 6RVL_1 6RW1_1 6RZX_1 6S03_1 6S9G_1 6S9Z_1 6SAC_1 6SAS_1 6SAY_1 6SB7_1 6SBH_1 6SBL_1 6SBM_1 6SD7_1 6SDH_1 6SDI_1 6SDJ_1 6SDL_1 6SDS_1 6SEY_1 6SFQ_1 6SFU_1 6SG0_1 6SG6_1 6SX9_1 6SYB_1 6SYS_1 6T4N_1 6T4O_1 6T4P_1 6T5C_1 6T7U_1 6T81_1 6T9Z_1 6U4Q_1 6U4T_1 6UFB_1 6UFC_1 6UFD_1 6UGN_1 6UGO_1 6UGP_1 6UGQ_1 6UGR_1 6UGZ_1 6UH0_1 6UX1_1 6UZU_1 6VJ3_1 6VKG_1 6WKA_1 6WQ4_1 6WQ5_1 6WQ7_1 6WQ8_1 6WQ9_1 6XVH_1 6XWZ_1 6XXT_1 6YH4_1 6YH5_1 6YH6_1 6YH7_1 6YH8_1 6YH9_1 6YHA_1 6YHB_1 6YHC_1 6YJ3_1 6YKC_1 6YKH_1 6YMA_1 6YMB_1 6YO2_1 6YO4_1 6YO7_1 6YOI_1 6YOK_1 6YOL_1 6YPW_1 6YQT_1 6YQU_1 6YRI_1 6YZJ_1 6YZK_1 6YZL_1 6YZM_1 6YZN_1 6YZO_1 6YZP_1 6YZQ_1 6YZR_1 6YZS_1 6YZT_1 6YZU_1 6YZV_1 6YZW_1 6YZX_1 6Z04_1 6ZR8_1 7A6V_1 7AEQ_1 7AES_1 7AGN_1 7ASJ_1 7BFA_1 7BG5_1 7BHH_1 7BI5_1 7CA2_1 7JNR_1 7JNV_1 7JNW_1 7JNX_1 7JNZ_1 7JO0_1 7JO1_1 7JO2_1 7JO3_1 7JOB_1 7JOC_1 7K6I_1 7K6J_1 7K6K_1 7K6L_1 7K6T_1 7K6U_1 7K6X_1 7K6Z_1 7M23_1 7M24_1 7M26_1 7MU3_1 7NH6_1 7NH8_1 7NTB_1 7NZR_1 7NZS_1 7NZT_1 7NZU_1 7NZW_1 7NZX_1 7OK8_1 7ONM_1 7ONP_1 7ONQ_1 7ONV_1 7ORP_1 7ORQ_1 7OYM_1 7OYN_1 7OYO_1 7OYP_1 7OYQ_1 7OYR_1 7Q0C_1 7Q0E_1 7QBH_1 7QGX_1 7QGY_1 7QGZ_1 7QNV_1 7QRK_1 7QSE_1 7QSI_1 7QZX_1 7R1X_1 7RNY_1 7RNZ_1 7RRE_1 7RRF_1 7SUW_1 7SUY_1 7SV1_1 7SV8_1 7U5W_1 7U5X_1 7YWT_1 7ZL6_1 7ZWB_1 8AA6_1 8AAE_1 8B29_1 8C0Q_1 8C0R_1 8CA2_1 8CR0_1 8DJ9_1 8EMU_1 8EXC_1 8EXG_1 8EYL_1 8FAL_1 8FAU_1 8FQX_1 8FQY_1 8FQZ_1 8FR1_1 8FR2_1 8FR4_1 9CA2_1 AF_AFP00918F1_1 AF_AFP00919F1_1
6VSB_1 6VXX_1 6VYB_1 6WPS_1 6WPT_1 6X29_1 6X2A_1 6X2B_1 6X2C_1 6X6P_1 6X79_1 6XCM_1 6XCN_1 6XEY_1 6XF5_1 6XF6_1 6XKL_1 6XLU_1 6XM0_1 6XM3_1 6XM4_1 6XM5_1 6XR8_1 6XRA_1 6Z43_1 6Z97_1 6ZB4_1 6ZB5_1 6ZDH_1 6ZGE_1 6ZGG_1 6ZGH_1 6ZGI_1 6ZHD_1 6ZOW_1 6ZP2_1 6ZP5_1 6ZP7_1 6ZWV_1 6ZXN_1 7A25_1 7A29_1 7A4N_1 7A5R_3 7A5S_3 7A93_1 7A94_1 7A95_1 7A96_1 7A97_1 7A98_1 7AD1_1 7AKD_1 7B18_1 7BNM_1 7BNN_1 7BNO_1 7BYR_1 7C2L_1 7CAB_1 7CAC_1 7CAI_1 7CAK_1 7CHH_1 7CN9_1 7CT5_1 7CWL_1 7CWM_1 7CWN_1 7CWO_1 7CWS_5 7CWT_1 7CWU_3 7CYP_1 7CZP_1 7CZQ_1 7CZR_1 7CZS_1 7CZT_1 7CZU_1 7CZV_1 7CZW_1 7CZX_1 7CZY_1 7CZZ_1 7D00_1 7D03_1 7D0B_1 7D0C_1 7D0D_1 7DCC_2 7DCX_2 7DD2_1 7DD8_3 7DDD_1 7DDN_1 7DF3_1 7DF4_2 7DK3_1 7DK4_3 7DK5_1 7DK6_1 7DK7_3 7DWX_3 7DWY_1 7DWZ_1 7DX0_1 7DX1_1 7DX2_1 7DX3_1 7DX5_1 7DX6_1 7DX7_1 7DX8_1 7DX9_1 7DZW_1 7DZX_1 7DZY_1 7E3K_1 7E3L_1 7E5R_3 7E5S_1 7E7B_1 7E7D_1 7E8C_1 7E9N_1 7E9O_1 7E9P_1 7E9Q_1 7EAZ_1 7EB0_1 7EB3_1 7EB4_1 7EB5_1 7EDF_1 7EDG_1 7EDH_1 7EDI_1 7EDJ_1 7EH5_1 7EJ4_1 7EJ5_1 7ENF_1 7ENG_3 7EPX_1 7EY0_4 7EY4_3 7EY5_1 7EYA_1 7EZV_1 7F3Q_1 7F46_1 7F62_1 7F63_1 7FAE_1 7FAF_1 7FB0_1 7FB1_1 7FB3_1 7FB4_1 7FCD_1 7FCE_1 7FEM_1 7FET_1 7FG2_1 7FG3_1 7FG7_1 7FJN_1 7FJO_3 7JJI_1 7JJJ_1 7JV2_3 7JV4_1 7JV6_1 7JVA_3 7JVC_1 7JW0_1 7JWB_2 7JWY_1 7JZL_1 7JZM_2 7JZN_1 7JZU_2 7K43_1 7K45_3 7K4N_1 7K8S_1 7K8T_1 7K8U_1 7K8V_1 7K8W_1 7K8X_1 7K8Y_1 7K8Z_1 7K90_1 7KDG_1 7KDH_1 7KDI_1 7KDJ_1 7KDK_1 7KDL_1 7KE4_1 7KE6_1 7KE7_1 7KE8_1 7KE9_1 7KEA_1 7KEB_1 7KEC_1 7KJ2_1 7KJ3_1 7KJ4_1 7KJ5_1 7KKK_1 7KKL_1 7KL9_1 7KMB_2 7KMK_1 7KML_1 7KMS_2 7KMZ_1 7KNB_1 7KNE_1 7KNH_1 7KNI_1 7KQB_1 7KQE_3 7KRQ_1 7KRR_1 7KRS_1 7KS9_3 7KSG_1 7KXJ_1 7KXK_1 7L02_1 7L06_1 7L09_1 7L2D_1 7L2E_1 7L2F_1 7L3N_1 7L56_1 7L57_1 7L58_1 7L7K_1 7LAA_1 7LAB_3 7LCN_1 7LD1_1 7LJR_1 7LQV_1 7LQW_3 7LRT_3 7LS9_1 7LSS_1 7LWI_1 7LWJ_1 7LWK_1 7LWL_1 7LWM_1 7LWN_1 7LWO_1 7LWP_1 7LWQ_1 7LWS_1 7LWT_1 7LWU_1 7LWV_1 7LWW_1 7LX5_1 7LXW_3 7LXX_3 7LXY_1 7LXZ_1 7LY0_1 7LY2_1 7LYK_1 7LYL_1 7LYM_1 7LYN_1 7LYO_1 7LYP_1 7LYQ_1 7M0J_1 7M6E_1 7M6F_1 7M6G_1 7M6H_1 7M6I_1 7M71_1 7M7B_1 7M8K_1 7MJG_1 7MJH_1 7MJI_1 7MJJ_1 7MJK_1 7MJL_1 7MJM_1 7MJN_1 7MKL_1 7MM0_3 7MTC_1 7MTD_1 7MTE_1 7MW2_1 7MW3_3 7MW4_1 7MW5_3 7MW6_1 7MXP_1 7MY2_1 7MY3_1 7N0G_1 7N0H_1 7N1Q_1 7N1T_1 7N1U_1 7N1V_1 7N1W_1 7N1X_1 7N1Y_1 7N5H_1 7N62_1 7N64_1 7N8H_1 7N8I_3 7N9B_1 7N9C_1 7N9E_2 7N9T_1 7ND3_1 7ND4_1 7ND5_1 7ND6_1 7ND7_1 7ND8_1 7ND9_1 7NDA_1 7NDB_1 7NDC_1 7NDD_1 7NS6_2 7NT9_1 7NTA_1 7NTC_1 7OAN_1 7P40_1 7P77_1 7P78_1 7P79_1 7P7A_1 7P7B_1 7Q0A_1 7Q1Z_1 7Q6E_1 7Q9F_1 7Q9G_1 7Q9I_1 7Q9J_1 7Q9K_1 7Q9M_1 7Q9P_1 7QO7_1 7QO9_1 7QTI_5 7QTJ_3 7QTK_1 7QUR_1 7QUS_1 7R0Z_2 7R10_2 7R11_2 7R12_2 7R13_1 7R14_1 7R15_1 7R16_1 7R17_1 7R18_1 7R19_1 7R1A_1 7R1B_1 7R40_1 7R4I_1 7R4Q_1 7R4R_1 7R7N_2 7RA8_1 7RAL_3 7RBV_3 7RQ6_1 7RU1_1 7RU2_1 7RU3_3 7RU4_3 7RU5_1 7RU8_3 7RW2_1 7S6I_1 7S6J_1 7S6K_1 7S6L_1 7SBK_1 7SBL_1 7SBO_1 7SBP_1 7SBQ_1 7SBR_1 7SBS_1 7SBT_1 7SIX_1 7SJ0_1 7SN2_1 7SN3_1 7SO9_1 7SOA_3 7SOB_1 7SOC_1 7SOD_3 7SOE_1 7SOF_3 7SWX_1 7SXR_1 7SXS_1 7SXT_1 7SXU_1 7SXV_1 7SXW_1 7SXX_1 7SXY_1 7SXZ_1 7SY0_1 7SY1_1 7SY2_1 7SY3_1 7SY4_1 7SY5_1 7SY6_1 7SY7_1 7SY8_1 7T3M_1 7T67_1 7T9J_1 7T9K_1 7T9L_1 7TAS_3 7TAT_1 7TB4_1 7TB8_1 7TCA_1 7TCC_1 7TEI_1 7TEW_1 7TEX_1 7TEY_1 7TEZ_1 7TF0_1 7TF1_1 7TF2_1 7TF3_1 7TF4_1 7TF5_1 7TF8_1 7TGE_1 7TGW_1 7TGX_1 7TGY_1 7THK_1 7THT_1 7TL1_1 7TL9_1 7TLA_1 7TLB_1 7TLC_1 7TLD_1 7TLY_3 7TLZ_3 7TM0_1 7TNW_1 7TO4_1 7TOU_1 7TOV_1 7TOX_1 7TOY_1 7TOZ_1 7TP0_1 7TP1_1 7TP2_1 7TP7_1 7TP8_1 7TP9_1 7TPA_1 7TPC_1 7TPE_1 7TPF_1 7TPH_1 7TPL_1 7TPR_1 7TYZ_1 7TZ0_1 7U0P_1 7U0Q_1 7U0X_1 7U9O_1 7U9P_1 7UB0_1 7UB5_1 7UB6_1 7UHB_1 7UHC_1 7UOW_1 7UPL_1 7UPW_1 7UPX_1 7UPY_1 7UZ8_1 7V20_1 7V22_1 7V23_1 7V24_3 7V26_1 7V2A_1 7V76_1 7V77_1 7V78_1 7V79_1 7V7A_1 7V7D_1 7V7E_1 7V7F_1 7V7G_1 7V7H_1 7V7I_1 7V7J_1 7V7N_1 7V7O_1 7V7P_1 7V7Q_1 7V7R_1 7V7S_1 7V7T_1 7V7U_1 7V7V_1 7V7Z_1 7V80_1 7V81_1 7V82_1 7V83_1 7V84_1 7V85_1 7V86_1 7V87_1 7V88_1 7V89_1 7V8A_1 7V8B_1 7V8C_1 7VHH_1 7VHN_1 7VNC_1 7VND_1 7VNE_1 7VQ0_1 7VX1_1 7VX4_2 7VX5_2 7VX9_1 7VXA_1 7VXB_1 7VXC_1 7VXD_1 7VXE_1 7VXF_1 7VXI_1 7VXK_1 7VXM_1 7W92_1 7W94_1 7W98_1 7W99_1 7W9B_1 7W9C_1 7W9E_1 7WBH_1 7WBH_2 7WCD_1 7WCH_1 7WCP_1 7WCR_1 7WCZ_1 7WD0_1 7WD7_1 7WD8_1 7WD9_1 7WDF_1 7WE7_3 7WE8_1 7WE9_1 7WEA_1 7WEB_3 7WEC_3 7WEE_1 7WEV_1 7WG6_1 7WG7_1 7WG8_1 7WG9_1 7WGB_1 7WGC_2 7WHB_1 7WHD_1 7WHI_1 7WHJ_1 7WHK_1 7WJY_1 7WJZ_1 7WK2_1 7WK3_1 7WK4_2 7WK5_2 7WK6_1 7WK8_3 7WK9_1 7WKA_1 7WLY_1 7WLZ_1 7WM0_1 7WO4_1 7WO5_1 7WOA_1 7WOB_1 7WOQ_1 7WOR_1 7WOS_1 7WOU_1 7WOV_1 7WOW_1 7WP9_1 7WPA_1 7WPB_1 7WPC_1 7WPD_1 7WPE_1 7WPF_1 7WRH_1 7WRI_2 7WRV_1 7WS0_1 7WS1_1 7WS3_1 7WS4_1 7WS5_1 7WS8_1 7WS9_1 7WT7_1 7WT8_1 7WT9_2 7WTF_3 7WTI_1 7WTK_1 7WUH_1 7WVN_1 7WVO_1 7WVP_2 7WVQ_1 7WWI_1 7WWJ_1 7WWL_1 7WWM_1 7WZ1_1 7WZ2_1 7X08_1 7X6A_1 7X7N_1 7X8W_1 7X8Y_1 7X8Z_1 7X90_3 7X91_1 7X92_1 7X93_1 7X94_1 7X95_1 7X96_1 7XCH_1 7XCO_1 7XD2_1 7XDB_2 7XDK_1 7XDL_1 7XH8_1 7XIC_1 7XID_1 7XIW_1 7XIX_1 7XIY_1 7XJ6_1 7XJ8_1 7XMX_1 7XMZ_1 7XNQ_1 7XNR_1 7XNS_1 7XO4_1 7XO5_1 7XO6_2 7XO7_1 7XO8_1 7XO9_1 7XOA_1 7XOB_1 7XOC_2 7XOD_1 7XST_1 7Y1Y_1 7Y1Z_1 7Y20_1 7Y21_1 7Y42_1 7Y6D_1 7Y6K_1 7Y6L_1 7Y6N_1 7Y71_3 7Y72_1 7Y7J_1 7Y9S_1 7Y9Z_1 7YA0_1 7YBH_1 7YBI_1 7YBJ_1 7YBL_1 7YBM_1 7YC5_1 7YDY_1 7YE5_1 7YE9_1 7YEG_1 7YH7_1 7YKJ_1 7YQT_1 7YQU_1 7YQV_1 7YQW_1 7YQX_1 7YQY_1 7YQZ_1 7YR1_1 7YR2_2 7YR3_1 7YVE_1 7YVF_3 7YVG_1 7YVH_3 7YVI_1 7YVJ_3 7YVK_1 7YVL_3 7YVM_3 7YVN_1 7YVO_1 7YVP_5 7Z3Z_1 7Z6V_1 7Z7X_1 7Z85_1 7Z86_1 7Z9Q_1 7Z9R_1 7ZBU_1 7ZCE_1 7ZCF_1 7ZJL_1 7ZR7_1 7ZR8_1 7ZR9_1 7ZRC_1 7ZRV_1 7ZSS_1 8A94_1 8A99_1 8AQS_1 8AQT_2 8AQU_2 8AQV_2 8AQW_1 8BEV_1 8BGG_1 8BON_1 8C1V_1 8C8P_2 8CIM_1 8CSA_1 8CSJ_1 8CXN_1 8CXQ_1 8CY6_1 8CY7_1 8CY9_1 8CYA_1 8CYB_1 8CYC_1 8CYD_1 8CYJ_5 8D0Z_1 8D48_1 8D55_1 8D56_1 8D5A_1 8D8Q_3 8D8R_3 8DI5_1 8DLI_1 8DLJ_1 8DLK_1 8DLL_1 8DLM_1 8DLN_1 8DLO_1 8DLP_1 8DLQ_1 8DLR_1 8DLS_1 8DLT_1 8DLU_1 8DLV_1 8DLW_1 8DLX_1 8DLY_1 8DLZ_1 8DM0_1 8DM1_1 8DM2_1 8DM3_1 8DM4_1 8DM5_1 8DM6_1 8DM7_1 8DM8_1 8DM9_1 8DMA_1 8DT3_1 8DT8_1 8DV1_1 8DV2_1 8DXS_1 8DZH_1 8DZI_1 8ELJ_1 8EPN_1 8EPP_1 8EPQ_1 8ERQ_3 8ERR_1 8F0G_3 8F0H_2 8FEZ_1 8FU7_1 8FU8_1 8FU9_1 8GJM_1 8GOU_1 8GS6_1 8GTO_1 8GTP_1 8GTQ_1 8H00_1 8H01_1 8H07_1 8H08_1 8H3D_1 8H3E_1 8H3M_1 8H3N_1 8HC2_1 8HC3_1 8HC4_1 8HC9_1 8HCA_1 8HCB_1 8HEB_1 8HEC_1 8HHX_1 8HHY_3 8HHZ_1 8IOS_1 8IOT_1 8IOU_1 8IOV_2 8ITU_1
1Q2W_1 1UJ1_1 1UK2_1 1UK3_1 1UK4_1 1WOF_1 1Z1I_1 1Z1J_1 2A5A_1 2A5I_1 2A5K_1 2ALV_1 2AMD_1 2AMQ_1 2BX3_1 2BX4_1 2C3S_1 2D2D_1 2DUC_1 2GT7_1 2GT8_1 2GTB_1 2GX4_1 2GZ7_1 2GZ8_1 2GZ9_1 2H2Z_1 2HOB_1 2OP9_1 2PWX_1 2Q6G_1 2QC2_1 2QCY_1 2QIQ_1 2V6N_1 2VJ1_1 2Z3C_1 2Z3D_1 2Z3E_1 2Z94_1 2Z9G_1 2Z9J_1 2Z9K_1 2Z9L_1 2ZU4_1 2ZU5_1 3ATW_1 3AVZ_1 3AW0_1 3AW1_1 3D62_1 3E91_1 3EA7_1 3EA8_1 3EA9_1 3EAJ_1 3F9E_1 3F9F_1 3F9G_1 3F9H_1 3FZD_1 3IWM_1 3M3S_1 3M3T_1 3M3V_1 3SN8_1 3SNA_1 3SNB_1 3SNC_1 3SND_1 3SNE_1 3SZN_1 3TIT_1 3TIU_1 3TNS_1 3TNT_1 3V3M_1 3VB3_1 3VB4_1 3VB5_1 3VB6_1 3VB7_1 4HI3_1 4MDS_1 4TWW_1 4TWY_1 4WY3_1 5B6O_1 5C5N_1 5C5O_1 5N19_1 5N5O_1 5R7Y_1 5R7Z_1 5R80_1 5R81_1 5R82_1 5R83_1 5R84_1 5R8T_1 5RE4_1 5RE5_1 5RE6_1 5RE7_1 5RE8_1 5RE9_1 5REA_1 5REB_1 5REC_1 5RED_1 5REE_1 5REF_1 5REG_1 5REH_1 5REI_1 5REJ_1 5REK_1 5REL_1 5REM_1 5REN_1 5REO_1 5REP_1 5RER_1 5RES_1 5RET_1 5REU_1 5REV_1 5REW_1 5REX_1 5REY_1 5REZ_1 5RF0_1 5RF1_1 5RF2_1 5RF3_1 5RF4_1 5RF5_1 5RF6_1 5RF7_1 5RF8_1 5RF9_1 5RFA_1 5RFB_1 5RFC_1 5RFD_1 5RFE_1 5RFF_1 5RFG_1 5RFH_1 5RFI_1 5RFJ_1 5RFK_1 5RFL_1 5RFM_1 5RFN_1 5RFO_1 5RFP_1 5RFQ_1 5RFR_1 5RFS_1 5RFT_1 5RFU_1 5RFV_1 5RFW_1 5RFX_1 5RFY_1 5RFZ_1 5RG0_1 5RG1_1 5RG2_1 5RG3_1 5RGG_1 5RGH_1 5RGI_1 5RGJ_1 5RGK_1 5RGL_1 5RGM_1 5RGN_1 5RGO_1 5RGP_1 5RGQ_1 5RGR_1 5RGS_1 5RGT_1 5RGU_1 5RGV_1 5RGW_1 5RGX_1 5RGY_1 5RGZ_1 5RH0_1 5RH1_1 5RH2_1 5RH3_1 5RH4_1 5RH5_1 5RH6_1 5RH7_1 5RH8_1 5RH9_1 5RHA_1 5RHB_1 5RHC_1 5RHD_1 5RHE_1 5RHF_1 5RL0_1 5RL1_1 5RL2_1 5RL3_1 5RL4_1 5RL5_1 5SML_1 5SMM_1 5SMN_1 6LNQ_1 6LNY_1 6LO0_1 6LU7_1 6LZE_1 6M03_1 6M0K_1 6M2N_1 6M2Q_1 6W2A_1 6W63_1 6W79_1 6WCO_1 6WNP_1 6WQF_1 6WTJ_1 6WTK_1 6WTM_1 6WTT_1 6XA4_1 6XB0_1 6XB1_1 6XB2_1 6XBG_1 6XBH_1 6XBI_1 6XCH_1 6XFN_1 6XHL_1 6XHM_1 6XHN_1 6XHO_1 6XHU_1 6XKF_1 6XKH_1 6XMK_1 6XOA_1 6XQS_1 6XQT_1 6XQU_1 6XR3_1 6Y2E_1 6Y2F_1 6Y2G_1 6Y7M_1 6Y84_1 6YB7_1 6YNQ_1 6YVF_1 6Z2E_1 6ZRT_1 6ZRU_1 7A1U_1 7ABU_1 7ADW_1 7AEG_1 7AEH_1 7AF0_1 7AGA_1 7AHA_1 7AK4_1 7AKU_1 7ALH_1 7ALI_1 7AMJ_1 7ANS_1 7AOL_1 7AP6_1 7APH_1 7AQE_1 7AQI_1 7AQJ_1 7AR5_1 7AR6_1 7ARF_1 7AU4_1 7AVD_1 7AWR_1 7AWS_1 7AWU_1 7AWW_1 7AX6_1 7AXM_1 7AXO_1 7AY7_1 7B2J_1 7B2U_1 7B3E_1 7B5Z_1 7B77_1 7B83_1 7BAJ_1 7BAK_1 7BAL_1 7BB2_1 7BE7_1 7BFB_1 7BGP_1 7BIJ_1 7BQY_1 7BRO_1 7BRP_1 7BUY_1 7C2Q_1 7C2Y_1 7C6S_1 7C6U_1 7C7P_1 7C8B_1 7C8R_1 7C8T_1 7C8U_1 7CA8_1 7CAM_1 7CB7_1 7CBT_1 7COM_1 7CUT_1 7CUU_1 7CWB_1 7CWC_1 7CX9_1 7D1M_1 7D1O_1 7D3I_1 7D64_1 7DAT_1 7DAU_1 7DAV_1 7DDC_1 7DG6_1 7DGB_1 7DGF_1 7DGG_1 7DGH_1 7DGI_1 7DHJ_1 7DJR_1 7DK1_1 7DPP_1 7DPU_1 7DPV_1 7DQZ_1 7DVP_1 7DVW_1 7DVX_1 7DVY_1 7DW0_1 7DW6_1 7E18_1 7E19_1 7E5X_1 7E6K_1 7EIN_1 7EN8_1 7EN9_1 7END_1 7EO8_1 7FAY_1 7FAZ_1 7JFQ_1 7JKV_1 7JOY_1 7JP0_1 7JP1_1 7JPY_1 7JPZ_1 7JQ0_1 7JQ1_1 7JQ2_1 7JQ3_1 7JQ4_1 7JQ5_1 7JR3_1 7JR4_1 7JST_1 7JSU_1 7JT0_1 7JT7_1 7JU7_1 7JUN_1 7JVZ_1 7JW8_1 7JYC_1 7K0E_1 7K0F_1 7K0G_1 7K0H_1 7K3T_1 7K40_1 7K6D_1 7K6E_1 7KFI_1 7KHP_1 7KPH_1 7KVL_1 7KVR_1 7KX5_1 7KYU_1 7L0D_1 7L10_1 7L11_1 7L12_1 7L13_1 7L14_1 7L5D_1 7L8I_1 7L8J_1 7LB7_1 7LBN_1 7LCO_1 7LCP_1 7LCQ_1 7LCR_1 7LCS_1 7LCT_1 7LDL_1 7LDX_1 7LFE_1 7LFP_1 7LKD_1 7LKE_1 7LKR_1 7LKS_1 7LKT_1 7LKU_1 7LKV_1 7LKW_1 7LKX_1 7LMC_2 7LMD_1 7LME_1 7LMF_1 7LMG_1 7LMH_1 7LMI_1 7LMJ_1 7LTJ_1 7LTN_1 7LYH_1 7LYI_1 7LZT_1 7LZU_1 7LZV_1 7LZW_1 7LZX_1 7LZY_1 7LZZ_1 7M00_1 7M01_1 7M02_1 7M03_1 7M04_1 7M2P_1 7M8M_1 7M8N_1 7M8O_1 7M8P_1 7M8X_1 7M8Y_1 7M8Z_1 7M90_1 7M91_1 7MAT_1 7MAU_1 7MAV_1 7MAW_1 7MAX_1 7MAZ_1 7MB0_1 7MB1_1 7MB2_1 7MB3_1 7MB4_1 7MB5_1 7MB6_1 7MB7_1 7MB8_1 7MB9_1 7MBG_1 7MBI_1 7MGR_1 7MGS_1 7MHF_1 7MHG_1 7MHH_1 7MHI_1 7MHJ_1 7MHK_1 7MHL_1 7MHM_1 7MHN_1 7MHO_1 7MHP_1 7MHQ_1 7MLF_1 7MLG_1 7MNG_1 7MPB_1 7MRR_1 7N44_1 7N5Z_1 7N6N_1 7N89_1 7N8C_1 7NBR_1 7NBS_1 7NBT_1 7NBY_1 7NEO_1 7NEV_1 7NF5_1 7NG3_1 7NG6_1 7NIJ_1 7NT1_1 7NT2_1 7NT3_1 7NTQ_1 7NTS_1 7NTT_1 7NTV_1 7NTW_1 7NUK_1 7NW2_1 7NWX_1 7NXH_1 7O46_1 7P2G_1 7P35_1 7P51_1 7PFL_1 7PFM_1 7PHZ_1 7PXZ_1 7PZQ_1 7Q5E_1 7Q5F_1 7QBB_1 7QKA_1 7QL8_1 7QT5_1 7QT6_1 7QT7_1 7QT8_1 7QT9_1 7R7H_1 7RBZ_1 7RC0_1 7RC1_1 7RFR_1 7RFS_1 7RFU_1 7RFW_1 7RLS_1 7RM2_1 7RMB_1 7RME_1 7RMT_1 7RMZ_1 7RN0_1 7RN1_1 7RN4_1 7RNH_1 7RNK_1 7RNW_1 7RVM_1 7RVN_1 7RVO_1 7RVP_1 7RVQ_1 7RVR_1 7RVS_1 7RVT_1 7RVU_1 7RVV_1 7RVW_1 7RVX_1 7RVY_1 7RVZ_1 7RW0_1 7RW1_1 7S3K_1 7S3S_1 7S4B_1 7S6W_1 7S6X_1 7S6Y_1 7S6Z_1 7S70_1 7S71_1 7S72_1 7S73_1 7S74_1 7S75_1 7S82_1 7SD9_1 7SDA_1 7SDC_1 7SET_1 7SF1_1 7SF3_1 7SFB_1 7SFH_1 7SFI_1 7SGH_1 7SH7_1 7SH8_1 7SH9_1 7SI9_1 7T2T_1 7T2U_1 7T2V_1 7T42_1 7T43_1 7T44_1 7T45_1 7T46_1 7T48_1 7T49_1 7T4A_1 7T4B_1 7T70_1 7T8M_1 7T8R_1 7T9Y_1 7TA4_1 7TA7_1 7TB2_1 7TBT_1 7TC4_1 7TDU_1 7TE0_1 7TEH_1 7TEK_1 7TEL_1 7TFR_1 7TGR_1 7TIA_1 7TIU_1 7TIV_1 7TIW_1 7TIX_1 7TIY_1 7TIZ_1 7TJ0_1 7TLL_1 7TOB_1 7TQ2_1 7TQ3_1 7TQ4_1 7TQ5_1 7TQ6_1 7TUU_1 7TVS_1 7TVX_1 7U28_1 7U29_1 7UKK_1 7UR9_1 7URB_1 7US4_1 7UU6_1 7UU7_1 7UU8_1 7UU9_1 7UUA_1 7UUB_1 7UUC_1 7UUD_1 7UUE_1 7V1T_1 7V7M_1 7VAH_1 7VFA_2 7VFB_2 7VH8_1 7VIC_1 7VJW_1 7VJX_1 7VJY_1 7VJZ_1 7VK0_1 7VK1_1 7VK2_1 7VK3_1 7VK4_1 7VK5_1 7VK6_1 7VK7_1 7VK8_1 7VLO_1 7VLP_1 7VLQ_1 7VTH_1 7VU6_1 7VVP_1 7VVT_1 7W9G_1 7WO1_1 7WO2_1 7WO3_1 7WOF_1 7WOH_1 7WQ8_1 7WQ9_1 7WQA_1 7WQB_1 7WQI_1 7WQK_1 7WYM_1 7WYP_1 7X6J_1 7X6K_1 7XAR_1 7XAX_1 7XB3_1 7XB4_1 7XQ6_1 7XQ7_1 7XRS_1 7YGQ_1 7Z0P_1 7Z2K_1 7Z3U_1 7Z4S_1 7Z59_1 7ZB6_1 7ZB7_1 7ZB8_1 7ZQV_1 7ZQW_1 7ZV5_1 7ZV7_1 7ZV8_1 8A4Q_1 8A4T_1 8ACD_1 8ACL_1 8AEB_1 8B0S_1 8B0T_1 8B2T_1 8B56_1 8CZW_1 8CZX_1 8D35_1 8D4J_1 8D4K_1 8D4L_1 8D4M_1 8D4N_1 8D4P_1 8DCZ_1 8DD1_1 8DD9_1 8DDI_1 8DDL_1 8DDL_2 8DDM_1 8DFE_1 8DFN_1 8DGB_1 8DI3_1 8DIB_1 8DIC_1 8DID_1 8DIE_1 8DIF_1 8DIG_1 8DIH_1 8DII_1 8DJJ_1 8DK8_1 8DKH_1 8DKJ_1 8DKK_1 8DKL_1 8DKZ_1 8DL9_1 8DLB_1 8DMD_1 8DMN_1 8DOX_1 8DOY_1 8DPR_1 8DRR_1 8DRS_1 8DRT_1 8DRU_1 8DRV_1 8DRW_1 8DRX_1 8DRY_1 8DRZ_1 8DS0_1 8DS1_1 8DS2_1 8DSU_1 8DZ0_1 8DZ1_1 8DZ2_1 8DZ6_1 8DZ9_1 8DZA_1 8DZB_1 8DZC_1 8E1Y_1 8E25_1 8E26_1 8E4J_1 8E4R_1 8E5X_1 8E5Z_1 8E61_1 8E63_1 8E64_1 8E65_1 8E68_1 8E69_1 8E6A_1 8EHJ_1 8EHK_1 8EHL_1 8EHM_1 8EIR_1 8EJ7_1 8EJ9_1 8EKE_1 8EY2_1 8EYJ_1 8F44_1 8F45_1 8F46_1 8FIV_1 8FIW_1 8GFK_1 8GFN_1 8GFO_1 8GFR_1 8GFU_1 8HEF_1 8HHT_1 8HHU_1 8HUR_1 8HUS_1 8HUV_1 8HUW_1 8HUX_1 8IGN_1 8IGO_1 8OKK_1 8OKL_1 8OKM_1 8OKN_1 8SK4_1 8SKH_1 8SPJ_1 8SXO_1 8TBE_1
1A30_1 1A8G_1 1A8K_1 1A94_1 1A9M_1 1AAQ_1 1AID_1 1AJV_1 1AJX_1 1AXA_1 1B6J_1 1B6K_1 1B6L_1 1B6M_1 1B6P_1 1BDL_1 1BDQ_1 1BDR_1 1BV7_1 1BV9_1 1BVE_1 1BVG_1 1BWA_1 1BWB_1 1C6X_1 1C6Y_1 1C6Z_1 1C70_1 1CPI_1 1D4H_1 1D4I_1 1D4J_1 1D4K_1 1D4L_1 1D4S_1 1D4Y_1 1DAZ_1 1DIF_1 1DMP_1 1DW6_1 1EBK_1 1EBW_1 1EBY_1 1EBZ_1 1EC0_1 1EC1_1 1EC2_1 1EC3_1 1F7A_1 1FB7_1 1FEJ_1 1FF0_1 1FFF_1 1FFI_1 1FG6_1 1FG8_1 1FGC_1 1FQX_1 1G2K_1 1G35_1 1GNM_1 1GNN_1 1GNO_1 1HBV_1 1HEF_1 1HEG_1 1HHP_1 1HIH_1 1HIV_1 1HOS_1 1HPO_1 1HPS_1 1HPV_1 1HPX_1 1HSG_1 1HTE_1 1HTF_1 1HTG_1 1HVH_1 1HVI_1 1HVJ_1 1HVK_1 1HVL_1 1HVR_1 1HVS_1 1HWR_1 1HXB_1 1HXW_1 1IIQ_1 1IZH_1 1IZI_1 1K1T_1 1K1U_1 1K2B_1 1K2C_1 1K6C_1 1K6P_1 1K6T_1 1K6V_1 1KJ4_1 1KJ7_1 1KJF_1 1KJG_1 1KJH_1 1KZK_1 1LZQ_1 1M0B_1 1MER_1 1MES_1 1MET_1 1MEU_1 1MRW_1 1MRX_1 1MSM_1 1MSN_1 1MT7_1 1MT8_1 1MT9_1 1MTB_1 1MTR_1 1MUI_1 1N49_1 1NH0_1 1NPA_1 1NPV_1 1NPW_1 1ODW_1 1ODX_1 1ODY_1 1OHR_1 1PRO_1 1Q9P_1 1QBR_1 1QBS_1 1QBT_1 1QBU_1 1RL8_1 1SBG_1 1SDT_1 1SDU_1 1SDV_1 1SGU_1 1SH9_1 1SP5_1 1T3R_1 1T7I_1 1T7J_1 1T7K_1 1TCX_1 1TSQ_1 1TSU_1 1U8G_1 1UPJ_1 1VIJ_1 1VIK_1 1W5V_1 1W5W_1 1W5X_1 1W5Y_1 1WBK_1 1WBM_1 1XL2_1 1XL5_1 1YT9_1 1YTG_1 1YTH_1 1Z1H_1 1Z1R_1 1Z8C_1 1ZBG_1 1ZJ7_1 1ZLF_1 1ZP8_1 1ZPA_1 1ZPK_1 1ZSF_1 1ZSR_1 1ZTZ_1 2A1E_1 2A4F_1 2AID_1 2AOC_1 2AOD_1 2AOE_1 2AOF_1 2AOG_1 2AOH_1 2AOI_1 2AOJ_1 2AQU_1 2AVM_1 2AVO_1 2AVQ_1 2AVS_1 2AVV_1 2AZ8_1 2AZ9_1 2AZB_1 2AZC_1 2B60_1 2B7Z_1 2BB9_1 2BBB_1 2BPV_1 2BPW_1 2BPX_1 2BPY_1 2BPZ_1 2BQV_1 2CEJ_1 2CEM_1 2CEN_1 2F3K_1 2F80_1 2F81_1 2F8G_1 2FDE_1 2FGU_1 2FGV_1 2FLE_1 2FNS_1 2FNT_1 2FXD_1 2FXE_1 2G69_1 2HB2_1 2HB3_1 2HB4_1 2HC0_1 2HS1_1 2HS2_1 2HVP_1 2I0A_1 2I0D_1 2I4D_1 2I4U_1 2I4V_1 2I4W_1 2I4X_1 2IDW_1 2IEN_1 2IEO_1 2J9J_1 2J9J_2 2J9K_1 2JE4_1 2NMY_1 2NMZ_1 2NNK_1 2NNP_1 2NPH_1 2NXD_1 2NXL_1 2NXM_1 2O4K_1 2O4L_1 2O4N_1 2O4P_1 2O4S_1 2P3A_1 2P3B_1 2P3B_2 2P3C_1 2PC0_1 2PK5_1 2PK6_1 2PQZ_1 2PSU_1 2PSV_1 2PWC_1 2PWR_1 2PYM_1 2PYN_1 2Q3K_1 2Q54_1 2Q55_1 2Q5K_1 2Q63_1 2Q64_1 2QAK_1 2QCI_1 2QD6_1 2QD7_1 2QD8_1 2QHC_1 2QHY_1 2QHZ_1 2QI0_1 2QI1_1 2QI3_1 2QI4_1 2QI5_1 2QI6_1 2QI7_1 2QMP_1 2QNN_1 2QNP_1 2QNQ_1 2R38_1 2R3T_1 2R3W_1 2R43_1 2R5P_1 2R5Q_1 2R8N_1 2RKF_1 2UPJ_1 2UXZ_1 2UY0_1 2WKZ_1 2WL0_1 2XYE_1 2XYF_1 2Z4O_1 2Z54_1 2ZGA_1 2ZYE_1 3A2O_1 3AID_1 3B7V_1 3B80_1 3BC4_1 3BGB_1 3BGC_1 3BHE_1 3BVA_1 3BVB_1 3BXR_1 3BXS_1 3CKT_1 3CYW_1 3CYX_1 3D1X_1 3D1Y_1 3D1Z_1 3D20_1 3D3T_1 3DCK_1 3DCR_1 3DJK_1 3DK1_1 3EKP_1 3EKQ_1 3EKT_1 3EKV_1 3EKW_1 3EKX_1 3EKY_1 3EL0_1 3EL1_1 3EL4_1 3EL5_1 3EL9_1 3EM3_1 3EM4_1 3EM6_1 3FX5_1 3GGA_1 3GGV_1 3GGX_1 3GI4_1 3GI5_1 3GI6_1 3H5B_1 3HAU_1 3HAW_1 3HBO_1 3HDK_1 3HVP_1 3I2L_1 3I6O_1 3I7E_1 3I8W_1 3IA9_1 3IXO_1 3JVW_1 3JVY_1 3JW2_1 3K4V_1 3K4V_2 3KDB_1 3KDC_1 3KDD_1 3KF0_1 3KFN_1 3KFP_1 3KFR_1 3KFS_1 3LZS_1 3LZU_1 3LZV_1 3M9F_1 3MXD_1 3MXE_1 3NDT_1 3NDU_1 3NDW_1 3NDX_1 3NLS_1 3NU3_1 3NU4_1 3NU5_1 3NU6_1 3NU9_1 3NUJ_1 3NUO_1 3NWQ_1 3NWX_1 3NYG_1 3O99_1 3O9A_1 3O9B_1 3O9C_1 3O9D_1 3O9E_1 3O9F_1 3O9G_1 3O9H_1 3O9I_1 3OK9_1 3OXC_1 3OXV_1 3OXW_1 3OXX_1 3OY4_1 3PHV_1 3PSU_1 3PWM_1 3PWR_1 3QAA_1 3QBF_1 3QIH_1 3QN8_1 3QP0_1 3QPJ_1 3QRM_1 3QRO_1 3QRS_1 3R4B_1 3S43_1 3S43_2 3S53_1 3S54_1 3S56_1 3S85_1 3SA3_1 3SA4_1 3SA5_1 3SA6_1 3SA7_1 3SA8_1 3SA9_1 3SAA_1 3SAB_1 3SAC_1 3ST5_1 3T11_1 3TH9_1 3TKG_1 3TKW_1 3TL9_1 3TLH_1 3TOF_1 3TOG_1 3TOH_1 3U71_1 3VF5_1 3VF7_1 3VFA_1 3VFB_1 3ZPS_1 3ZPT_1 3ZPU_1 4A4Q_1 4A6B_1 4A6C_1 4COE_1 4CP7_1 4CPQ_1 4CPR_1 4CPS_1 4CPT_1 4CPU_1 4CPW_1 4CPX_1 4DFG_1 4DJO_1 4DJP_1 4DJQ_1 4DJR_1 4DQB_1 4DQC_1 4DQE_1 4DQF_1 4DQG_1 4DQH_1 4E43_1 4EJ8_1 4EJD_1 4EJK_1 4EJL_1 4F73_1 4F74_1 4F75_1 4F76_1 4FE6_1 4FL8_1 4FLG_1 4FM6_1 4GB2_1 4HDB_1 4HDF_1 4HDP_1 4HE9_1 4HEG_1 4HLA_1 4HVP_1 4I8W_1 4I8Z_1 4JEC_1 4K4P_1 4K4Q_1 4K4R_1 4KB9_1 4LL3_1 4M8X_1 4MC1_1 4MC2_1 4MC6_1 4MC9_1 4OBD_1 4OBF_1 4OBG_1 4OBH_1 4OBJ_1 4OBK_1 4PHV_1 4Q1W_1 4Q1X_1 4Q1Y_1 4QGI_1 4QJ2_1 4QJ6_1 4QJ7_1 4QJ8_1 4QJ9_1 4QJA_1 4TVG_1 4TVH_1 4U7Q_1 4U7V_1 4U8W_1 4ZIP_1 4ZLS_1 5AGZ_1 5AH6_1 5AH7_1 5AH8_1 5AH9_1 5AHA_1 5AHB_1 5AHC_1 5BRY_1 5BS4_1 5COK_1 5CON_1 5COO_1 5COP_1 5DGU_1 5DGW_1 5E5J_1 5E5K_1 5HVP_1 5IVQ_1 5IVR_1 5IVS_1 5IVT_1 5JFP_1 5JFU_1 5JG1_1 5KAO_1 5KQX_1 5KQY_1 5KQZ_1 5KR0_1 5KR1_1 5KR2_1 5T84_1 5T8H_1 5TYR_1 5TYS_1 5UFZ_1 5ULT_1 5UOV_1 5UPZ_1 5V4Y_1 5VCK_1 5VEA_1 5VJ3_1 5W5W_1 5WLO_1 5YOJ_1 5YOK_1 5YRS_1 5YRS_2 6B36_1 6B38_1 6B3C_1 6B3F_1 6B3G_1 6B3H_1 6B4N_1 6BRA_1 6BZ2_1 6C8X_1 6C8Y_1 6CDJ_1 6CDL_1 6D0D_1 6D0E_1 6DGX_1 6DGY_1 6DGZ_1 6DH0_1 6DH1_1 6DH2_1 6DH3_1 6DH4_1 6DH5_1 6DH6_1 6DH7_1 6DH8_1 6DIF_1 6DIL_1 6DJ1_1 6DJ2_1 6DJ5_1 6DJ7_1 6DV0_1 6DV4_1 6E7J_1 6E9A_1 6I45_1 6IXD_1 6KMP_1 6MCR_1 6MCS_1 6O48_1 6OGP_1 6OOS_1 6OOT_1 6OOU_1 6OPS_1 6OPT_1 6OPU_1 6OPV_1 6OPW_1 6OPX_1 6OPY_1 6OPZ_1 6OTG_1 6OXO_1 6OXP_1 6OXQ_1 6OXR_1 6OXS_1 6OXT_1 6OXU_1 6OXV_1 6OXW_1 6OXX_1 6OXY_1 6OXZ_1 6OY0_1 6OY1_1 6OY2_1 6OYD_1 6OYR_1 6PJB_1 6PJC_1 6PJD_1 6PJE_1 6PJF_1 6PJG_1 6PJH_1 6PJI_1 6PJK_1 6PJL_1 6PJM_1 6PJN_1 6PJO_1 6PTP_1 6PU8_1 6U7O_1 6U7P_1 6UWB_1 6UWC_1 6VCE_1 6VOD_1 6VOE_1 6W6T_1 7HVP_1 7LDY_1 7LDZ_1 7LE0_1 7LE1_1 7LE2_1 7LE3_1 7LE4_1 7LE5_1 7LE6_1 7LE7_1 7LE8_1 7LE9_1 7LEA_1 7LEB_1 7LEC_1 7LED_1 7LEE_1 7LEF_1 7LEG_1 7LEH_1 7LEI_1 7M9G_1 7M9H_1 7M9I_1 7M9J_1 7M9K_1 7M9L_1 7M9M_1 7M9N_1 7M9O_1 7M9P_1 7M9Q_1 7M9R_1 7M9S_1 7M9T_1 7M9U_1 7M9V_1 7M9W_1 7M9X_1 7M9Z_1 7MA0_1 7MA1_1 7MA2_1 7MA3_1 7MA4_1 7MA5_1 7MA6_1 7MA7_1 7MA8_1 7MA9_1 7MAA_1 7MAB_1 7MAC_1 7MAD_1 7MAE_1 7MAF_1 7MAG_1 7MAH_1 7MAI_1 7MAJ_1 7MAK_1 7MAL_1 7MAN_1 7MAO_1 7MAP_1 7MAQ_1 7MAR_1 7MAS_1 7TO5_1 7TO6_1 7UPJ_1 7WBS_1 7WCQ_1 7YF6_1 8CI7_1 8ESX_1 8ESY_1 8F0F_1 8FUI_1 8FUJ_1 8HVP_1 9HVP_1
1ATN_1 1C0G_2 1D4X_1 1DEJ_2 1EQY_2 1ESV_2 1H1V_1 1HLU_1 1IJJ_1 1J6Z_1 1KXP_1 1LCU_1 1LOT_2 1M8Q_4 1MA9_2 1MDU_2 1MVW_4 1NLV_1 1NM1_1 1NMD_1 1NWK_1 1O18_4 1O19_4 1O1A_4 1O1B_4 1O1C_4 1O1D_4 1O1E_4 1O1F_4 1O1G_4 1P8Z_2 1QZ5_1 1QZ6_1 1RDW_1 1RFQ_1 1RGI_2 1S22_1 1SQK_1 1T44_2 1WUA_1 1Y64_1 1YAG_1 1YVN_1 1YXQ_1 2A3Z_1 2A40_1 2A41_1 2A42_1 2A5X_1 2ASM_1 2ASO_1 2ASP_1 2BTF_1 2D1K_1 2FF3_3 2FF6_3 2FXU_1 2GWJ_1 2GWK_1 2HF3_1 2HF4_1 2HMP_1 2OAN_1 2PAV_1 2PBD_1 2Q0R_1 2Q0U_1 2Q1N_1 2Q31_1 2Q36_1 2Q97_1 2V51_1 2V52_1 2VCP_1 2VYP_1 2W49_5 2W4U_5 2Y83_1 2YJE_1 2YJF_1 2ZWH_1 3A5L_2 3A5M_2 3A5N_2 3A5O_2 3B5U_1 3B63_1 3B63_2 3B63_3 3B63_4 3B63_5 3B63_6 3B63_7 3BUZ_2 3BYH_1 3CHW_1 3CI5_1 3CIP_1 3CJB_1 3CJC_1 3DAW_1 3EKS_1 3EKU_1 3EL2_1 3FFK_2 3G37_1 3HBT_1 3J0S_1 3J4K_1 3J82_2 3J8A_2 3J8I_1 3J8J_1 3J8K_1 3JBI_1 3JBJ_1 3JBK_1 3LUE_1 3M1F_1 3M3N_1 3M6G_1 3MFP_1 3MMV_1 3MN5_1 3MN6_1 3MN7_1 3MN9_1 3SJH_1 3TPQ_1 3TU5_1 3U4L_1 3U8X_1 3U9D_1 3U9Z_1 3UB5_1 3UE5_1 3W3D_1 4A7F_1 4A7H_1 4A7L_1 4A7N_1 4B1U_1 4B1V_1 4B1W_1 4B1X_1 4B1Y_1 4B1Z_1 4CI6_1 4EAH_1 4EFH_1 4GY2_2 4H03_2 4H0T_2 4H0V_2 4H0X_2 4H0Y_2 4JHD_1 4JHD_2 4K41_1 4K42_1 4K43_1 4M63_2 4PKG_1 4PKH_1 4PKI_1 4PL7_1 4PL8_1 4RWT_1 4V0U_1 4WYB_1 4Z94_1 5ADX_2 5AFU_6 5CE3_1 5H53_4 5I9E_2 5JLF_1 5JLH_1 5KG8_2 5MVA_1 5MVY_1 5NBL_2 5NBM_2 5NBN_2 5NOG_1 5NOJ_1 5NOL_1 5NW4_11 5ONV_1 5OOC_1 5OOD_1 5OOE_1 5OOF_1 5UBO_1 5WFN_1 5Y81_7 5YEE_1 5YPU_1 5YU8_1 5ZZA_2 5ZZB_1 6ANU_1 6AV9_1 6AVB_1 6BIH_2 6BNO_1 6BNP_2 6BNQ_2 6BNU_1 6BNV_2 6BNW_2 6C1D_1 6C1G_3 6C1H_1 6CXI_1 6CXJ_1 6D8C_2 6DJM_1 6DJN_1 6DJO_1 6F1T_2 6F38_2 6F3A_2 6FHL_1 6FM2_1 6G2T_1 6GVC_1 6IUG_1 6JBK_1 6JCU_1 6JH8_1 6JH9_1 6KLL_1 6KLN_1 6KN7_1 6KN8_1 6LTJ_7 6M5G_1 6MGO_1 6NAS_1 6NBE_1 6NBW_1 6QRI_1 6RSW_1 6T1Y_1 6T20_1 6T23_1 6T24_1 6T25_1 6TF9_17 6U96_1 6UBY_1 6UC0_1 6UC4_1 6UPV_2 6UPW_2 6V6S_7 6VAO_1 6VAU_1 6VEC_1 6W17_9 6W7V_1 6WVT_1 6X5Z_1 6YP9_1 6ZNL_2 6ZNM_2 6ZNN_2 6ZNO_2 6ZO4_3 7AD9_2 7AHN_1 7AHQ_1 7AQK_8 7AS4_5 7BT7_1 7BTE_1 7BTI_1 7C2F_1 7C2G_1 7C2H_1 7CCC_1 7JH7_1 7JU4_17 7K20_1 7K21_1 7KCH_1 7KO4_1 7KO5_1 7KO7_1 7KON_1 7KOR_1 7LRG_1 7NEP_1 7NVM_10 7NXV_1 7NZM_3 7P1G_2 7P1H_2 7PDZ_3 7PLT_2 7PLU_2 7PLV_3 7PLW_3 7PLX_3 7PLY_2 7PLZ_2 7PM0_3 7PM1_3 7PM2_3 7PM3_1 7PM5_3 7PM6_3 7PM7_4 7PM8_4 7PM9_4 7PMA_4 7PMB_4 7PMC_4 7PMD_2 7PME_3 7PMF_3 7PMG_2 7PMH_3 7PMI_2 7PMJ_3 7PML_3 7QIM_1 7QIN_1 7QJ5_2 7QJ6_1 7QJ7_2 7QJ8_3 7QJ9_2 7QJA_1 7QJB_2 7QJC_1 7R8V_1 7R91_1 7R94_1 7RB8_1 7RB9_1 7SX8_1 7SX9_1 7SXA_2 7T5Q_8 7TIJ_1 7TIT_1 7TJ7_1 7TPT_8 7UDT_2 7UDU_1 7UTI_1 7UTJ_1 7UTL_1 7UUW_1 7UXF_1 7VDV_9 7VVY_3 7VVZ_14 7W4Z_1 7W50_1 7W51_1 7W52_1 7WHF_1 7WHG_1 7Y8R_7 7YFN_1 7YFP_1 7YNE_1 7Z7H_1 7Z7I_1 7Z8F_2 7Z8M_7 7ZTC_1 7ZTD_1 7ZVW_2 8A2R_1 8A2S_1 8A2T_1 8A2U_1 8A2Y_1 8A2Z_1 8A5A_3 8A5O_3 8D13_1 8D14_1 8D15_1 8D16_1 8D17_1 8D18_1 8DD0_1 8DMX_1 8DMY_1 8DNF_1 8DNH_1 8E9B_8 8EFH_2 8EFI_2 8ENC_2 8ESC_3 8F8P_1 8F8Q_1 8F8R_1 8F8S_1 8F8T_1 8GLV_86 8GSU_1 8GSW_1 8GT1_1 8GT2_1 8GT3_1 8GT4_1 8GT5_1 8IAH_5 8IAI_4 8IB2_2 8J07_67 8OH4_1 8OI6_1 8OID_1 8ORD_1 AF_AFA0A044SKC5F1_1 AF_AFA0A044UZ44F1_1 AF_AFA0A077ZE37F1_1 AF_AFA0A0H5S4Y1F1_1 AF_AFA0A0H5SER1F1_1 AF_AFA0A0K0DXX5F1_1 AF_AFA0A0K0EIA0F1_1 AF_AFA0A0K0JJB8F1_1 AF_AFA0A0N4UEP3F1_1 AF_AFA0A0N4UIY5F1_1 AF_AFA0A0R0HEM1F1_1 AF_AFA0A158N8B1F1_1 AF_AFA0A1D6FW13F1_1 AF_AFA0A1D6N6H1F1_1 AF_AFA0A1D8PFR4F1_1 AF_AFA0A1P6C3D2F1_1 AF_AFA0A3P7F239F1_1 AF_AFA0A3Q0KUT3F1_1 AF_AFA0A3Q0KUY4F1_1 AF_AFA2BDB0F1_1 AF_AFA2XLF2F1_1 AF_AFA2XNS1F1_1 AF_AFA3C6D7F1_1 AF_AFA5DQP9F1_1 AF_AFB4FPG2F1_1 AF_AFB4FRH8F1_1 AF_AFB6SI11F1_1 AF_AFB6SZ83F1_1 AF_AFB6TQ08F1_1 AF_AFC0HHR4F1_1 AF_AFC6T7Y1F1_1 AF_AFC6TAA6F1_1 AF_AFC6TJ78F1_1 AF_AFD2JYH4F1_1 AF_AFD3ZRN3F1_1 AF_AFF1QUN8F1_1 AF_AFF1RCB6F1_1 AF_AFG4VLW1F1_1 AF_AFI1JG11F1_1 AF_AFI1JNK9F1_1 AF_AFI1JY56F1_1 AF_AFI1K4W1F1_1 AF_AFI1KBG2F1_1 AF_AFI1KUG6F1_1 AF_AFI1LK30F1_1 AF_AFI1M4W2F1_1 AF_AFI1MDF8F1_1 AF_AFI1MDT4F1_1 AF_AFI1N570F1_1 AF_AFI1N5M7F1_1 AF_AFK7LD67F1_1 AF_AFO15998F1_1 AF_AFO16808F1_1 AF_AFO17320F1_1 AF_AFO17503F1_1 AF_AFO18499F1_1 AF_AFO18500F1_1 AF_AFO18840F1_1 AF_AFO42161F1_1 AF_AFO45815F1_1 AF_AFO65314F1_1 AF_AFO65315F1_1 AF_AFO74258F1_1 AF_AFO81221F1_1 AF_AFO93400F1_1 AF_AFP02572F1_1 AF_AFP02574F1_1 AF_AFP02576F1_1 AF_AFP02578F1_1 AF_AFP04751F1_1 AF_AFP04752F1_1 AF_AFP04829F1_1 AF_AFP07829F1_1 AF_AFP07830F1_1 AF_AFP07836F1_1 AF_AFP07837F1_1 AF_AFP08023F1_1 AF_AFP0C539F1_1 AF_AFP0C540F1_1 AF_AFP0C542F1_1 AF_AFP0CJ46F1_1 AF_AFP0CJ47F1_1 AF_AFP0DM41F1_1 AF_AFP0DM42F1_1 AF_AFP10981F1_1 AF_AFP10984F1_1 AF_AFP10986F1_1 AF_AFP10987F1_1 AF_AFP10990F1_1 AF_AFP10995F1_1 AF_AFP12716F1_1 AF_AFP12717F1_1 AF_AFP14235F1_1 AF_AFP15475F1_1 AF_AFP17126F1_1 AF_AFP17128F1_1 AF_AFP17304F1_1 AF_AFP18499F1_1 AF_AFP18600F1_1 AF_AFP18601F1_1 AF_AFP18602F1_1 AF_AFP18603F1_1 AF_AFP20399F1_1 AF_AFP20904F1_1 AF_AFP26197F1_1 AF_AFP26198F1_1 AF_AFP27130F1_1 AF_AFP29751F1_1 AF_AFP30162F1_1 AF_AFP30163F1_1 AF_AFP30164F1_1 AF_AFP30165F1_1 AF_AFP30167F1_1 AF_AFP30171F1_1 AF_AFP30172F1_1 AF_AFP30173F1_1 AF_AFP35432F1_1 AF_AFP41112F1_1 AF_AFP41113F1_1 AF_AFP41339F1_1 AF_AFP41340F1_1 AF_AFP41341F1_1 AF_AFP43239F1_1 AF_AFP45885F1_1 AF_AFP45886F1_1 AF_AFP45887F1_1 AF_AFP46258F1_1 AF_AFP48465F1_1 AF_AFP48975F1_1 AF_AFP49055F1_1 AF_AFP49128F1_1 AF_AFP49871F1_1 AF_AFP50138F1_1 AF_AFP53456F1_1 AF_AFP53457F1_1 AF_AFP53458F1_1 AF_AFP53459F1_1 AF_AFP53460F1_1 AF_AFP53461F1_1 AF_AFP53463F1_1 AF_AFP53464F1_1 AF_AFP53465F1_1 AF_AFP53466F1_1 AF_AFP53467F1_1 AF_AFP53470F1_1 AF_AFP53471F1_1 AF_AFP53472F1_1 AF_AFP53473F1_1 AF_AFP53474F1_1 AF_AFP53475F1_1 AF_AFP53478F1_1 AF_AFP53479F1_1 AF_AFP53480F1_1 AF_AFP53482F1_1 AF_AFP53485F1_1 AF_AFP53486F1_1 AF_AFP53492F1_1 AF_AFP53494F1_1 AF_AFP53496F1_1 AF_AFP53497F1_1 AF_AFP53498F1_1 AF_AFP53501F1_1 AF_AFP53504F1_1 AF_AFP53505F1_1 AF_AFP53506F1_1 AF_AFP53689F1_1 AF_AFP60009F1_1 AF_AFP60010F1_1 AF_AFP60011F1_1 AF_AFP60706F1_1 AF_AFP60707F1_1 AF_AFP60708F1_1 AF_AFP60709F1_1 AF_AFP60710F1_1 AF_AFP60711F1_1 AF_AFP60712F1_1 AF_AFP60713F1_1 AF_AFP62736F1_1 AF_AFP62737F1_1 AF_AFP62738F1_1 AF_AFP62739F1_1 AF_AFP62740F1_1 AF_AFP63256F1_1 AF_AFP63257F1_1 AF_AFP63258F1_1 AF_AFP63259F1_1 AF_AFP63260F1_1 AF_AFP63261F1_1 AF_AFP63267F1_1 AF_AFP63268F1_1 AF_AFP63269F1_1 AF_AFP63270F1_1 AF_AFP68032F1_1 AF_AFP68033F1_1 AF_AFP68034F1_1 AF_AFP68035F1_1 AF_AFP68133F1_1 AF_AFP68134F1_1 AF_AFP68135F1_1 AF_AFP68136F1_1 AF_AFP68137F1_1 AF_AFP68138F1_1 AF_AFP68139F1_1 AF_AFP68140F1_1 AF_AFP68142F1_1 AF_AFP68143F1_1 AF_AFP68264F1_1 AF_AFP68555F1_1 AF_AFP68556F1_1 AF_AFP69002F1_1 AF_AFP69003F1_1 AF_AFP69004F1_1 AF_AFP69005F1_1 AF_AFP79818F1_1 AF_AFP81228F1_1 AF_AFP81229F1_1 AF_AFP83750F1_1 AF_AFP83751F1_1 AF_AFP83967F1_1 AF_AFP83968F1_1 AF_AFP83969F1_1 AF_AFP84183F1_1 AF_AFP84184F1_1 AF_AFP84185F1_1 AF_AFP84336F1_1 AF_AFP90689F1_1 AF_AFP91754F1_1 AF_AFP92176F1_1 AF_AFP92179F1_1 AF_AFP92182F1_1 AF_AFP93371F1_1 AF_AFP93372F1_1 AF_AFP93374F1_1 AF_AFP93375F1_1 AF_AFP93376F1_1 AF_AFP93584F1_1 AF_AFP93586F1_1 AF_AFQ00214F1_1 AF_AFQ00215F1_1 AF_AFQ03342F1_1 AF_AFQ05214F1_1 AF_AFQ07903F1_1 AF_AFQ0PGG4F1_1 AF_AFQ10AZ4F1_1 AF_AFQ10DV7F1_1 AF_AFQ25010F1_1 AF_AFQ25472F1_1 AF_AFQ26065F1_1 AF_AFQ3ZC07F1_1 AF_AFQ4L0Y2F1_1 AF_AFQ4R561F1_1 AF_AFQ54GX7F1_1 AF_AFQ553U6F1_1 AF_AFQ562R1F1_1 AF_AFQ5E9B5F1_1 AF_AFQ5JAK2F1_1 AF_AFQ5R1X3F1_1 AF_AFQ5R6G0F1_1 AF_AFQ5R9Q5F1_1 AF_AFQ5ZMQ2F1_1 AF_AFQ65XH8F1_1 AF_AFQ67G20F1_1 AF_AFQ6DHS1F1_1 AF_AFQ6IQL9F1_1 AF_AFQ6NVA9F1_1 AF_AFQ6P378F1_1 AF_AFQ6P640F1_1 AF_AFQ6P8G3F1_1 AF_AFQ6QAQ1F1_1 AF_AFQ6XNL8F1_1 AF_AFQ711N9F1_1 AF_AFQ71FK5F1_1 AF_AFQ75D00F1_1 AF_AFQ75HX0F1_1 AF_AFQ76N69F1_1 AF_AFQ7ZVF9F1_1 AF_AFQ7ZVI7F1_1 AF_AFQ8BFZ3F1_1 AF_AFQ8JJB8F1_1 AF_AFQ90X97F1_1 AF_AFQ91ZK5F1_1 AF_AFQ93129F1_1 AF_AFQ93131F1_1 AF_AFQ94DL4F1_1 AF_AFQ96292F1_1 AF_AFQ96293F1_1 AF_AFQ96481F1_1 AF_AFQ96482F1_1 AF_AFQ96483F1_1 AF_AFQ96484F1_1 AF_AFQ964D9F1_1 AF_AFQ964E0F1_1 AF_AFQ964E1F1_1 AF_AFQ964E2F1_1 AF_AFQ964E3F1_1 AF_AFQ98972F1_1 AF_AFQ9BYX7F1_1 AF_AFQ9I8V1F1_1 AF_AFQ9P4D1F1_1 AF_AFQ9UVX4F1_1 AF_AFQ9UVZ8F1_1 AF_AFQ9Y701F1_1 AF_AFQ9Y702F1_1 AF_AFQ9Y707F1_1 MA_MACOFFESLACC103890G1I1_1 MA_MACOFFESLACC103890G1I2_1 MA_MACOFFESLACC103890G3I1_1 MA_MACOFFESLACC103890G3I2_1 MA_MAORNLSPHDIV00390_1 MA_MAORNLSPHDIV04247_1 MA_MAORNLSPHDIV17753_1 MA_MAORNLSPHDIV22560_1 MA_MAORNLSPHDIV24268_1
1FFX_2 1IA0_2 1JFF_2 1SA0_2 1SA1_2 1TUB_2 1TVK_2 1Z2B_2 2HXF_2 2HXH_2 2P4N_3 2WBE_2 2XRP_1 3DCO_3 3DU7_2 3E22_2 3EDL_2 3HKB_2 3HKC_2 3HKD_2 3HKE_2 3IZ0_2 3J1T_3 3J1U_3 3J2U_3 3J6E_2 3J6F_2 3J6G_2 3J6H_2 3J6P_3 3J7I_2 3J8X_3 3J8Y_3 3JAK_2 3JAL_2 3JAO_2 3JAR_2 3JAS_2 3JAT_2 3JAW_2 3N2G_2 3N2K_2 3RYC_2 3RYF_2 3RYH_2 3RYI_2 3UT5_2 4ABO_1 4AQV_2 4AQW_2 4ATU_1 4ATX_1 4CK5_2 4CK6_2 4CK7_2 4DRX_2 4EB6_2 4F61_2 4F6R_2 4HNA_2 4I4T_2 4I50_2 4I55_2 4IHJ_2 4IIJ_2 4LNU_2 4O2A_2 4O2B_2 4O4H_2 4O4I_2 4O4J_2 4O4L_2 4TUY_2 4TV8_2 4TV9_2 4UXO_2 4UXP_2 4UXR_2 4UXS_2 4UXT_2 4UXY_2 4UY0_2 4X1I_2 4X1K_2 4X1Y_2 4X20_2 4YJ2_2 4YJ3_2 4ZHQ_2 4ZI7_2 4ZOL_2 5BMV_2 5C8Y_2 5CA0_2 5CA1_2 5CB4_2 5EIB_2 5EYP_2 5EZY_2 5FNV_2 5GON_2 5H74_2 5H7O_2 5HNW_2 5HNX_2 5HNY_2 5HNZ_2 5IJ0_2 5IJ9_2 5ITZ_2 5IYZ_2 5J2T_2 5J2U_2 5JCB_2 5JCO_1 5JH7_2 5JQG_2 5JVD_2 5KMG_2 5KX5_2 5LA6_2 5LOV_2 5LP6_2 5LXS_2 5LXT_2 5LYJ_2 5M50_2 5M54_3 5M5C_3 5M5I_2 5M5L_2 5M5M_2 5M5N_2 5M5O_2 5M7E_2 5M7G_2 5M8D_2 5M8G_2 5MF4_2 5MIO_2 5MM4_3 5MM7_3 5N5N_1 5ND2_3 5ND3_3 5ND4_3 5ND7_3 5NFZ_2 5NG1_2 5NJH_2 5NM5_2 5NQT_2 5NQU_2 5O7A_2 5OAM_3 5OCU_3 5OGC_3 5OSK_2 5OV7_2 5S4L_2 5S4M_2 5S4N_2 5S4O_2 5S4P_2 5S4Q_2 5S4R_2 5S4S_2 5S4T_2 5S4U_2 5S4V_2 5S4W_2 5S4X_2 5S4Y_2 5S4Z_2 5S50_2 5S51_2 5S52_2 5S53_2 5S54_2 5S55_2 5S56_2 5S57_2 5S58_2 5S59_2 5S5A_2 5S5B_2 5S5C_2 5S5D_2 5S5E_2 5S5F_2 5S5G_2 5S5H_2 5S5I_2 5S5J_2 5S5K_2 5S5L_2 5S5M_2 5S5N_2 5S5O_2 5S5P_2 5S5Q_2 5S5R_2 5S5S_2 5S5T_2 5S5U_2 5S5V_2 5S5W_2 5S5X_2 5S5Y_2 5S5Z_2 5S60_2 5S61_2 5S62_2 5S63_2 5S64_2 5S65_2 5S66_2 5S67_2 5SB3_2 5SB4_2 5SB5_2 5SB6_2 5SB7_2 5SB8_2 5SB9_2 5SBA_2 5SBB_2 5SBC_2 5SBD_2 5SBE_2 5SYC_2 5SYE_2 5SYF_2 5SYG_2 5UBQ_2 5UCY_2 5XAF_2 5XAG_2 5XHC_2 5XI5_2 5XI7_2 5XIW_2 5XKE_2 5XKF_2 5XKG_2 5XKH_2 5XLT_2 5XLZ_2 5XP3_2 5XXT_2 5XXV_2 5XXW_2 5XXX_2 5YL2_2 5YL4_2 5YLJ_2 5YLS_2 5YZ3_2 5Z4P_2 5Z4U_2 5ZXH_2 6AGK_2 6B0C_2 6B0I_3 6B0L_2 6BBN_2 6BJC_2 6BR1_2 6BRF_2 6BRY_2 6BS2_2 6CVJ_2 6CVN_1 6D88_2 6DPU_2 6DPV_2 6DPW_2 6E7B_1 6E7C_1 6EG5_2 6EVW_2 6EVX_1 6EVY_2 6EVZ_1 6EW0_2 6F7C_2 6FII_2 6FJF_2 6FJM_2 6FKJ_2 6FKL_2 6GF3_2 6GF3_3 6GJ4_2 6GVM_2 6GVN_2 6GWC_2 6GWD_2 6GX7_2 6GZE_2 6H9B_2 6HX8_2 6I2I_2 6I5C_2 6JCJ_2 6K9V_2 6KIO_1 6KIQ_2 6KNZ_2 6KPP_2 6LS4_2 6LSM_2 6LSN_2 6MLQ_2 6MLR_2 6MZE_2 6MZF_2 6MZG_2 6N47_2 6NNG_2 6O2Q_2 6O2R_2 6O2S_2 6O2T_2 6O5M_2 6O5N_2 6O61_2 6OJQ_1 6PC4_2 6QQN_2 6QTN_2 6QUS_3 6QUY_3 6QVE_3 6QVJ_3 6REV_2 6RF2_2 6RF8_2 6RFD_2 6RZA_3 6RZB_2 6S8K_2 6S8L_2 6S9E_2 6SES_2 6TA3_1 6TA4_1 6TDE_2 6TH4_2 6TIS_2 6TIU_2 6TIW_2 6TIY_2 6TIZ_2 6U0H_2 6U0T_2 6U0U_2 6U42_1 6VE7_5 6VPO_2 6VPP_2 6WSL_2 6WVL_2 6WVM_2 6WVR_2 6WWE_2 6WWF_2 6WWG_3 6WWH_3 6WWI_2 6WWJ_2 6WWK_2 6WWL_2 6WWM_2 6WWN_2 6WWO_2 6WWP_2 6WWQ_2 6WWR_2 6WWS_2 6WWT_2 6WWU_2 6WWV_2 6X1C_2 6X1E_2 6X1F_2 6XER_2 6XES_2 6XET_2 6Y4M_2 6Y4N_2 6Y6D_2 6ZPI_3 6ZWB_2 6ZWC_2 7AC5_2 7ALR_2 7AU5_2 7CBZ_2 7CDA_2 7CE6_2 7CE8_2 7CEK_2 7CLD_2 7CNM_2 7CNN_2 7CNO_2 7CPD_2 7CPQ_2 7DAD_2 7DAE_2 7DAF_2 7DB9_2 7DBA_2 7DBB_2 7DBC_2 7DBD_2 7DMZ_2 7DN0_2 7DP8_2 7E4P_2 7E4Q_2 7E4R_2 7E4Y_2 7E4Z_2 7EMJ_2 7EN3_2 7EXC_2 7JFR_2 7JU4_5 7KZM_1 7KZO_1 7L05_2 7LVQ_2 7LVR_2 7LXB_2 7LZ7_2 7LZ8_2 7M18_1 7M20_1 7MIZ_3 7MOQ_17 7MWG_2 7N32_2 7N61_17 7N6G_12 7NB8_2 7NBA_2 7NVN_10 7ODN_2 7OGN_2 7PJE_2 7PJF_2 7PQC_1 7PQP_1 7Q1E_2 7Q1F_2 7QUC_2 7QUD_2 7QUP_2 7RRO_9 7RS5_2 7RS6_2 7RX0_4 7SGS_2 7SJ7_2 7SJ8_2 7SJ9_2 7SJA_2 7SOM_1 7SQC_25 7TNQ_3 7TNS_3 7TNT_2 7TQX_2 7TQY_3 7TQZ_2 7TR0_2 7TR1_3 7TR2_3 7TR3_2 7TRG_1 7TTD_2 7TTE_2 7TTF_2 7TTN_1 7TTT_1 7TUB_1 7UN1_2 7UNG_9 7VMG_2 7VMJ_2 7VMK_2 7X0S_9 7X4N_2 7XQX_2 7XQY_2 7XR0_2 7XR1_2 7YHN_2 7YYQ_2 7YYV_2 7YYW_2 7YYX_2 7YYY_2 7YYZ_2 7YZ0_2 7YZ1_2 7YZ2_2 7YZ3_2 7YZ5_2 7YZ6_2 7Z01_2 7Z02_2 7Z0F_2 7Z0G_2 7Z2A_2 7Z2B_3 7Z2C_3 7Z2N_2 7Z2P_2 7Z6S_2 7Z7D_2 7ZCW_2 7ZX2_2 8A0L_2 8A9T_2 8A9Z_2 8AHM_2 8ASN_2 8BDE_2 8BDF_2 8BDG_2 8C0F_2 8C5C_1 8DIQ_2 8G2Z_46 8G3D_46 8GLV_1 8IYJ_9 8J07_43 8OU0_1 8SNB_55 AF_AFA0A044S6H4F1_1 AF_AFA0A096SSY4F1_1 AF_AFA0A0K0EBU4F1_1 AF_AFA0A0K0EJ28F1_1 AF_AFA0A0N4UP40F1_1 AF_AFA0A0R0IHF9F1_1 AF_AFA0A0R0JYY8F1_1 AF_AFA0A0R4IPH2F1_1 AF_AFA0A143ZWL7F1_1 AF_AFA0A384MEE3F1_1 AF_AFA0A3Q0KDZ1F1_1 AF_AFA0A5K4F3J5F1_1 AF_AFB4F7C2F1_1 AF_AFB4F946F1_1 AF_AFB4FTM1F1_1 AF_AFB6TF38F1_1 AF_AFC0P664F1_1 AF_AFC0PH85F1_1 AF_AFC4QIC0F1_1 AF_AFF1QKY8F1_1 AF_AFF1R4K1F1_1 AF_AFG4VHK8F1_1 AF_AFG4VTA4F1_1 AF_AFG4VTA5F1_1 AF_AFI1J752F1_1 AF_AFI1JLU8F1_1 AF_AFI1JT28F1_1 AF_AFI1K2Y0F1_1 AF_AFI1K5C2F1_1 AF_AFI1K7J4F1_1 AF_AFI1KPA1F1_1 AF_AFI1KRC0F1_1 AF_AFI1L0G9F1_1 AF_AFI1LDR2F1_1 AF_AFI1MC39F1_1 AF_AFI1MG61F1_1 AF_AFI1MY33F1_1 AF_AFI1N8P5F1_1 AF_AFI1NGT9F1_1 AF_AFO04386F1_1 AF_AFO17449F1_1 AF_AFO44388F1_1 AF_AFO59837F1_1 AF_AFP02554F1_1 AF_AFP04350F1_1 AF_AFP04690F1_1 AF_AFP07436F1_1 AF_AFP07437F1_1 AF_AFP09203F1_1 AF_AFP09244F1_1 AF_AFP09652F1_1 AF_AFP09653F1_1 AF_AFP10876F1_1 AF_AFP10878F1_1 AF_AFP11482F1_1 AF_AFP11833F1_1 AF_AFP11857F1_1 AF_AFP12456F1_1 AF_AFP12459F1_1 AF_AFP12460F1_1 AF_AFP13602F1_1 AF_AFP14140F1_1 AF_AFP14643F1_1 AF_AFP18025F1_1 AF_AFP18026F1_1 AF_AFP20365F1_1 AF_AFP22852F1_1 AF_AFP24636F1_1 AF_AFP25862F1_1 AF_AFP28551F1_1 AF_AFP29500F1_1 AF_AFP29501F1_1 AF_AFP29502F1_1 AF_AFP29513F1_1 AF_AFP29514F1_1 AF_AFP29515F1_1 AF_AFP29516F1_1 AF_AFP29517F1_1 AF_AFP30883F1_1 AF_AFP32882F1_1 AF_AFP33188F1_1 AF_AFP34108F1_1 AF_AFP36221F1_1 AF_AFP37392F1_1 AF_AFP37832F1_1 AF_AFP41352F1_1 AF_AFP41937F1_1 AF_AFP45960F1_1 AF_AFP46265F1_1 AF_AFP50260F1_1 AF_AFP50261F1_1 AF_AFP50262F1_1 AF_AFP68371F1_1 AF_AFP68372F1_1 AF_AFP69893F1_1 AF_AFP69895F1_1 AF_AFP69897F1_1 AF_AFP85108F1_1 AF_AFP93176F1_1 AF_AFP99024F1_1 AF_AFQ04709F1_1 AF_AFQ08115F1_1 AF_AFQ13509F1_1 AF_AFQ13885F1_1 AF_AFQ17299F1_1 AF_AFQ24560F1_1 AF_AFQ25009F1_1 AF_AFQ27380F1_1 AF_AFQ27U48F1_1 AF_AFQ2HJ81F1_1 AF_AFQ2KJD0F1_1 AF_AFQ2T9S0F1_1 AF_AFQ2TFP1F1_1 AF_AFQ39445F1_1 AF_AFQ39697F1_1 AF_AFQ3KRE8F1_1 AF_AFQ3MHM5F1_1 AF_AFQ3ZBU7F1_1 AF_AFQ40106F1_1 AF_AFQ40665F1_1 AF_AFQ41782F1_1 AF_AFQ41783F1_1 AF_AFQ41784F1_1 AF_AFQ41785F1_1 AF_AFQ43594F1_1 AF_AFQ43695F1_1 AF_AFQ43697F1_1 AF_AFQ4QQV0F1_1 AF_AFQ4QRB4F1_1 AF_AFQ4R4X8F1_1 AF_AFQ4R5B3F1_1 AF_AFQ56YW9F1_1 AF_AFQ5R943F1_1 AF_AFQ60HC2F1_1 AF_AFQ6B856F1_1 AF_AFQ6GLE7F1_1 AF_AFQ6IQJ2F1_1 AF_AFQ6NW90F1_1 AF_AFQ6P5M9F1_1 AF_AFQ6P9T8F1_1 AF_AFQ6PE34F1_1 AF_AFQ6VAF4F1_1 AF_AFQ6VAF5F1_1 AF_AFQ6VAF6F1_1 AF_AFQ6VAF7F1_1 AF_AFQ6VAF8F1_1 AF_AFQ767L7F1_1 AF_AFQ76FS2F1_1 AF_AFQ76FS3F1_1 AF_AFQ7JJU6F1_1 AF_AFQ7KQL5F1_1 AF_AFQ7TMM9F1_1 AF_AFQ8H7U1F1_1 AF_AFQ8MST5F1_1 AF_AFQ91240F1_1 AF_AFQ91575F1_1 AF_AFQ922F4F1_1 AF_AFQ94571F1_1 AF_AFQ9ASR0F1_1 AF_AFQ9BUF5F1_1 AF_AFQ9BVA1F1_1 AF_AFQ9CWF2F1_1 AF_AFQ9D6F9F1_1 AF_AFQ9ERD7F1_1 AF_AFQ9N2N6F1_1 AF_AFQ9NFZ6F1_1 AF_AFQ9YHC3F1_1 AF_AFQ9ZPN7F1_1 AF_AFQ9ZPN8F1_1 AF_AFQ9ZPN9F1_1 AF_AFQ9ZPP0F1_1 AF_AFQ9ZRA8F1_1 AF_AFQ9ZRA9F1_1 AF_AFQ9ZRB0F1_1 AF_AFQ9ZRB1F1_1 AF_AFQ9ZRB2F1_1 AF_AFQ9ZSW1F1_1 MA_MACOFFESLACC99401G2I1_1 MA_MACOFFESLACC99401G2I2_1 MA_MAORNLSPHDIV00094_1 MA_MAORNLSPHDIV00780_1 MA_MAORNLSPHDIV05661_1 MA_MAORNLSPHDIV06350_1 MA_MAORNLSPHDIV06434_1 MA_MAORNLSPHDIV06767_1 MA_MAORNLSPHDIV11652_1 MA_MAORNLSPHDIV11748_1 MA_MAORNLSPHDIV14388_1 MA_MAORNLSPHDIV15471_1 MA_MAORNLSPHDIV17628_1 MA_MAORNLSPHDIV24801_1 MA_MAORNLSPHDIV24854_1
1AOI_3 1EQZ_5 1F66_3 1HQ3_4 1ID3_3 1KX3_3 1KX4_3 1KX5_4 1M18_3 1M19_3 1M1A_3 1P34_3 1P3A_3 1P3B_3 1P3F_3 1P3G_3 1P3I_3 1P3K_3 1P3L_3 1P3M_3 1P3O_3 1P3P_3 1S32_3 1TZY_4 1U35_3 1ZBB_4 1ZLA_3 2ARO_4 2CV5_3 2F8N_3 2FJ7_4 2HIO_4 2HUE_3 2IO5_3 2NQB_3 2NZD_4 2PYO_4 2YFW_2 3A6N_2 3AFA_2 3AN2_2 3AV1_2 3AV2_2 3AYW_2 3AZE_2 3AZF_2 3AZG_2 3AZH_2 3AZI_2 3AZJ_2 3AZL_2 3AZM_2 3AZN_2 3B6F_4 3B6G_4 3C1B_2 3C1C_2 3C9K_4 3KUY_2 3KXB_2 3LEL_2 3LJA_2 3LZ0_2 3LZ1_2 3MGP_2 3MGQ_2 3MGR_2 3MGS_2 3MNN_2 3MVD_2 3NQJ_2 3NQU_2 3O62_2 3R45_2 3REH_2 3REI_2 3REJ_2 3REK_2 3REL_2 3TU4_2 3UT9_2 3UTA_2 3UTB_2 3W96_2 3W97_2 3W98_2 3WA9_2 3WAA_2 3WKJ_2 3WTP_2 3X1S_2 3X1T_3 3X1U_3 3X1V_3 4H9N_2 4H9O_2 4H9P_2 4H9Q_2 4H9R_2 4HGA_3 4J8U_2 4J8V_2 4J8W_2 4J8X_2 4JJN_2 4KGC_2 4KUD_2 4LD9_2 4QLC_4 4R8P_2 4UUZ_2 4WU8_4 4WU9_2 4XUJ_2 4XYI_2 4YM5_2 4YM6_2 4Z2M_3 4Z5T_2 4Z66_2 4ZBJ_3 4ZUX_2 5AV5_2 5AV6_2 5AV8_2 5AV9_2 5AVB_2 5AVC_2 5AY8_2 5B0Y_2 5B0Z_2 5B1L_2 5B1M_2 5B24_2 5B2I_2 5B2J_2 5B31_2 5B32_2 5B33_2 5B40_2 5BNV_2 5BNX_2 5BO0_2 5BS7_2 5BSA_2 5C3I_3 5CP6_4 5CPI_2 5CPJ_2 5CPK_2 5DNM_2 5DNN_2 5E5A_3 5F99_2 5GSE_2 5GSU_2 5GT0_2 5GT3_2 5GTC_2 5GXQ_2 5HQ2_2 5JA4_2 5JRG_2 5KDM_2 5KGF_2 5MLU_2 5NL0_2 5O9G_2 5OMX_4 5ONG_4 5ONW_4 5OXV_4 5OY7_3 5WCU_2 5X0X_2 5X0Y_2 5X7X_2 5XF3_2 5XF4_2 5XF5_2 5XF6_2 5XM0_2 5XM1_2 5Y0C_3 5Y0D_2 5Z23_2 5Z30_2 5Z3L_2 5Z3O_2 5Z3U_3 5Z3V_3 5ZBA_4 5ZBB_4 5ZBX_2 6A5L_17 6A5O_17 6A5P_17 6A5R_17 6A5T_17 6A5U_17 6BUZ_2 6C0W_2 6DZT_2 6E0C_2 6E0P_2 6ESF_2 6ESG_2 6ESH_2 6ESI_2 6FML_10 6FQ5_2 6FQ5_5 6FQ6_2 6FQ8_2 6FTX_2 6G0L_2 6GEJ_3 6GEN_3 6HKT_2 6HTS_6 6I84_5 6INQ_17 6IPU_2 6IPU_5 6IQ4_2 6IQ4_5 6IR9_20 6IRO_3 6IY2_2 6IY3_2 6J4W_20 6J4X_20 6J4Y_20 6J4Z_19 6J50_19 6J51_20 6J99_2 6JM9_4 6JMA_3 6JOU_2 6JR0_2 6JR1_2 6JXD_2 6JXD_6 6JYL_2 6K1I_2 6K1J_2 6K1K_2 6K1P_2 6KE9_2 6KIU_2 6KIV_2 6KIW_2 6KIX_2 6KIZ_2 6KVD_3 6KW3_1 6KW4_2 6KW5_13 6KXV_2 6L49_2 6L4A_2 6L9H_2 6L9Z_2 6LA2_2 6LA8_2 6LA9_2 6LAB_2 6LE9_2 6LER_2 6LTJ_2 6M3V_2 6M44_2 6M4D_2 6M4G_4 6M4H_4 6MUO_2 6MUP_2 6NE3_2 6NJ9_2 6NN6_2 6NOG_2 6NQA_3 6NZO_2 6O1D_2 6O22_5 6O96_2 6OM3_2 6PA7_2 6PWE_2 6PWF_2 6PWV_5 6PWW_5 6PWX_3 6PX1_2 6PX3_2 6R0C_2 6R1T_2 6R1U_2 6R25_5 6R8Y_2 6R8Y_5 6R8Z_2 6R90_2 6R91_2 6R92_5 6R93_4 6R94_4 6RNY_2 6RYR_2 6RYU_2 6S01_2 6SE0_2 6SE6_2 6SEE_2 6SEF_2 6SEG_2 6T79_2 6T7A_2 6T7B_2 6T7C_2 6T7D_2 6T90_2 6T93_2 6T9L_2 6TDA_2 6TEM_2 6UGM_2 6UH5_2 6UPH_2 6UPK_2 6UPL_2 6USJ_4 6UXW_2 6V2K_2 6V92_24 6VEN_2 6VYP_2 6VZ4_2 6W5I_6 6W5M_6 6W5N_6 6WKR_10 6WZ5_2 6WZ9_2 6X0N_2 6X59_2 6X5A_2 6XJD_2 6XWS_2 6XWT_2 6Y5D_2 6YN1_4 6YOV_6 6ZHX_2 6ZHY_2 7A08_7 7AT8_4 7BWD_2 7BXT_2 7BY0_2 7C0M_2 7CIZ_2 7CJ0_2 7COW_4 7CRO_2 7CRP_2 7CRQ_2 7CRR_2 7D1Z_2 7D20_2 7DBH_2 7DBP_3 7E8D_2 7E8I_4 7E9C_2 7E9F_2 7EG6_3 7EGP_12 7ENN_3 7JO9_2 7JOA_2 7JZV_6 7K5X_2 7K5Y_2 7K60_2 7K61_2 7K63_2 7K6P_2 7K6Q_2 7K78_2 7K7G_2 7KBD_2 7KBE_2 7KBF_2 7LYA_2 7LYB_2 7LYC_2 7M1X_4 7MBM_6 7MBN_6 7NKX_12 7NKY_21 7NL0_2 7OH9_2 7OHA_2 7OHB_2 7OHC_2 7ON1_2 7OTQ_3 7PET_2 7PEU_2 7PEV_2 7PEW_2 7PEX_2 7PEY_2 7PEZ_2 7PF0_2 7PF2_2 7PF3_2 7PF4_2 7PF5_2 7PF6_2 7PFA_2 7PFC_2 7PFD_2 7PFE_2 7PFF_2 7PFT_2 7PFU_2 7PFV_2 7PFW_2 7PFX_2 7PGV_2 7PGW_2 7PH5_2 7PH6_2 7PII_2 7R5R_2 7SCY_4 7SCZ_4 7SSA_2 7SWY_2 7TAN_2 7TN2_2 7U0G_2 7U0I_2 7U0J_2 7U46_2 7U47_2 7U4D_2 7U50_2 7U51_2 7U52_2 7U53_2 7UD5_2 7UNC_26 7UND_27 7UNK_4 7UV9_2 7UX9_4 7V1M_2 7V6Q_3 7V90_2 7V96_4 7V9C_4 7V9J_2 7V9K_2 7V9S_2 7VA4_4 7VBM_2 7VCQ_2 7VDT_2 7VDV_1 7VVU_5 7VVZ_5 7VZ4_2 7W9V_2 7WBV_20 7WBW_20 7WBX_20 7WLR_2 7X57_2 7X58_2 7XAY_5 7XCR_2 7XCT_2 7XFC_2 7XFH_2 7XFI_2 7XFL_2 7XFM_2 7XFN_2 7XNP_2 7XPX_2 7XSE_20 7XSX_27 7XSZ_27 7XT7_27 7XTD_27 7XTI_27 7XVL_2 7XVM_2 7XX5_2 7XX6_2 7XX7_2 7XZX_2 7XZY_2 7XZZ_2 7Y00_2 7Y7I_2 7Y8R_2 7YI1_1 7YI4_5 7YI5_5 7YOZ_2 7YWX_19 7YYH_2 7Z0O_2 7ZI4_4 7ZS9_32 7ZSA_32 7ZSB_32 8AAG_5 8ATF_6 8AV6_10 8BVW_36 8BYQ_34 8BZ1_22 8CEO_48 8CWW_3 8CZE_2 8DK5_2 8DU4_2 8ETT_2 8F86_2 8G57_3 8G86_2 8G88_2 8G8B_2 8G8G_2 8GPN_2 8GRM_2 8GXQ_14 8GXS_16 8H0V_17 8H0W_17 8H1T_2 8HAG_2 8HAH_2 8HAI_2 8HAJ_2 8HAK_2 8HAL_2 8HAM_2 8HAN_2 8HE5_19 8OF4_2 8OO7_10 8OOA_4 8OOP_10 8OOS_5 8OSJ_2 8OSK_2 8OSL_2 8OTS_2 8OTT_2 8OW0_3 8OW1_20 8SIY_3 8SPS_5 8SPU_5 AF_AFA0A044RMV8F1_1 AF_AFA0A044TDS8F1_1 AF_AFA0A077ZJC5F1_1 AF_AFA0A0D2GSK7F1_1 AF_AFA0A0D2H1P3F1_1 AF_AFA0A0J9XPK9F1_1 AF_AFA0A0K0DX81F1_1 AF_AFA0A0K0E370F1_1 AF_AFA0A0N4UKP3F1_1 AF_AFA0A175VRA2F1_1 AF_AFA0A1C1CEQ7F1_1 AF_AFA0A1C1CYS8F1_1 AF_AFA0A1D6IAU4F1_1 AF_AFA0A1P6C045F1_1 AF_AFA0A3P7GGL7F1_1 AF_AFA3KPR4F1_1 AF_AFB2R4R0F1_1 AF_AFC0ND92F1_1 AF_AFC0NL59F1_1 AF_AFC1H8K7F1_1 AF_AFC4QBN1F1_1 AF_AFI1L934F1_1 AF_AFP02309F1_1 AF_AFP04914F1_1 AF_AFP04915F1_1 AF_AFP08436F1_1 AF_AFP09322F1_1 AF_AFP0CG89F1_1 AF_AFP23750F1_1 AF_AFP23751F1_1 AF_AFP27996F1_1 AF_AFP35057F1_1 AF_AFP35059F1_1 AF_AFP50566F1_1 AF_AFP59259F1_1 AF_AFP62776F1_1 AF_AFP62777F1_1 AF_AFP62778F1_1 AF_AFP62779F1_1 AF_AFP62780F1_1 AF_AFP62781F1_1 AF_AFP62782F1_1 AF_AFP62783F1_1 AF_AFP62784F1_1 AF_AFP62785F1_1 AF_AFP62786F1_1 AF_AFP62787F1_1 AF_AFP62788F1_1 AF_AFP62792F1_1 AF_AFP62793F1_1 AF_AFP62794F1_1 AF_AFP62795F1_1 AF_AFP62796F1_1 AF_AFP62797F1_1 AF_AFP62798F1_1 AF_AFP62799F1_1 AF_AFP62800F1_1 AF_AFP62801F1_1 AF_AFP62802F1_1 AF_AFP62803F1_1 AF_AFP62804F1_1 AF_AFP62805F1_1 AF_AFP62806F1_1 AF_AFP62887F1_1 AF_AFP70081F1_1 AF_AFP82888F1_1 AF_AFP84040F1_1 AF_AFP84041F1_1 AF_AFP84042F1_1 AF_AFP84043F1_1 AF_AFP84044F1_1 AF_AFP84045F1_1 AF_AFP84046F1_1 AF_AFP84047F1_1 AF_AFP84048F1_1 AF_AFP84049F1_1 AF_AFP84050F1_1 AF_AFP91849F1_1 AF_AFP91882F1_1 AF_AFP91890F1_1 AF_AFQ27443F1_1 AF_AFQ27765F1_1 AF_AFQ28DR4F1_1 AF_AFQ41811F1_1 AF_AFQ43083F1_1 AF_AFQ4R362F1_1 AF_AFQ59VN4F1_1 AF_AFQ5RCS7F1_1 AF_AFQ6LAF1F1_1 AF_AFQ6LAF3F1_1 AF_AFQ6PMI5F1_1 AF_AFQ6V9I2F1_1 AF_AFQ6WV72F1_1 AF_AFQ6WV73F1_1 AF_AFQ6WV74F1_1 AF_AFQ6WV90F1_1 AF_AFQ6WZ83F1_1 AF_AFQ6ZXX3F1_1 AF_AFQ711M0F1_1 AF_AFQ71V09F1_1 AF_AFQ757K0F1_1 AF_AFQ75AX1F1_1 AF_AFQ76FD9F1_1 AF_AFQ76FE7F1_1 AF_AFQ76FF1F1_1 AF_AFQ76FF5F1_1 AF_AFQ76H85F1_1 AF_AFQ76MU7F1_1 AF_AFQ7K8C0F1_1 AF_AFQ7KQD1F1_1 AF_AFQ7LKT3F1_1 AF_AFQ7XUC9F1_1 AF_AFQ8I0Y4F1_1 AF_AFQ8J1L3F1_1 AF_AFQ8MTV8F1_1 AF_AFQ8NIG3F1_1 AF_AFQ8NIQ8F1_1 AF_AFQ9HDF5F1_1 AF_AFU7PKE8F1_1 AF_AFU7PXT3F1_1 MA_MACOFFESLACC80955G1I1_1 MA_MAORNLSPHDIV01731_1 MA_MAORNLSPHDIV04716_1 MA_MAORNLSPHDIV09692_1 MA_MAORNLSPHDIV11890_1 MA_MAORNLSPHDIV18084_1 MA_MAORNLSPHDIV18503_1 MA_MAORNLSPHDIV19930_1 MA_MAORNLSPHDIV22335_1
1B2W_1 1B6D_1 1BEY_1 1BJ1_1 1CE1_1 1CZ8_2 1DEE_1 1FVD_1 1FVE_1 1HEZ_1 1IGA_2 1JPS_1 1JPT_1 1L7I_1 1N8Z_1 1PG7_2 1R70_1 1RZG_2 1S78_2 1T04_1 1T3F_1 1TZI_1 1UJ3_1 1VGE_1 2ESG_1 2FGW_1 2FJF_1 2FJG_2 2FJH_2 2H9G_1 2HFF_1 2HFG_1 2JIX_1 2OQJ_1 2QAD_3 2QQK_3 2QQL_3 2QQN_3 2QTJ_1 2R0K_2 2R0L_1 2R56_2 2R8S_2 2VXQ_3 2WUB_4 2WUC_5 3BN9_2 3CHN_1 3CM9_3 3EFD_1 3EO9_1 3EOA_1 3EOB_1 3FZU_1 3G6J_3 3GRW_2 3HC0_2 3HC3_2 3HC4_2 3HMW_1 3HMX_3 3IVK_1 3K2U_4 3KR3_3 3L5X_1 3L7F_1 3L95_1 3N85_2 3NA9_1 3NAA_1 3NAB_1 3NAC_1 3NCJ_1 3OAU_2 3OAY_1 3OAZ_2 3OB0_1 3P0V_1 3P0Y_3 3P11_2 3PGF_3 3R1G_3 3SKJ_1 3SOB_1 3SQO_3 3U0W_2 3U30_2 3UAJ_3 3UC0_3 3ULU_2 3ULV_2 3WD5_2 4CNI_2 4DKE_3 4DKF_3 4EDW_2 4ERS_1 4FNL_2 4FP8_3 4FQR_4 4G7V_2 4G7Y_2 4HG4_4 4HJG_1 4HKZ_1 4IOI_1 4JHA_2 4JHW_2 4JQI_3 4K8R_3 4KMT_1 4KZD_2 4KZE_2 4LF3_1 4LKC_1 4LMQ_3 4M6O_1 4MXV_2 4MXW_5 4N9G_2 4NHG_2 4NHH_1 4NRX_3 4NRY_1 4NRZ_2 4NYL_1 4NZU_1 4OAW_1 4P59_3 4PY7_2 4PY8_4 4Q9Q_2 4Q9R_2 4RBP_1 4RRP_1 4UB0_2 4WV1_3 4XAK_3 4XGZ_2 4XI5_3 4XMM_8 4XMN_6 4YK4_1 5BO1_3 5CWS_1 5CZV_3 5CZX_3 5D1Q_1 5D1Z_1 5D1Z_3 5DWU_4 5E08_2 5E94_1 5EII_2 5EU7_3 5F3B_2 5F3H_2 5FHA_2 5FHC_5 5GGU_2 5GGV_1 5GJS_3 5GJT_3 5GZO_3 5I15_1 5I19_1 5I1E_1 5I5K_3 5I8C_2 5I8E_2 5I8H_5 5JRP_1 5K59_4 5O4G_2 5O4O_1 5O7P_2 5OB5_3 5OD8_2 5SX4_1 5SX5_1 5TDN_1 5TDO_1 5TDP_1 5TH9_1 5U3D_1 5U4R_2 5U5F_1 5U5M_1 5U6A_1 5UCB_2 5UDC_2 5UDD_3 5UEA_3 5UEK_3 5UIX_2 5UMN_3 5UOE_3 5UQY_3 5VAG_2 5VIC_2 5VKD_3 5VL7_4 5VSH_2 5VYF_1 5VZ1_1 5W2B_2 5WEQ_1 5WUV_1 5WUX_2 5X8L_2 5XEZ_3 5XF1_3 5XHF_1 5XHG_1 5XHV_3 5XKU_2 5XXY_2 6AOD_1 6APB_3 6AXL_1 6AYZ_2 6AZ2_3 6B0H_3 6B14_2 6B3K_2 6B6Z_1 6B70_3 6B7Z_3 6B9Y_1 6B9Z_1 6BAE_1 6BAH_1 6BF7_3 6BF9_3 6BFT_1 6BGT_2 6BHZ_2 6BI0_2 6BI2_2 6BTJ_2 6CMO_5 6CNR_1 6CO3_1 6CW2_4 6CW3_2 6CXG_1 6CXL_1 6CYF_2 6D0U_3 6DB8_3 6DB9_3 6DEZ_1 6DJP_6 6DW2_1 6E1K_2 6E5P_1 6EAY_1 6ELE_2 6ELJ_2 6ELL_2 6EMJ_2 6FAX_1 6FOE_2 6HHC_1 6HIG_2 6I04_3 6I8S_3 6IAP_2 6IAP_5 6IAS_2 6K0Y_2 6ME1_2 6MED_2 6MEE_2 6MEH_3 6MEI_3 6MEJ_5 6MEK_3 6MFJ_2 6MFP_4 6MH2_1 6ML8_4 6MLM_4 6MNF_1 6MSY_1 6MTT_1 6MU3_1 6MUB_1 6MWN_3 6N2X_1 6N32_1 6N35_1 6N81_2 6NC3_4 6NI2_4 6NZ7_4 6O3B_1 6OBZ_2 6OC3_2 6OCB_2 6OE4_2 6OE5_5 6OEL_5 6OGE_2 6OGE_4 6OGX_2 6OKN_2 6OT0_5 6OUS_4 6OZC_3 6PCI_3 6PEC_1 6PLK_2 6PWC_5 6PZG_1 6PZZ_2 6QD8_1 6R2S_1 6RCS_2 6RCU_4 6RCV_4 6S3D_2 6TKB_2 6TKC_2 6TKD_2 6TKE_2 6TKF_2 6TKO_4 6TYB_4 6U1N_4 6U8D_3 6U8K_3 6UCE_1 6UCF_1 6UIG_3 6UJ9_4 6UKJ_3 6UTA_2 6UTE_2 6V4N_3 6V4Q_2 6V4R_2 6VMJ_1 6VMK_2 6VOS_2 6W16_3 6W73_1 6WJL_4 6WO3_3 6WO5_4 6WQO_3 6WVZ_2 6X4T_3 6X5M_1 6X5N_1 6XDG_2 6XJQ_3 6XJW_3 6XJY_3 6XJZ_3 6XLQ_3 6XP6_4 6XPR_3 6XPY_2 6XPZ_3 6XSK_1 6XSW_2 6XXV_2 6YIO_3 6Z3K_2 6Z3P_6 6Z3Q_6 7AHV_2 7BBJ_3 7BEJ_2 7BEK_2 7BEL_5 7BEN_5 7BEO_5 7BEP_3 7BQ5_3 7CDJ_3 7CH4_2 7CHB_2 7CHE_2 7CHF_2 7CHY_1 7CHZ_1 7CJF_2 7CZR_3 7CZS_3 7CZU_3 7CZV_3 7D00_3 7D5Z_3 7DK2_2 7DPM_2 7DZX_3 7DZY_3 7E39_2 7E3B_3 7E5O_2 7E88_2 7E8C_3 7E8F_7 7E9B_2 7EY5_5 7F7H_2 7FAE_3 7FAF_3 7FCP_5 7FJC_2 7JHG_5 7JHH_5 7JMW_3 7JMX_2 7JTF_2 7JTG_2 7JWG_2 7K8O_2 7K8P_2 7K8R_2 7K8S_3 7K8T_3 7K8V_3 7K8Z_3 7K9Z_2 7KBA_2 7KBB_2 7KEO_2 7KFV_3 7KFW_3 7KFX_3 7KFY_3 7KGU_1 7KLG_2 7KLH_2 7KMG_2 7KMH_2 7KMK_2 7KML_2 7KQB_3 7KQG_3 7KQH_3 7KQI_2 7KS9_1 7KX4_1 7KXJ_2 7KXK_2 7KZA_2 7KZB_2 7KZB_5 7L02_3 7L06_3 7L09_3 7L3N_3 7L7R_1 7L7R_3 7LBE_4 7LBF_5 7LBG_5 7LM8_3 7LM8_5 7LM9_3 7LO7_3 7LO8_3 7LQ7_5 7M71_3 7M74_5 7MDJ_2 7MJT_2 7MK6_2 7MLX_2 7MN8_4 7MNL_3 7MNM_3 7MNN_3 7MNO_3 7MSQ_3 7MUB_2 7MZF_3 7MZN_3 7N3D_2 7N4I_2 7N4L_3 7N64_3 7NAB_2 7NC0_1 7ND6_3 7ND8_3 7NFA_1 7NIU_2 7NIU_4 7NIV_1 7NIV_4 7NIW_2 7NTC_3 7O4Y_3 7O52_2 7ORA_3 7ORB_5 7OW1_3 7OXN_2 7PA9_3 7PGB_2 7PHP_3 7PHQ_2 7PHU_5 7PIJ_2 7PQY_3 7PQZ_3 7PRY_2 7PS3_2 7PS6_2 7Q0G_3 7Q0H_2 7Q9K_3 7QF1_2 7QNY_5 7RAQ_2 7RKU_3 7RQ6_3 7RQP_2 7RQQ_2 7RQR_2 7RT9_2 7RTA_2 7RTH_1 7RW2_3 7S07_7 7S0B_2 7S0C_3 7S0D_3 7S0E_3 7S0J_1 7S5Q_5 7S5R_3 7SC1_3 7SK3_3 7SK3_5 7SK4_3 7SK4_5 7SK5_4 7SK6_3 7SK7_3 7SK8_3 7SK8_5 7SK9_3 7ST5_2 7SZU_3 7T4Q_11 7T4R_8 7T4S_9 7T72_1 7T97_2 7T98_2 7T99_2 7TL0_3 7TPG_3 7TPJ_3 7U0A_3 7U0B_2 7U0C_2 7U0Y_2 7U8M_6 7U9P_3 7UL3_4 7UNB_3 7USL_5 7UXL_1 7V5J_2 7V5K_2 7V5N_1 7VMZ_1 7VN9_2 7VNG_3 7VSU_1 7WN2_3 7WPD_3 7WPE_3 7WPF_3 7WRV_3 7WVI_2 7X1M_4 7X2H_2 7X3N_1 7X6L_2 7X6O_4 7X8Y_3 7X90_2 7X92_3 7XCZ_3 7XDA_5 7XJF_2 7XOD_3 7XSC_3 7XY8_3 7Y0G_1 7Y6N_3 7YCL_2 7YIZ_1 7YK4_2 7YV1_3 7YXU_3 7Z12_2 7ZF5_2 7ZFA_3 7ZFD_3 7ZLG_3 7ZLH_3 7ZLI_3 7ZLJ_3 7ZMK_3 7ZQT_4 8AS0_1 8AS2_4 8AS3_4 8BBN_4 8BSE_3 8BYU_2 8CIM_3 8CWI_3 8CWJ_5 8CWK_2 8CWK_4 8CYH_1 8D29_2 8D9Y_1 8D9Z_1 8DA0_1 8DA1_1 8DB4_4 8DJG_2 8DK7_1 8DN6_3 8DP3_2 8DWA_3 8DXU_3 8E1G_2 8E6J_2 8E7M_3 8EH5_3 8EK1_2 8EKA_3 8EPA_3 8EPA_5 8EQC_1 8FFE_3 8FFJ_3 8FSJ_3 8G6I_2 8GB6_3 8GO8_4 8GOC_3 8GOO_3 8GP3_4 8GV4_2 8H3N_3 8HHY_2 8I0N_3 8I0Q_3 8I0Z_3 8I10_3 8I5I_3 8OL9_1 8SLB_3 8TCO_7 AF_AFP0DOX7F1_1
1AOI_2 1EQZ_4 1F66_2 1HQ3_3 1ID3_2 1KX3_2 1KX4_2 1KX5_3 1M18_2 1M19_2 1M1A_2 1P34_2 1P3A_2 1P3B_2 1P3F_2 1P3G_2 1P3I_2 1P3K_2 1P3L_2 1P3M_2 1P3O_2 1P3P_2 1S32_2 1TZY_3 1U35_2 1ZBB_3 1ZLA_2 2ARO_3 2CV5_2 2F8N_2 2FJ7_3 2HIO_3 2IO5_2 2NQB_2 2NZD_3 2PYO_3 3A6N_1 3AFA_1 3AV1_1 3AV2_1 3AYW_1 3AZE_1 3AZF_1 3AZG_1 3AZH_1 3AZI_1 3AZJ_1 3AZK_1 3AZL_1 3AZM_1 3AZN_1 3B6F_3 3B6G_3 3C1B_1 3C1C_1 3C9K_3 3KUY_1 3KXB_1 3LEL_1 3LJA_1 3LZ0_1 3LZ1_1 3MGP_1 3MGQ_1 3MGR_1 3MGS_1 3MNN_1 3MVD_1 3O62_1 3REH_1 3REI_1 3REJ_1 3REK_1 3REL_1 3TU4_1 3UT9_1 3UTA_1 3UTB_1 3W96_1 3W97_1 3W98_1 3W99_1 3WA9_1 3WAA_1 3WKJ_1 3WTP_5 3X1S_1 3X1T_2 3X1U_2 3X1V_2 4H9N_1 4H9O_1 4H9P_1 4H9Q_1 4H9R_1 4H9S_1 4HGA_2 4J8U_1 4J8V_1 4J8W_1 4J8X_1 4KGC_1 4LD9_1 4QLC_3 4R8P_1 4UUZ_1 4WU8_3 4WU9_1 4XUJ_1 4YM5_1 4YM6_1 4ZUX_1 5AV5_1 5AV6_1 5AV8_1 5AV9_1 5AVB_1 5AVC_1 5B0Y_1 5B0Z_1 5B1L_1 5B1M_1 5B24_1 5B2I_1 5B2J_1 5B31_1 5B32_1 5B33_1 5C3I_2 5CP6_3 5CPI_1 5CPJ_1 5CPK_1 5DNM_1 5DNN_1 5E5A_2 5F99_1 5GSE_1 5GSU_1 5GT0_1 5GT3_1 5GTC_1 5GXQ_1 5HQ2_1 5JRG_1 5KDM_1 5KGF_1 5NL0_1 5O9G_1 5OMX_3 5ONG_3 5ONW_3 5OXV_5 5OY7_2 5X0X_1 5X0Y_1 5X7X_1 5XF3_1 5XF4_1 5XF5_1 5XF6_1 5XM0_1 5Y0C_2 5Y0D_1 5Z30_1 5Z3L_1 5Z3O_1 5Z3U_2 5Z3V_2 6A5L_16 6A5O_16 6A5P_16 6A5R_16 6A5T_16 6A5U_16 6DZT_1 6ESF_1 6ESG_1 6ESH_1 6ESI_1 6FML_9 6FTX_5 6G0L_1 6GEJ_2 6GEN_2 6HKT_1 6HTS_5 6I84_1 6INQ_16 6IR9_19 6IRO_2 6J4W_19 6J4X_19 6J4Y_19 6J4Z_18 6J50_18 6J51_19 6J99_1 6JOU_1 6JR0_1 6JR1_1 6JYL_1 6K1I_1 6K1J_1 6K1K_1 6K1P_1 6KIU_1 6KIV_1 6KIW_1 6KIX_1 6KIZ_1 6KVD_2 6KW3_2 6KW4_1 6KW5_16 6L49_7 6L4A_1 6L9Z_1 6LA2_1 6LA8_1 6LA9_1 6LAB_1 6LER_1 6LTJ_1 6M3V_1 6M44_1 6M4D_1 6M4G_3 6M4H_3 6NE3_1 6NJ9_1 6NN6_1 6NOG_1 6NQA_8 6NZO_1 6O22_4 6O96_1 6OM3_1 6PA7_1 6PWE_1 6PWF_1 6PWV_4 6PWW_4 6PWX_2 6PX1_1 6PX3_1 6R0C_1 6R1U_1 6R1U_9 6R25_3 6R25_4 6R8Y_1 6R8Z_1 6R90_1 6R91_1 6R92_4 6R93_3 6R94_3 6RNY_1 6RYR_1 6RYU_1 6S01_1 6T79_1 6T7A_1 6T7B_1 6T7C_1 6T7D_1 6T90_1 6T90_5 6T93_1 6T9L_1 6TDA_1 6UGM_1 6UH5_1 6UPK_1 6UPL_1 6USJ_3 6UXW_1 6V2K_1 6V92_23 6VEN_1 6VYP_1 6VZ4_1 6W5I_5 6W5M_5 6W5N_5 6WKR_9 6WZ5_1 6WZ9_1 6X0N_1 6X59_1 6X5A_1 6XJD_1 6YOV_1 6YOV_5 6ZHX_1 6ZHY_1 7A08_6 7AT8_3 7BWD_5 7C0M_1 7COW_3 7CRO_1 7CRP_1 7CRQ_1 7CRR_1 7D1Z_1 7DBP_2 7E8D_1 7E8I_3 7EG6_2 7EGP_11 7ENN_2 7JO9_1 7JOA_1 7JZV_5 7K5X_1 7K5Y_1 7K60_1 7K61_1 7K63_1 7KBD_1 7KBE_1 7KBF_1 7LYA_1 7LYB_1 7LYC_1 7M1X_3 7MBM_5 7MBN_5 7NKX_11 7NKY_20 7NL0_1 7OH9_1 7OHA_1 7OHB_1 7OHC_1 7OTQ_2 7PET_1 7PEU_1 7PEV_1 7PEW_1 7PEX_1 7PEY_1 7PEZ_1 7PF0_1 7PF2_1 7PF3_1 7PF4_1 7PF5_1 7PF6_1 7PFA_1 7PFC_1 7PFD_1 7PFE_1 7PFF_1 7PFT_1 7PFU_1 7PFV_1 7PFW_1 7PFX_1 7PGV_1 7PGW_1 7PH5_1 7PH5_5 7PH6_1 7PH6_5 7SCY_3 7SCZ_3 7SSA_1 7SWY_1 7TAN_1 7TN2_1 7U0G_1 7U0I_1 7U0J_1 7U50_1 7U51_1 7U52_1 7U53_1 7UD5_1 7UNC_25 7UND_26 7UNK_2 7UX9_3 7V1M_1 7V6Q_2 7V90_1 7V96_3 7V9C_3 7V9J_1 7V9K_1 7V9S_1 7VA4_3 7VDT_5 7VDV_4 7VVU_4 7VVZ_4 7VZ4_1 7W9V_1 7WBV_19 7WBW_19 7WBX_19 7X57_1 7X58_1 7XFC_1 7XFH_1 7XFI_1 7XFL_1 7XFM_1 7XFN_1 7XNP_1 7XPX_1 7XSE_19 7XSX_26 7XSZ_26 7XT7_26 7XTD_26 7XTI_26 7XVL_1 7XVM_1 7XX5_1 7XX6_1 7XX7_1 7XZX_1 7XZY_1 7XZZ_1 7Y00_1 7Y8R_1 7YI1_7 7YI4_10 7YI5_10 7YOZ_1 7ZI4_8 7ZS9_31 7ZSA_31 7ZSB_31 8AAG_4 8ATF_5 8AV6_9 8BVW_35 8BYQ_33 8BZ1_21 8CEO_47 8CWW_2 8CZE_1 8DK5_1 8DU4_1 8ETT_1 8F86_1 8G57_2 8G86_1 8G88_1 8G8B_1 8G8G_1 8GPN_1 8GXQ_8 8GXS_10 8H0V_16 8H0W_16 8H1T_1 8HAG_1 8HAH_1 8HAI_1 8HAJ_1 8HAK_1 8HAL_1 8HAM_1 8HAN_1 8HE5_18 8OF4_1 8OO7_9 8OOA_3 8OOP_9 8OOS_4 8OSJ_1 8OSK_1 8OSL_1 8OTS_1 8SIY_2 8SPS_4 8SPU_4 AF_AFA0A044TMQ9F1_1 AF_AFA0A044UVZ9F1_1 AF_AFA0A077ZEH6F1_1 AF_AFA0A077ZHY3F1_1 AF_AFA0A077ZJ22F1_1 AF_AFA0A077ZJD6F1_1 AF_AFA0A077ZKP0F1_1 AF_AFA0A077ZKR5F1_1 AF_AFA0A077ZQW1F1_1 AF_AFA0A0D2FBI6F1_1 AF_AFA0A0K0DX49F1_1 AF_AFA0A0K0E7W5F1_1 AF_AFA0A0K0EFC2F1_1 AF_AFA0A0K0ET72F1_1 AF_AFA0A0K0JD75F1_1 AF_AFA0A0N4U3U3F1_1 AF_AFA0A0N4U960F1_1 AF_AFA0A140LG23F1_1 AF_AFA0A175VQ23F1_1 AF_AFA0A1C1CEI2F1_1 AF_AFA0A3P7EGQ8F1_1 AF_AFA1CP80F1_1 AF_AFA1D240F1_1 AF_AFA2QRR5F1_1 AF_AFA2XHJ3F1_1 AF_AFA2Y533F1_1 AF_AFA3GHN6F1_1 AF_AFA3LXD5F1_1 AF_AFA4RCX7F1_1 AF_AFA5DFC5F1_1 AF_AFA5DG57F1_1 AF_AFA5DWE2F1_1 AF_AFA5E094F1_1 AF_AFA5PK61F1_1 AF_AFA8KBJ5F1_1 AF_AFB2R4P9F1_1 AF_AFB4FCH2F1_1 AF_AFB6SIV8F1_1 AF_AFB6SRG7F1_1 AF_AFB6TTP0F1_1 AF_AFC0HL66F1_1 AF_AFC0HL67F1_1 AF_AFC0NL60F1_1 AF_AFC1H8K8F1_1 AF_AFC4QHD7F1_1 AF_AFC4QJB5F1_1 AF_AFC6SV66F1_1 AF_AFC6SZA4F1_1 AF_AFD3ZJ08F1_1 AF_AFD3ZK97F1_1 AF_AFJ9BIN2F1_1 AF_AFK7ZUH9F1_1 AF_AFM0RBX6F1_1 AF_AFP02299F1_1 AF_AFP02301F1_1 AF_AFP02302F1_1 AF_AFP06352F1_1 AF_AFP07041F1_1 AF_AFP08898F1_1 AF_AFP08903F1_1 AF_AFP09988F1_1 AF_AFP10651F1_1 AF_AFP22843F1_1 AF_AFP23753F1_1 AF_AFP59169F1_1 AF_AFP59226F1_1 AF_AFP61832F1_1 AF_AFP61834F1_1 AF_AFP61835F1_1 AF_AFP68427F1_1 AF_AFP68428F1_1 AF_AFP68429F1_1 AF_AFP68430F1_1 AF_AFP68431F1_1 AF_AFP68432F1_1 AF_AFP68433F1_1 AF_AFP69071F1_1 AF_AFP69072F1_1 AF_AFP69073F1_1 AF_AFP69074F1_1 AF_AFP69075F1_1 AF_AFP69076F1_1 AF_AFP69077F1_1 AF_AFP69078F1_1 AF_AFP69079F1_1 AF_AFP69244F1_1 AF_AFP69245F1_1 AF_AFP69246F1_1 AF_AFP69248F1_1 AF_AFP80553F1_1 AF_AFP84227F1_1 AF_AFP84228F1_1 AF_AFP84229F1_1 AF_AFP84230F1_1 AF_AFP84231F1_1 AF_AFP84232F1_1 AF_AFP84233F1_1 AF_AFP84234F1_1 AF_AFP84235F1_1 AF_AFP84236F1_1 AF_AFP84237F1_1 AF_AFP84238F1_1 AF_AFP84239F1_1 AF_AFP84243F1_1 AF_AFP84244F1_1 AF_AFP84245F1_1 AF_AFP84246F1_1 AF_AFP84247F1_1 AF_AFP84248F1_1 AF_AFP84250F1_1 AF_AFQ0D0E8F1_1 AF_AFQ0JCT1F1_1 AF_AFQ0UY45F1_1 AF_AFQ10453F1_1 AF_AFQ16695F1_1 AF_AFQ1E225F1_1 AF_AFQ27532F1_1 AF_AFQ28D37F1_1 AF_AFQ2RAD9F1_1 AF_AFQ2UCQ0F1_1 AF_AFQ3C2E5F1_1 AF_AFQ402E1F1_1 AF_AFQ402E2F1_1 AF_AFQ4IER8F1_1 AF_AFQ4P7J7F1_1 AF_AFQ4PB04F1_1 AF_AFQ4QRF4F1_1 AF_AFQ59VN2F1_1 AF_AFQ5ADQ0F1_1 AF_AFQ5DWI3F1_1 AF_AFQ5E9F8F1_1 AF_AFQ5MYA4F1_1 AF_AFQ5RCC9F1_1 AF_AFQ5TEC6F1_1 AF_AFQ64400F1_1 AF_AFQ6BMU4F1_1 AF_AFQ6BRZ5F1_1 AF_AFQ6DL03F1_1 AF_AFQ6LBE3F1_1 AF_AFQ6LBE8F1_1 AF_AFQ6LBF0F1_1 AF_AFQ6LCK1F1_1 AF_AFQ6LED0F1_1 AF_AFQ6P823F1_1 AF_AFQ6PI20F1_1 AF_AFQ6PI79F1_1 AF_AFQ6RUR1F1_1 AF_AFQ711T2F1_1 AF_AFQ71DI3F1_1 AF_AFQ71H73F1_1 AF_AFQ71LE2F1_1 AF_AFQ71T45F1_1 AF_AFQ71U98F1_1 AF_AFQ71V89F1_1 AF_AFQ76MV0F1_1 AF_AFQ76N23F1_1 AF_AFQ7XYZ0F1_1 AF_AFQ8WSF1F1_1 AF_AFQ9FKQ3F1_1 AF_AFQ9FX60F1_1 AF_AFQ9LR02F1_1 AF_AFQ9P427F1_1 AF_AFQ9U281F1_1 AF_AFU7PJV5F1_1 MA_MACOFFESLACC106824G1I1_1 MA_MACOFFESLACC91030G1I1_1 MA_MACOFFESLACC92636G1I1_1 MA_MAORNLSPHDIV00507_1 MA_MAORNLSPHDIV01023_1 MA_MAORNLSPHDIV01302_1 MA_MAORNLSPHDIV07374_1 MA_MAORNLSPHDIV08151_1 MA_MAORNLSPHDIV09068_1 MA_MAORNLSPHDIV13533_1 MA_MAORNLSPHDIV15340_1 MA_MAT3VR3486_2 MA_MAT3VR3596_2 MA_MAT3VR3699_1
1A0R_1 1B9X_1 1B9Y_1 1GG2_2 1GOT_2 1GP2_2 1OMW_2 1TBG_1 1XHM_1 2BCJ_2 2TRC_1 3AH8_2 3CIK_2 3KRW_2 3KRX_2 3PSC_2 3PVU_2 3PVW_2 3SN6_2 3UZS_2 3V5W_2 4KFM_2 4MK0_2 4PNK_2 5HE0_2 5HE1_2 5HE2_2 5HE3_2 5KDO_2 5TDH_2 5UKK_2 5UKL_2 5UKM_2 5UZ7_2 5VAI_4 5WG3_2 5WG4_2 5WG5_2 6B20_1 6B3J_4 6C2Y_2 6CMO_3 6CRK_2 6D9H_2 6DDE_2 6DDF_2 6E3Y_4 6EG8_1 6G79_1 6GDG_2 6K41_2 6K42_2 6KPF_2 6KPG_2 6LFM_2 6LFO_2 6LI3_3 6LMK_2 6LML_2 6LPB_3 6M1H_5 6M1I_5 6M8S_1 6N4B_2 6NBF_4 6NBH_4 6NBI_4 6NI3_2 6NIY_4 6OIJ_4 6OIK_3 6OMM_4 6ORV_2 6OS9_4 6OSA_4 6OT0_3 6OY9_2 6OYA_2 6P9X_2 6P9Y_2 6PB0_4 6PB1_4 6PCV_2 6PT0_3 6QNO_2 6RMV_1 6U7C_2 6UUN_2 6UUS_2 6UVA_2 6VCB_4 6VMS_2 6VN7_4 6WHA_3 6WHC_2 6WI9_2 6WPW_2 6WWZ_1 6WZG_4 6X18_2 6X19_2 6X1A_2 6XBJ_3 6XBK_3 6XBL_3 6XBM_3 6XOX_2 7AUE_3 7BB6_2 7BB7_2 7BW0_3 7BZ2_2 7C2E_2 7CFM_2 7CFN_2 7CKW_2 7CKX_2 7CKY_2 7CKZ_2 7CMU_2 7CMV_2 7CRH_2 7CX2_3 7CX3_3 7CX4_3 7CZ5_4 7D3S_4 7D68_2 7D76_2 7D77_2 7D7M_2 7DB6_2 7DFL_2 7DH5_2 7DHI_2 7DHR_2 7DTY_4 7DUQ_4 7DUR_2 7DW9_3 7E14_2 7E2X_2 7E2Y_2 7E2Z_2 7E32_2 7E33_2 7E9G_3 7E9H_3 7EB2_2 7EIB_4 7EJ0_2 7EJ8_2 7EJA_2 7EJK_2 7EJX_3 7EO2_3 7EO4_3 7EPT_2 7EQ1_5 7EUO_3 7EVM_2 7EVW_5 7EVY_2 7EVZ_2 7EW0_2 7EW1_1 7EW2_2 7EW3_2 7EW4_2 7EW7_2 7EXD_2 7EZH_2 7EZK_2 7EZM_2 7F0T_3 7F16_4 7F1O_3 7F1Q_3 7F1R_3 7F1S_3 7F1Z_3 7F23_3 7F24_3 7F2O_2 7F4D_4 7F4F_5 7F4H_4 7F4I_4 7F53_2 7F54_2 7F55_2 7F58_3 7F6G_4 7F6H_4 7F6I_4 7F8V_2 7F8W_2 7F9Y_2 7F9Z_2 7FIG_2 7FIH_2 7FII_2 7FIM_2 7FIN_4 7FIY_4 7JHJ_2 7JJO_1 7JOZ_2 7JV5_3 7JVP_3 7JVQ_3 7JVR_3 7K7L_2 7K7Z_2 7KH0_2 7KI0_2 7KI1_2 7L0P_4 7L0Q_4 7L0R_4 7L0S_4 7L1U_2 7L1V_2 7LCI_3 7LD3_3 7LD4_2 7LJC_3 7LJD_3 7LLL_2 7LLY_2 7MBX_2 7MBY_1 7MTS_3 7NA7_2 7NA8_2 7O7F_2 7P00_2 7P02_2 7PIU_4 7PIV_4 7PWD_2 7QVM_2 7RA3_2 7RAN_3 7RBT_2 7RG9_2 7RGP_2 7RKF_2 7RKM_2 7RKN_2 7RKX_2 7RKY_2 7RMG_4 7RMH_2 7RMI_4 7RTB_2 7RYC_4 7S0F_2 7S0G_2 7S1M_2 7S3I_2 7S8L_4 7S8M_2 7S8N_2 7S8O_3 7S8P_2 7SBF_2 7SCG_1 7SF7_3 7SF8_3 7SQO_3 7SR8_2 7SRR_2 7T10_3 7T11_2 7T2G_2 7T2H_2 7T6B_2 7T6S_2 7T6T_2 7T6U_2 7T6V_3 7T8X_3 7T90_3 7T94_3 7T96_3 7T9I_6 7T9N_6 7TD0_2 7TD1_2 7TD2_2 7TD3_1 7TD4_1 7TMW_2 7TRK_2 7TRP_2 7TRQ_2 7TRS_1 7TRY_4 7TS0_4 7TUZ_3 7TYF_2 7TYH_2 7TYI_2 7TYL_2 7TYN_4 7TYO_2 7TYW_5 7TYX_5 7TYY_5 7TZF_5 7U2K_1 7U2L_2 7UM5_3 7UM6_3 7UM7_3 7UTZ_6 7V35_2 7V68_2 7V69_2 7V6A_2 7V9L_5 7V9M_2 7VAB_4 7VBH_5 7VBI_5 7VDH_3 7VDL_2 7VDM_2 7VFX_3 7VGX_4 7VGY_3 7VGZ_3 7VH0_3 7VIE_1 7VIF_1 7VIG_1 7VIH_1 7VKT_3 7VL8_2 7VL9_2 7VLA_2 7VQX_2 7VUG_2 7VUH_2 7VUI_2 7VUJ_2 7VUY_3 7VUZ_3 7VV3_2 7VV5_2 7VVJ_2 7VVK_2 7VVL_2 7VVM_2 7VVN_2 7VVO_2 7W0L_2 7W0M_2 7W0N_2 7W0O_2 7W0P_2 7W2Z_5 7W3Z_4 7W40_3 7W53_2 7W55_2 7W56_2 7W57_2 7W6P_2 7W7E_2 7WBJ_4 7WCM_2 7WCN_2 7WF7_3 7WIC_4 7WIG_3 7WJ5_2 7WKD_2 7WQ3_3 7WQ4_4 7WU2_2 7WU3_2 7WU4_2 7WU5_2 7WU9_3 7WUI_2 7WUJ_2 7WUQ_2 7WV9_2 7WVU_3 7WVV_4 7WVW_4 7WVX_4 7WVY_4 7WXU_2 7WXW_5 7WY0_2 7WY5_2 7WY8_5 7WYB_2 7WZ4_3 7WZ7_2 7X10_2 7X1T_4 7X1U_4 7X2C_3 7X2D_3 7X2F_4 7X2V_5 7X5H_2 7X8R_2 7X8S_2 7X9A_3 7X9B_2 7X9C_3 7X9Y_2 7XA3_4 7XAT_3 7XAU_3 7XAV_3 7XBD_3 7XBW_2 7XBX_2 7XJH_2 7XJI_2 7XJJ_2 7XJK_3 7XJL_3 7XK2_2 7XK8_4 7XKD_2 7XKE_2 7XKF_2 7XMR_3 7XMS_3 7XMT_5 7XOU_3 7XOV_2 7XOW_2 7XOX_2 7XP4_2 7XP5_3 7XP6_2 7XT8_2 7XT9_2 7XTA_2 7XTB_2 7XTC_2 7XTQ_2 7XV3_5 7XW5_2 7XW6_2 7XW9_3 7XWO_2 7XXH_3 7XXI_3 7XY6_2 7XY7_2 7XZ5_2 7XZ6_2 7Y12_2 7Y15_2 7Y1F_4 7Y24_2 7Y26_1 7Y27_1 7Y35_4 7Y36_4 7Y3G_2 7Y64_2 7Y65_2 7Y66_2 7Y67_2 7Y89_2 7YAC_2 7YAE_2 7YDH_2 7YDJ_2 7YDM_2 7YDP_5 7YJ4_7 7YK6_5 7YK7_5 7YKD_4 7YON_2 7YOO_2 7YP7_2 7YS6_2 7YU3_1 7YU5_1 7YU6_1 7YU7_3 7YU8_3 8DCR_1 8DCS_1 8DDW_3 8DDX_3 8DPF_3 8DPG_3 8DPH_3 8DPI_3 8DWC_2 8DWG_3 8DWH_2 8DZP_3 8DZQ_1 8DZR_3 8DZS_3 8E3X_2 8E3Y_2 8E3Z_2 8E9W_3 8E9X_3 8E9Y_3 8E9Z_3 8EF5_3 8EF6_3 8EFB_3 8EFL_3 8EFO_3 8EFQ_2 8EIT_2 8EJC_2 8EJK_2 8EMW_2 8EMX_2 8F0J_4 8F0K_5 8F2A_5 8F2B_2 8F76_4 8F7Q_4 8F7R_4 8F7S_4 8F7W_4 8F7X_4 8FLQ_2 8FLR_2 8FLS_2 8FLT_2 8FLU_2 8FMZ_2 8FN0_3 8FN1_4 8FU6_2 8G2Y_2 8G59_1 8G94_3 8GHV_2 8GUQ_2 8GUR_2 8GUS_2 8GUT_2 8GW8_2 8GY7_2 8H0P_4 8H0Q_4 8H4I_2 8H4K_2 8H4L_2 8H8J_2 8HA0_2 8HAF_2 8HAO_2 8HBD_2 8HCQ_2 8HCX_2 8HDO_2 8HDP_2 8HIX_2 8HJ0_2 8HJ2_1 8HJ5_2 8HK2_3 8HK3_2 8HK5_4 8HMP_1 8HMV_3 8HS3_2 8HSC_3 8I2G_2 8IA8_4 8IBU_2 8IBV_4 8IC0_3 8ID3_1 8ID4_3 8ID6_3 8ID8_2 8ID9_1 8IRR_2 8IRS_2 8IRT_2 8IRU_2 8IRV_2 8ITF_2 8IUK_2 8IUL_2 8IUM_2 8IW1_2 8IW4_2 8IW7_2 8IW9_2 8IYS_2 8J18_2 8J19_3 8J1A_2 8JD3_4 8JD5_4 8JD6_4 8JKB_1 8JLZ_2 8JR9_2 8PM2_2 AF_AFA0A140VJJ8F1_1 AF_AFA0A2R8RKX9F1_1 AF_AFO35353F1_1 AF_AFP11017F1_1 AF_AFP29387F1_1 AF_AFP54311F1_1 AF_AFP54313F1_1 AF_AFP62871F1_1 AF_AFP62872F1_1 AF_AFP62873F1_1 AF_AFP62874F1_1 AF_AFP62879F1_1 AF_AFP62880F1_1 AF_AFP79959F1_1 AF_AFQ5BJ11F1_1 AF_AFQ5R5W8F1_1 AF_AFQ6PH57F1_1 AF_AFQ803H5F1_1 AF_AFQ9HAV0F1_1 MA_MAT3VR3471_2
1AAR_1 1CMX_2 1D3Z_1 1F9J_1 1FXT_2 1G6J_1 1NBF_2 1OGW_1 1OTR_2 1P3Q_2 1Q0W_2 1Q5W_2 1S1Q_2 1TBE_1 1UBI_1 1UBQ_1 1UZX_2 1V80_1 1V81_1 1WR1_1 1WR6_2 1WRD_2 1XD3_2 1XQQ_1 1YD8_1 1YIW_1 1ZGU_2 2AYO_2 2BGF_1 2C7M_2 2C7N_2 2D3G_1 2DEN_2 2DX5_2 2FCN_1 2FCQ_1 2FID_1 2FIF_1 2FUH_2 2G3Q_2 2G45_2 2GMI_3 2HD5_2 2HTH_1 2IBI_2 2J7Q_2 2JF5_1 2JRI_2 2JT4_2 2JY6_1 2JZZ_1 2K39_1 2K6D_2 2K8B_1 2K8C_1 2KDE_2 2KDF_2 2KHW_2 2KJH_2 2KLG_1 2KN5_1 2KOX_1 2KTF_1 2KWU_2 2KWV_2 2L00_2 2L0F_1 2L0T_1 2L3Z_1 2LD9_1 2LJ5_1 2LVO_1 2LVP_1 2LVQ_1 2LZ6_1 2MBB_2 2MBH_2 2MBO_1 2MBQ_1 2MCN_2 2MJ5_1 2MJB_1 2MOR_1 2MRE_1 2MRO_1 2MSG_1 2MUR_2 2MWS_1 2N13_2 2N13_3 2N2K_1 2N2K_2 2N3U_2 2N3V_2 2N3W_2 2NBD_1 2NBE_1 2NR2_1 2O6V_1 2O6V_2 2O6V_3 2OOB_2 2PE9_1 2PEA_1 2QHO_1 2RR9_1 2WDT_2 2WWZ_1 2WX0_1 2WX1_1 2XBB_2 2XEW_1 2XK5_1 2Z59_2 2ZCB_1 2ZCC_1 2ZNV_2 2ZNV_3 3A1Q_1 3A1Q_2 3A33_2 3A9J_1 3A9J_2 3A9K_1 3A9K_2 3ALB_1 3AUL_1 3BY4_2 3C0R_2 3CMM_2 3DVG_3 3DVG_4 3DVN_3 3DVN_4 3EEC_1 3EFU_1 3EHV_1 3H1U_1 3H7P_1 3H7P_2 3H7S_1 3HM3_1 3I3T_2 3IFW_2 3IHP_2 3JSV_1 3JSV_2 3JVZ_3 3JW0_3 3K9P_2 3KVF_2 3KW5_2 3LDZ_1 3M3J_1 3MHS_4 3MTN_2 3N30_1 3N32_1 3NHE_2 3NOB_1 3NS8_1 3O65_2 3OFI_2 3OJ3_1 3OJ4_2 3ONS_1 3PHD_2 3PHW_2 3PRM_2 3PRP_2 3PT2_2 3PTF_2 3RUL_1 3TBL_2 3TMP_2 3UGB_2 3VHT_3 3VUW_1 3VUX_1 3VUY_1 3WWQ_1 3WWQ_2 3WXG_2 3WXG_3 3ZLZ_1 3ZNH_2 3ZNI_4 4AP4_3 4AUQ_3 4BBN_2 4BBN_3 4BOS_2 4BOZ_2 4BVU_3 4DDG_2 4DDI_2 4DHJ_2 4DHJ_3 4DHZ_2 4DHZ_3 4GSW_1 4GU2_1 4HXD_1 4I6N_2 4IG7_2 4II2_2 4IUM_2 4JIO_2 4JQW_2 4K1R_2 4K7S_1 4K7U_1 4K7W_1 4KSK_2 4LDT_2 4LDT_4 4LJO_2 4LJP_2 4M0W_2 4MDK_2 4MM3_1 4MSM_2 4MSQ_2 4NQK_2 4NQL_2 4NQL_3 4P4H_3 4PIG_1 4PIH_1 4PIJ_1 4PQT_2 4Q5E_2 4Q5H_2 4R62_2 4RF0_2 4RF1_2 4S1Z_1 4S22_1 4UEL_2 4UF6_2 4UN2_1 4V3K_2 4V3L_2 4WLR_3 4WUR_2 4WZP_1 4XKH_1 4XKL_1 4XOF_1 4XOK_1 4XOL_1 4XYZ_1 4Y1H_1 4Z9S_1 4ZFR_2 4ZFT_2 4ZPZ_1 4ZUX_10 5A5B_9 5AF4_1 5AF5_1 5AF6_1 5AIT_3 5AIU_3 5BNB_2 5BZ0_2 5CAW_2 5CRA_2 5D0K_3 5D0M_3 5DFL_1 5DK8_1 5E6J_2 5E6J_3 5EDV_3 5EMZ_1 5EMZ_2 5EYA_3 5FER_3 5GJQ_34 5GO7_1 5GO8_1 5GOB_1 5GOC_1 5GOD_1 5GOG_1 5GOH_1 5GOI_1 5GOJ_1 5GOK_1 5GVI_2 5GVI_3 5H7S_1 5IFR_2 5J8P_1 5JBV_1 5JBY_1 5JP3_2 5JQS_2 5JTJ_2 5JTV_2 5K9P_1 5KGF_8 5KHY_1 5KHY_2 5KYC_2 5KYD_1 5KYE_2 5KYF_2 5L6H_2 5L6I_2 5L6J_2 5L8H_2 5L8W_3 5LRV_2 5LRV_3 5LRW_2 5LRX_2 5M93_1 5MN9_1 5MNJ_2 5N2W_2 5N38_2 5NL4_1 5NL5_1 5NLF_1 5NLI_1 5NLJ_1 5NMC_1 5NVG_1 5O44_1 5O44_2 5O44_3 5OHK_2 5OHL_2 5OHM_1 5OHN_2 5OHP_2 5OHV_1 5TR4_2 5TTE_3 5TUT_2 5TXK_2 5U4P_3 5UJL_1 5UJN_1 5ULF_2 5ULH_2 5ULK_2 5V1Y_2 5V1Z_2 5VEY_2 5VF0_1 5VNZ_3 5VO0_3 5VZM_1 5VZW_2 5W46_1 5WFI_2 5WVO_1 5X3M_1 5X3N_1 5X3O_1 5XBO_1 5XDP_2 5XIS_2 5XIS_3 5XIT_1 5XIT_3 5XIU_2 5XK4_1 5XK5_1 5XPK_1 5XU8_2 5XVE_2 5YDK_2 5YDK_3 5YDR_1 5YIJ_2 5YIK_2 5YMY_1 5YMY_2 5YT6_1 5ZBU_3 5ZD0_1 5ZQ3_2 5ZQ4_2 6A6I_2 6A6I_3 6AQR_4 6ASR_1 6B7M_2 6B7O_2 6CP2_3 6DJW_2 6DJX_2 6E2B_1 6EI1_2 6FDK_2 6FGE_2 6FTX_8 6FX4_2 6FYH_2 6GLC_2 6GZS_2 6H4H_2 6HEI_2 6HEK_2 6HPR_2 6IF1_2 6ISU_2 6ISU_3 6J99_7 6JB6_1 6JB7_1 6JKY_3 6JMA_7 6JWI_1 6K2U_1 6K9P_2 6KFP_3 6KG6_2 6KIU_11 6KIV_9 6KIW_9 6KL4_3 6KOW_1 6KOX_1 6LP2_2 6MSB_19 6MSD_19 6MSE_19 6MSG_19 6N13_2 6N13_4 6NJ9_8 6NN6_8 6NOG_5 6NQA_7 6NXK_1 6NYA_2 6O83_2 6O96_8 6OA9_2 6OAA_3 6OAM_2 6OI4_2 6OQ1_1 6OQ1_2 6OQ1_3 6OQ2_1 6OQ2_2 6OQ2_3 6P5B_3 6PGV_2 6PZV_1 6Q00_1 6Q01_1 6QF8_1 6QML_2 6QML_3 6RYA_2 6S53_2 6SQO_3 6SQR_3 6SQR_6 6SQS_3 6T7F_3 6T9L_12 6TBM_15 6TNF_3 6TTU_7 6TUV_2 6TXB_2 6UD0_1 6UD0_2 6UH5_11 6ULH_3 6UMP_1 6UMS_3 6UPU_2 6UYI_1 6UYI_2 6UYJ_1 6UYJ_2 6V5D_1 6VAE_3 6VAF_3 6VEN_7 6W9D_3 6W9R_1 6W9S_2 6WJD_19 6WKR_1 6WTG_2 6XAA_2 6XQC_1 6XZ1_2 6Z7V_2 6ZQH_2 7AHZ_3 7AI0_3 7AI1_3 7AY1_3 7AY2_3 7B5L_6 7B5M_6 7B5N_3 7BBD_2 7BBF_3 7BU0_2 7BWD_8 7BXG_3 7CAP_1 7DNI_1 7DNJ_2 7E62_1 7E62_2 7F0N_1 7F0U_2 7F7X_1 7JMS_2 7JXV_2 7K5J_1 7K6P_8 7K6Q_8 7KEO_3 7LYC_6 7M2K_2 7M4M_2 7M4N_2 7M4O_2 7MC9_2 7MEX_1 7MEY_2 7MEY_4 7MIC_2 7MYF_3 7NBB_1 7NBB_2 7NPI_2 7NPO_1 7NPO_2 7OJE_2 7OJX_3 7OJX_4 7OJX_5 7OOJ_1 7OWC_1 7OWD_2 7QO4_9 7QO5_35 7QO6_35 7R71_2 7RBR_2 7S6O_1 7S6O_2 7SOL_2 7UD5_11 7US1_2 7UV5_2 7UV5_3 7UYH_1 7W38_33 7W39_33 7W3A_23 7W3B_34 7W3C_32 7W3F_32 7W3G_31 7W3H_33 7W3I_22 7W3J_18 7W3K_20 7W3M_33 7W3U_2 7W54_2 7XCR_1 7XCT_1 7XD0_7 7YQK_7 7ZF1_3 7ZH3_1 7ZH4_1 7ZJ3_3 8A67_1 8A67_2 8A9J_3 8A9K_3 8ADB_2 8BS9_2 8C83_2 8CAH_44 8CAS_44 8DAS_4 8DAT_4 8DAU_4 8DAV_4 8DAW_4 8DMQ_2 8DMS_2 8DU4_9 8E7O_1 8E7O_2 8EAZ_3 8EB0_3 8GRM_10 8H1T_9 8IC9_1 8IC9_2 8ST7_1 8ST8_2 8ST9_2 AF_AFA0A0A6YW67F1_1 AF_AFP19848F1_1 AF_AFP62975F1_1 AF_AFP68197F1_1 AF_AFP69310F1_1 AF_AFP69313F1_1 AF_AFP69317F1_1 AF_AFP69326F1_1 AF_AFQ865C5F1_1 AF_AFQ8SWD4F1_1
107L_1 108L_1 109L_1 110L_1 111L_1 112L_1 113L_1 114L_1 115L_1 118L_1 119L_1 120L_1 122L_1 123L_1 125L_1 126L_1 127L_1 128L_1 129L_1 130L_1 131L_1 137L_1 138L_1 139L_1 140L_1 141L_1 142L_1 143L_1 144L_1 145L_1 146L_1 147L_1 148L_1 149L_1 150L_1 151L_1 152L_1 155L_1 156L_1 157L_1 158L_1 159L_1 160L_1 161L_1 162L_1 163L_1 164L_1 165L_1 166L_1 167L_1 168L_1 169L_1 170L_1 171L_1 172L_1 173L_1 174L_1 175L_1 176L_1 177L_1 178L_1 180L_1 181L_1 182L_1 183L_1 184L_1 185L_1 186L_1 187L_1 188L_1 189L_1 190L_1 191L_1 192L_1 195L_1 196L_1 197L_1 198L_1 199L_1 1B6I_1 1C60_1 1C61_1 1C62_1 1C63_1 1C64_1 1C65_1 1C66_1 1C67_1 1C68_1 1C69_1 1C6A_1 1C6B_1 1C6C_1 1C6D_1 1C6E_1 1C6F_1 1C6G_1 1C6H_1 1C6I_1 1C6J_1 1C6K_1 1C6L_1 1C6M_1 1C6N_1 1C6P_1 1C6Q_1 1C6T_1 1CTW_1 1CU0_1 1CU2_1 1CU3_1 1CU5_1 1CU6_1 1CUP_1 1CUQ_1 1CV0_1 1CV1_1 1CV3_1 1CV4_1 1CV5_1 1CV6_1 1CVK_1 1CX6_1 1CX7_1 1D2W_1 1D2Y_1 1D3F_1 1D3J_1 1D3M_1 1D3N_1 1D9W_1 1DYA_1 1DYB_1 1DYC_1 1DYD_1 1DYE_1 1DYF_1 1DYG_1 1EPY_1 1G06_1 1G07_1 1G0G_1 1G0J_1 1G0K_1 1G0L_1 1G0M_1 1G0P_1 1G0Q_1 1G1V_1 1G1W_1 1I6S_1 1JQU_1 1JTM_1 1JTN_1 1KNI_1 1KS3_1 1KW5_1 1KW7_1 1KY0_1 1KY1_1 1L00_1 1L01_1 1L02_1 1L03_1 1L04_1 1L05_1 1L06_1 1L07_1 1L08_1 1L09_1 1L0J_1 1L0K_1 1L10_1 1L11_1 1L12_1 1L13_1 1L14_1 1L15_1 1L16_1 1L17_1 1L18_1 1L19_1 1L20_1 1L21_1 1L22_1 1L23_1 1L24_1 1L25_1 1L26_1 1L27_1 1L28_1 1L29_1 1L30_1 1L31_1 1L32_1 1L33_1 1L34_1 1L35_1 1L36_1 1L37_1 1L38_1 1L39_1 1L40_1 1L41_1 1L42_1 1L43_1 1L44_1 1L45_1 1L46_1 1L47_1 1L48_1 1L49_1 1L50_1 1L51_1 1L52_1 1L53_1 1L54_1 1L55_1 1L56_1 1L57_1 1L58_1 1L59_1 1L60_1 1L61_1 1L62_1 1L63_1 1L64_1 1L65_1 1L66_1 1L67_1 1L68_1 1L69_1 1L70_1 1L71_1 1L72_1 1L73_1 1L74_1 1L75_1 1L76_1 1L77_1 1L79_1 1L80_1 1L81_1 1L82_1 1L83_1 1L84_1 1L85_1 1L86_1 1L87_1 1L88_1 1L89_1 1L90_1 1L91_1 1L92_1 1L93_1 1L94_1 1L95_1 1L96_1 1L97_1 1L98_1 1L99_1 1LGU_1 1LGW_1 1LGX_1 1LI2_1 1LI3_1 1LI6_1 1LLH_1 1LPY_1 1LW9_1 1LWG_1 1LWK_1 1LYD_1 1LYE_1 1LYF_1 1LYG_1 1LYH_1 1LYI_1 1LYJ_1 1NHB_1 1OV5_1 1OV7_1 1OVH_1 1OVJ_1 1OVK_1 1OWY_1 1OWZ_1 1P2L_1 1P2R_1 1P36_1 1P37_1 1P3N_1 1P46_1 1P56_1 1P5C_1 1P64_1 1P6Y_1 1P7S_1 1PQD_1 1PQI_1 1PQJ_1 1PQK_1 1PQM_1 1PQO_1 1QS5_1 1QS9_1 1QSB_1 1QSQ_1 1QT3_1 1QT4_1 1QT5_1 1QT6_1 1QT7_1 1QT8_1 1QTB_1 1QTC_1 1QTD_1 1QTH_1 1QTV_1 1QTZ_1 1QUD_1 1QUG_1 1QUH_1 1QUO_1 1SSW_1 1SSY_1 1SWY_1 1SWZ_1 1SX2_1 1SX7_1 1T6H_1 1T8F_1 1T8G_1 1TLA_1 1XEP_1 1ZUR_1 1ZWN_1 1ZYT_1 200L_1 206L_1 212L_1 216L_1 217L_1 219L_1 220L_1 221L_1 222L_1 223L_1 224L_1 225L_1 226L_1 227L_1 228L_1 229L_1 230L_1 231L_1 232L_1 233L_1 234L_1 235L_1 236L_1 237L_1 238L_1 239L_1 240L_1 241L_1 242L_1 243L_1 244L_1 245L_1 246L_1 247L_1 248L_1 249L_1 250L_1 251L_1 252L_1 253L_1 254L_1 255L_1 256L_1 257L_1 258L_1 259L_1 260L_1 2A4T_1 2B6T_1 2B6W_1 2B6X_1 2B6Y_1 2B6Z_1 2B70_1 2B72_1 2B73_1 2B74_1 2B75_1 2CUU_1 2HUK_1 2HUL_1 2HUM_1 2IGC_1 2L78_1 2LC9_1 2LCB_1 2LZM_1 2NTG_1 2NTH_1 2O4W_1 2O79_1 2OE4_1 2OE7_1 2OE9_1 2OEA_1 2OTY_1 2OTZ_1 2OU0_1 2OU8_1 2OU9_1 2Q9D_1 2Q9E_1 2QAR_3 2RAY_1 2RAZ_1 2RB0_1 2RB1_1 2RB2_1 2RBN_1 2RBO_1 2RBP_1 2RBQ_1 2RBR_1 2RBS_1 3C7W_1 3C7Y_1 3C7Z_1 3C80_1 3C81_1 3C82_1 3C83_1 3C8Q_1 3C8R_1 3C8S_1 3CDO_1 3CDQ_1 3CDR_1 3CDT_1 3CDV_1 3DKE_1 3DMV_1 3DMX_1 3DMZ_1 3DN0_1 3DN1_1 3DN2_1 3DN3_1 3DN4_1 3DN6_1 3DN8_1 3DNA_1 3F8V_1 3F9L_1 3FA0_1 3FAD_1 3FI5_1 3G3V_1 3G3W_1 3G3X_1 3GUI_1 3GUJ_1 3GUK_1 3GUL_1 3GUM_1 3GUN_1 3GUO_1 3GUP_1 3HH3_1 3HH4_1 3HH5_1 3HH6_1 3HT6_1 3HT7_1 3HT8_1 3HT9_1 3HTB_1 3HTD_1 3HTF_1 3HTG_1 3HU8_1 3HU9_1 3HUA_1 3HUK_1 3HUQ_1 3HWL_1 3K2R_1 3L2X_1 3L64_1 3LZM_1 3RUN_1 3SB5_1 3SB6_1 3SB7_1 3SB8_1 3SB9_1 3SBA_1 3SBB_1 4E97_1 4EKP_1 4EKQ_1 4EKR_1 4EKS_1 4GBR_2 4I7J_1 4I7K_1 4I7L_1 4I7M_1 4I7N_1 4I7O_1 4I7P_1 4I7Q_1 4I7R_1 4I7S_1 4I7T_1 4LZM_1 4PJZ_2 4PK0_2 4S0W_1 4UIS_5 4W51_1 4W52_1 4W53_1 4W54_1 4W55_1 4W56_1 4W57_1 4W58_1 4W59_1 4YX7_3 4YXA_3 4YXC_1 5G27_1 5JDT_1 5JGN_1 5JGR_1 5JGU_1 5JGV_1 5JGX_1 5JGZ_1 5JWS_1 5JWT_1 5JWU_1 5JWV_1 5JWW_1 5KGR_1 5KHZ_1 5KI1_1 5KI2_1 5KI3_1 5KI8_1 5KIG_1 5KII_1 5KIM_1 5KIO_1 5LWO_1 5LZM_1 5NX0_1 5V7D_1 5V7E_1 5V7F_1 5VNQ_1 5VNR_1 5XPE_1 5XPF_1 6LZM_1 6PGY_1 6PGZ_1 6PH0_1 6PH1_1 6U0B_1 6U0C_1 6U0E_1 6U0F_1 6V51_1 7DWS_1 7L37_1 7L38_1 7L39_1 7L3A_1 7L3B_1 7L3C_1 7L3D_1 7L3E_1 7L3F_1 7L3G_1 7L3H_1 7L3I_1 7L3J_1 7L3K_1 7LOA_1 7LOB_1 7LOC_1 7LOD_1 7LOE_1 7LOF_1 7LOG_1 7LOJ_1 7LX6_1 7LX7_1 7LX8_1 7LX9_1 7LXA_1 7LZM_1 7SJ6_1 7XE5_1 7XE6_1 7XE7_1 7XE9_1 7XEA_1 8F11_1
1GG2_3 1GP2_3 1OMW_3 1XHM_2 2BCJ_3 3AH8_3 3CIK_3 3KRW_3 3KRX_3 3PSC_3 3PVU_3 3PVW_3 3SN6_3 3UZS_3 3V5W_3 4KFM_3 4MK0_3 4PNK_3 5HE0_3 5HE1_3 5HE2_3 5HE3_3 5TDH_3 5UKK_3 5UKL_3 5UKM_3 5UZ7_3 5VAI_5 5WG3_3 5WG4_3 5WG5_3 6B3J_5 6C2Y_3 6CMO_4 6CRK_3 6D9H_3 6DDE_3 6DDF_3 6E3Y_5 6EG8_2 6G79_2 6GDG_3 6K41_3 6K42_3 6KPF_3 6KPG_3 6LFM_3 6LFO_3 6LI3_4 6LMK_3 6LML_3 6LPB_6 6M1H_4 6M1I_4 6M8S_2 6N4B_3 6NBF_5 6NBH_5 6NBI_5 6NI3_3 6NIY_5 6OIJ_5 6OIK_4 6OMM_5 6ORV_3 6OS9_5 6OSA_5 6OT0_4 6P9X_3 6P9Y_3 6PB0_5 6PB1_5 6PCV_3 6PT0_4 6RMV_2 6U7C_3 6UUN_4 6UUS_3 6UVA_3 6VCB_5 6VMS_3 6VN7_5 6WHA_4 6WHC_3 6WI9_3 6WPW_3 6WWZ_3 6WZG_5 6X18_3 6X19_3 6X1A_3 6XBJ_4 6XBK_4 6XBL_4 6XBM_4 6XOX_4 7AUE_4 7BB6_4 7BB7_4 7BW0_4 7BZ2_3 7C2E_3 7CFM_3 7CFN_3 7CKW_3 7CKX_3 7CKY_3 7CKZ_3 7CMU_3 7CMV_3 7CRH_3 7CX2_4 7CX3_4 7CX4_4 7CZ5_5 7D3S_5 7D68_3 7D76_3 7D77_3 7D7M_3 7DB6_3 7DFL_3 7DH5_3 7DHI_3 7DHR_3 7DTY_5 7DUQ_5 7DUR_3 7DW9_4 7E14_3 7E2X_3 7E2Y_3 7E2Z_3 7E32_4 7E33_4 7E9G_4 7E9H_4 7EB2_3 7EIB_5 7EJ0_3 7EJ8_3 7EJA_3 7EJK_3 7EJX_4 7EO2_4 7EO4_4 7EPT_3 7EQ1_4 7EUO_4 7EVM_3 7EVW_2 7EVY_3 7EVZ_3 7EW0_3 7EW1_2 7EW2_3 7EW3_3 7EW4_3 7EW7_3 7EXD_3 7EZH_4 7EZK_4 7EZM_4 7F0T_4 7F16_5 7F1O_4 7F1Q_4 7F1R_4 7F1S_4 7F1Z_4 7F23_5 7F24_4 7F2O_6 7F4D_1 7F4F_4 7F4H_1 7F4I_1 7F53_3 7F54_3 7F55_3 7F58_4 7F6G_5 7F6H_5 7F6I_5 7F8V_3 7F8W_3 7F9Y_4 7F9Z_5 7FIG_3 7FIH_3 7FII_3 7FIM_5 7FIN_5 7FIY_5 7JHJ_3 7JJO_4 7JOZ_3 7JV5_4 7JVP_4 7JVQ_4 7JVR_4 7K7L_3 7K7Z_3 7KH0_5 7KI0_3 7KI1_3 7L1U_3 7L1V_3 7LCI_4 7LD3_4 7LD4_3 7LJC_4 7LJD_4 7LLL_3 7LLY_3 7MBX_3 7MBY_2 7MTS_4 7NA7_3 7NA8_3 7P00_3 7P02_3 7PIU_5 7PIV_5 7PWD_3 7QVM_3 7RA3_4 7RAN_4 7RBT_4 7RG9_4 7RGP_4 7RKF_3 7RKM_3 7RKN_3 7RKX_3 7RKY_3 7RMG_5 7RMH_3 7RMI_5 7RTB_3 7S0F_4 7S0G_4 7S1M_3 7S3I_3 7S8L_5 7S8M_3 7S8N_3 7S8O_4 7S8P_3 7SBF_3 7SCG_2 7SF7_4 7SF8_4 7SQO_4 7SR8_3 7SRR_3 7T10_4 7T11_3 7T2G_3 7T2H_3 7T6B_3 7T6S_3 7T6T_3 7T6U_3 7T6V_4 7T8X_4 7T90_4 7T94_4 7T96_4 7T9I_7 7T9N_7 7TD0_4 7TD1_4 7TD2_4 7TD3_3 7TD4_3 7TMW_3 7TRK_3 7TRP_3 7TRQ_3 7TRS_2 7TRY_5 7TS0_5 7TUZ_4 7TYF_4 7TYH_3 7TYI_3 7TYL_3 7TYN_5 7TYO_3 7TYW_6 7TYX_6 7TYY_6 7TZF_6 7U2K_2 7U2L_3 7UM5_4 7UM6_4 7UM7_4 7UTZ_7 7V35_3 7V68_3 7V69_3 7V6A_3 7V9L_3 7V9M_6 7VAB_5 7VBH_6 7VBI_6 7VDH_4 7VDL_3 7VDM_3 7VFX_4 7VGX_5 7VGY_4 7VGZ_4 7VIE_2 7VIF_2 7VIG_2 7VIH_2 7VKT_4 7VL8_3 7VL9_3 7VLA_3 7VQX_3 7VUG_3 7VUH_3 7VUI_3 7VUJ_3 7VUY_4 7VUZ_4 7VV3_3 7VV5_3 7VVJ_3 7VVK_3 7VVL_3 7VVM_3 7VVN_3 7VVO_3 7W0L_3 7W0M_3 7W0N_3 7W0O_3 7W0P_3 7W2Z_3 7W3Z_5 7W40_4 7W53_5 7W55_5 7W56_5 7W57_5 7W6P_3 7W7E_3 7WBJ_5 7WCM_3 7WCN_3 7WF7_4 7WIC_5 7WIG_4 7WJ5_3 7WKD_4 7WQ3_4 7WQ4_6 7WU2_3 7WU3_3 7WU4_3 7WU5_3 7WU9_4 7WUI_3 7WUJ_5 7WUQ_3 7WV9_3 7WVU_4 7WVV_5 7WVW_5 7WVX_5 7WVY_5 7WXU_3 7WXW_2 7WY0_4 7WY5_3 7WY8_2 7WYB_3 7WZ4_4 7WZ7_4 7X10_4 7X1T_1 7X1U_1 7X2C_4 7X2D_4 7X2F_5 7X2V_1 7X5H_3 7X8R_3 7X8S_3 7X9A_4 7X9B_3 7X9C_4 7X9Y_3 7XA3_5 7XAT_4 7XAU_4 7XAV_4 7XBD_4 7XBW_3 7XBX_3 7XJH_3 7XJI_5 7XJJ_5 7XJK_4 7XJL_4 7XK2_5 7XK8_5 7XKD_3 7XKE_3 7XKF_3 7XMR_4 7XMS_4 7XMT_4 7XOU_4 7XOV_3 7XOW_3 7XOX_3 7XP4_3 7XP5_4 7XP6_3 7XT8_3 7XT9_3 7XTA_4 7XTB_3 7XTC_3 7XTQ_3 7XV3_2 7XW5_3 7XW6_3 7XW9_4 7XWO_5 7XXH_4 7XXI_4 7XY6_3 7XY7_3 7XZ5_3 7XZ6_3 7Y12_3 7Y15_3 7Y1F_5 7Y24_3 7Y26_6 7Y27_5 7Y35_5 7Y36_5 7Y3G_3 7Y64_3 7Y65_3 7Y66_3 7Y67_3 7Y89_3 7YAC_3 7YAE_3 7YDH_4 7YDJ_4 7YDM_3 7YDP_2 7YJ4_3 7YK6_1 7YK7_1 7YKD_5 7YON_3 7YOO_3 7YP7_3 7YS6_3 7YU3_3 7YU5_3 7YU6_3 7YU7_4 7YU8_4 8DCR_4 8DCS_4 8DDW_4 8DDX_4 8DPF_4 8DPG_4 8DPH_4 8DPI_4 8DWC_3 8DWG_4 8DWH_3 8DZP_4 8DZQ_2 8DZR_4 8DZS_4 8E3X_3 8E3Y_3 8E3Z_3 8E9W_4 8E9X_4 8E9Y_4 8E9Z_4 8EF5_4 8EF6_4 8EFB_4 8EFL_4 8EFO_4 8EFQ_3 8EIT_3 8EJC_3 8EJK_3 8EMW_3 8EMX_3 8F0J_5 8F0K_6 8F2A_6 8F2B_3 8F76_5 8F7Q_5 8F7R_5 8F7S_5 8F7W_5 8F7X_5 8FLQ_3 8FLR_3 8FLS_3 8FLT_3 8FLU_3 8FMZ_3 8FN0_4 8FN1_5 8FU6_3 8G2Y_3 8G59_2 8G94_4 8GHV_3 8GUQ_3 8GUR_3 8GUS_3 8GUT_3 8GW8_3 8GY7_3 8H0P_6 8H0Q_6 8H4I_3 8H4K_3 8H4L_3 8H8J_4 8HA0_3 8HAF_3 8HAO_3 8HBD_3 8HCQ_4 8HCX_6 8HDO_3 8HDP_3 8HIX_3 8HJ0_3 8HJ2_2 8HJ5_3 8HK2_5 8HK3_4 8HK5_5 8HMP_2 8HMV_4 8HS3_3 8HSC_4 8I2G_3 8IA8_5 8IBU_4 8IBV_6 8IC0_4 8ID3_3 8ID4_4 8ID6_4 8ID8_5 8ID9_2 8IRR_3 8IRS_4 8IRT_4 8IRU_4 8IRV_3 8ITF_3 8IUK_4 8IUL_4 8IUM_4 8IW1_3 8IW4_3 8IW7_5 8IW9_3 8IYS_4 8J18_3 8J19_5 8J1A_3 8JD3_5 8JD5_5 8JD6_3 8JKB_2 8JLZ_3 8JR9_3 8PM2_3 AF_AFP59768F1_1 AF_AFP63212F1_1 AF_AFP63213F1_1 AF_AFQ5R7U4F1_1
1EQZ_3 1F66_5 1HQ3_2 1KX3_5 1KX4_5 1KX5_6 1M18_5 1M19_5 1M1A_5 1P34_5 1P3A_5 1P3B_5 1P3F_5 1P3G_5 1P3I_5 1P3K_5 1P3L_5 1P3M_5 1P3O_5 1P3P_5 1S32_5 1TZY_2 1U35_5 1ZBB_6 1ZLA_5 2ARO_2 2CV5_5 2F8N_4 2F8N_5 2FJ7_6 2HIO_2 2NZD_6 2RVQ_2 2XQL_2 3A6N_4 3AFA_4 3AN2_4 3AV1_4 3AV2_4 3AYW_4 3AZE_4 3AZF_4 3AZG_4 3AZH_4 3AZI_4 3AZJ_4 3AZK_4 3AZL_4 3AZM_4 3AZN_4 3B6F_6 3B6G_6 3C1B_4 3C1C_4 3C9K_2 3KUY_4 3KWQ_4 3KXB_4 3LEL_4 3LJA_4 3LZ0_4 3LZ1_4 3MGP_4 3MGQ_4 3MGR_4 3MGS_4 3MNN_4 3MVD_4 3O62_4 3REH_4 3REI_4 3REJ_4 3REK_4 3REL_4 3TU4_4 3UT9_4 3UTA_4 3UTB_4 3W96_4 3W97_4 3W98_4 3W99_4 3WA9_4 3WAA_4 3WKJ_4 3WTP_4 3X1S_4 3X1T_5 3X1U_5 3X1V_5 4CAY_2 4J8U_4 4J8V_4 4J8W_4 4J8X_4 4KGC_4 4LD9_4 4R8P_4 4WU8_6 4WU9_4 4XUJ_4 4XZQ_4 4YM5_4 4YM6_4 4YS3_4 4Z5T_4 4Z66_4 4ZUX_4 5AV5_4 5AV6_4 5AV8_4 5AV9_4 5AVB_4 5AVC_4 5AY8_4 5B0Y_4 5B0Z_4 5B1L_4 5B1M_4 5B24_4 5B2I_4 5B2J_4 5B31_4 5B32_4 5B33_4 5B40_4 5CP6_6 5CPI_4 5CPJ_4 5CPK_4 5DNM_4 5DNN_4 5E5A_5 5F99_4 5FUG_2 5GSE_4 5GSU_4 5GT0_4 5GT3_4 5GTC_4 5GXQ_4 5HQ2_4 5JRG_4 5KGF_4 5MLU_4 5MLU_5 5NL0_4 5O9G_4 5O9G_5 5OMX_6 5ONG_6 5ONW_6 5OXV_2 5OY7_1 5X0X_4 5X0Y_4 5X7X_4 5XF3_4 5XF4_4 5XF5_4 5XF6_4 5XM0_4 5XM1_4 5Y0C_5 5Y0D_4 5Z23_4 5Z30_4 5Z3L_4 5Z3O_4 5Z3U_5 5Z3V_5 5ZBX_4 6A5L_19 6A5O_19 6A5P_19 6A5R_19 6A5T_19 6A5U_19 6BUZ_4 6C0W_4 6E0C_4 6E0P_4 6ESF_4 6ESG_4 6ESH_4 6ESI_4 6ESI_5 6FML_12 6FQ5_4 6FQ6_4 6FQ8_4 6FTX_4 6G0L_4 6HKT_4 6HTS_8 6I84_6 6INQ_19 6IPU_4 6IQ4_4 6IR9_22 6IRO_5 6J4W_22 6J4X_22 6J4Y_22 6J4Z_21 6J50_21 6J51_22 6J99_4 6JM9_6 6JMA_5 6JOU_4 6JR0_4 6JR1_4 6JXD_4 6JYL_4 6K1I_4 6K1J_4 6K1K_4 6K1P_4 6KBB_2 6KE9_4 6KIU_4 6KIV_4 6KIW_4 6KIX_4 6KIZ_4 6KVD_5 6KW3_20 6KW4_20 6KW5_18 6KXV_4 6L49_4 6L4A_4 6L9H_4 6L9Z_4 6LA2_4 6LA8_4 6LA9_4 6LAB_4 6LE9_4 6LER_4 6LTJ_4 6M3V_4 6M44_4 6M4D_4 6M4G_5 6M4H_6 6MUO_4 6MUP_4 6N1Z_3 6NE3_5 6NJ9_4 6NN6_4 6NOG_4 6NQA_5 6NZO_4 6O1D_4 6O96_4 6OM3_4 6PA7_4 6PWV_7 6PWW_7 6PWX_5 6PX1_4 6PX3_4 6R0C_4 6R1T_4 6R1U_4 6R25_7 6R8Y_4 6R8Z_4 6R90_4 6R91_4 6R92_7 6R93_6 6R94_6 6RNY_4 6RYR_4 6RYU_4 6S01_4 6SE0_4 6SE6_4 6SEE_4 6SEF_4 6SEG_4 6T79_4 6T7A_4 6T7B_4 6T7C_4 6T7D_4 6T90_4 6T93_4 6T9L_4 6T9L_5 6TDA_4 6TEM_4 6UGM_4 6UGM_5 6UH5_4 6UH5_5 6UPK_4 6UPL_4 6USJ_6 6UXW_4 6V2K_4 6V92_26 6VEN_4 6VYP_4 6VZ4_4 6W5I_8 6W5M_8 6W5N_8 6WKR_12 6WZ5_4 6WZ9_4 6X0N_4 6X59_4 6X5A_4 6XJD_4 6Y5D_4 6Y5E_4 6Y5E_7 6YOV_4 6Z6P_12 6Z6P_8 6ZHX_4 6ZHY_4 7A08_5 7AT8_6 7BWD_4 7BXT_4 7BY0_4 7C0M_4 7CCQ_4 7CCR_4 7COW_6 7CRO_4 7CRP_4 7CRQ_4 7CRR_4 7D1Z_4 7D20_4 7DBH_4 7DBP_5 7E8D_4 7E8I_6 7EA5_4 7EA8_5 7EG6_5 7EGP_14 7ENN_5 7JO9_4 7JOA_4 7JZV_4 7K5X_4 7K5Y_4 7K60_4 7K61_4 7K63_4 7KBD_4 7KBE_4 7KBF_4 7KTQ_4 7LYA_3 7LYB_3 7LYC_3 7M1X_6 7MBM_8 7MBN_8 7NKX_14 7NKY_23 7NL0_4 7OH9_4 7OHA_4 7OHB_4 7OHC_4 7OTQ_5 7PET_4 7PEU_4 7PEV_4 7PEW_4 7PEX_4 7PEY_4 7PEZ_4 7PF0_4 7PF2_4 7PF3_4 7PF4_4 7PF5_4 7PF6_4 7PFA_4 7PFC_4 7PFD_4 7PFE_4 7PFF_4 7PFT_4 7PFU_4 7PFV_4 7PFW_4 7PFX_4 7PGV_4 7PGW_4 7PH5_4 7PH6_4 7PII_4 7R5R_4 7SCY_6 7SCZ_6 7SWY_4 7TAN_4 7TN2_4 7TRF_1 7U0G_4 7U0I_4 7U0J_4 7U46_4 7U47_4 7U4D_4 7U50_4 7U51_4 7U52_4 7U53_4 7UD5_4 7UNC_28 7UND_29 7UV9_4 7V90_4 7V96_6 7V99_3 7V9C_6 7V9J_4 7V9K_4 7V9S_4 7VA4_6 7VBM_4 7VDT_4 7VDV_3 7VVU_7 7VVZ_7 7VZ4_4 7W9V_4 7WBV_22 7WBW_22 7WBX_22 7XCR_4 7XCT_4 7XD0_3 7XD1_6 7XFC_4 7XFH_4 7XFI_4 7XFL_4 7XFM_4 7XFN_4 7XNP_4 7XPX_4 7XSE_22 7XSX_29 7XSZ_29 7XT7_29 7XTD_29 7XTI_29 7XVL_4 7XVM_4 7XX5_4 7XX6_4 7XX7_4 7XZX_4 7XZY_4 7XZZ_4 7Y00_4 7Y7I_4 7Y8R_4 7YI1_3 7YI4_7 7YI5_7 7YQK_4 7YWX_21 7YYH_4 7ZI4_10 7ZS9_34 7ZSA_34 7ZSB_34 8AAG_7 8ATF_8 8AV6_12 8BVW_38 8BYQ_36 8BZ1_24 8CEO_50 8CWW_5 8CZE_4 8DK5_4 8DU4_4 8ETT_4 8ETV_4 8EU2_6 8EUE_4 8EUJ_1 8F86_4 8G57_5 8G86_4 8G88_4 8G8B_4 8G8G_4 8GPN_4 8GRM_4 8GRM_5 8GXQ_75 8GXS_77 8H0V_19 8H0W_19 8H1T_4 8HAG_4 8HAH_4 8HAI_4 8HAJ_4 8HAK_4 8HAL_4 8HAM_4 8HAN_4 8HE5_21 8OF4_4 8OO7_12 8OOA_6 8OOP_12 8OOS_7 8OSJ_4 8OSK_4 8OSL_4 8OTS_4 8OTT_4 8SIY_5 8SPS_7 8SPU_7 AF_AFA0A024QZZ7F1_1 AF_AFA0A024RCJ2F1_1 AF_AFA0A024RCJ9F1_1 AF_AFA0A024RCL8F1_1 AF_AFA0A0G2JXE0F1_1 AF_AFA0A0G2JXI9F1_1 AF_AFB2R4S9F1_1 AF_AFD3ZLY9F1_1 AF_AFD3ZNZ9F1_1 AF_AFD3ZWM5F1_1 AF_AFD4A817F1_1 AF_AFG3V8B3F1_1 AF_AFG3V9C7F1_1 AF_AFM0R4L7F1_1 AF_AFM0RBQ5F1_1 AF_AFO60814F1_1 AF_AFP02281F1_1 AF_AFP06899F1_1 AF_AFP06900F1_1 AF_AFP0C1H3F1_1 AF_AFP0C1H4F1_1 AF_AFP0C1H5F1_1 AF_AFP10853F1_1 AF_AFP10854F1_1 AF_AFP14001F1_1 AF_AFP23527F1_1 AF_AFP33778F1_1 AF_AFP57053F1_1 AF_AFP58876F1_1 AF_AFP62807F1_1 AF_AFP62808F1_1 AF_AFP70696F1_1 AF_AFQ00729F1_1 AF_AFQ16778F1_1 AF_AFQ2M2T1F1_1 AF_AFQ2PFX4F1_1 AF_AFQ32L48F1_1 AF_AFQ5QNW6F1_1 AF_AFQ5R893F1_1 AF_AFQ5RCP8F1_1 AF_AFQ64475F1_1 AF_AFQ64478F1_1 AF_AFQ64524F1_1 AF_AFQ64525F1_1 AF_AFQ6PC60F1_1 AF_AFQ6ZWY9F1_1 AF_AFQ75VN4F1_1 AF_AFQ8CGP0F1_1 AF_AFQ8CGP1F1_1 AF_AFQ8CGP2F1_1 AF_AFQ8N257F1_1 AF_AFQ93079F1_1 AF_AFQ96A08F1_1 AF_AFQ99877F1_1 AF_AFQ99879F1_1 AF_AFQ99880F1_1 AF_AFQ9D2U9F1_1 AF_AFQ9PSW9F1_1 MA_MAT3VR3486_1
1FFX_1 1IA0_1 1JFF_1 1SA0_1 1SA1_1 1TUB_1 1TVK_1 1Z2B_1 2HXF_1 2HXH_1 2P4N_2 2WBE_1 2XRP_2 3DCO_2 3DU7_1 3E22_1 3EDL_1 3EDL_4 3HKB_1 3HKC_1 3HKD_1 3HKE_1 3IZ0_1 3J1T_2 3J1U_2 3J2U_2 3J6E_1 3J6F_1 3J6G_1 3J6H_1 3J6P_2 3J7I_1 3J8X_2 3J8Y_2 3JAK_1 3JAL_1 3JAO_1 3JAR_1 3JAS_1 3JAT_1 3JAW_1 3N2G_1 3N2K_1 3RYC_1 3RYF_1 3RYH_1 3RYI_1 3UT5_1 4ABO_2 4AQV_1 4AQW_1 4ATU_2 4ATX_2 4CK5_1 4CK6_1 4CK7_1 4DRX_1 4EB6_1 4F61_1 4F6R_1 4HNA_1 4I4T_1 4I50_1 4I55_1 4IHJ_1 4IIJ_1 4LNU_1 4O2A_1 4O2B_1 4O4H_1 4O4I_1 4O4J_1 4O4L_1 4TUY_1 4TV8_1 4TV9_1 4UXO_1 4UXP_1 4UXR_1 4UXS_1 4UXT_1 4UXY_1 4UY0_1 4X1I_1 4X1K_1 4X1Y_1 4X20_1 4YJ2_1 4YJ3_1 4ZHQ_1 4ZI7_1 4ZOL_1 5BMV_1 5C8Y_1 5CA0_1 5CA1_1 5CB4_1 5EIB_1 5EYP_1 5EZY_1 5FNV_1 5GON_1 5H74_1 5H7O_1 5HNW_1 5HNX_1 5HNY_1 5HNZ_1 5IJ0_1 5IJ9_1 5ITZ_1 5IYZ_1 5J2T_1 5J2U_1 5JCB_1 5JCO_2 5JH7_1 5JQG_1 5JVD_1 5KMG_1 5KX5_1 5LA6_1 5LOV_1 5LP6_1 5LXS_1 5LXT_1 5LYJ_1 5M50_1 5M54_2 5M5C_2 5M5I_1 5M5L_1 5M5M_1 5M5N_1 5M5O_1 5M7E_1 5M7G_1 5M8D_1 5M8G_1 5MF4_1 5MIO_1 5MM4_2 5MM7_2 5N5N_2 5ND2_2 5ND3_2 5ND4_2 5ND7_2 5NFZ_1 5NG1_1 5NJH_1 5NM5_1 5NQT_1 5NQU_1 5O7A_1 5OAM_2 5OCU_2 5OGC_2 5OSK_1 5OV7_1 5S4L_1 5S4M_1 5S4N_1 5S4O_1 5S4P_1 5S4Q_1 5S4R_1 5S4S_1 5S4T_1 5S4U_1 5S4V_1 5S4W_1 5S4X_1 5S4Y_1 5S4Z_1 5S50_1 5S51_1 5S52_1 5S53_1 5S54_1 5S55_1 5S56_1 5S57_1 5S58_1 5S59_1 5S5A_1 5S5B_1 5S5C_1 5S5D_1 5S5E_1 5S5F_1 5S5G_1 5S5H_1 5S5I_1 5S5J_1 5S5K_1 5S5L_1 5S5M_1 5S5N_1 5S5O_1 5S5P_1 5S5Q_1 5S5R_1 5S5S_1 5S5T_1 5S5U_1 5S5V_1 5S5W_1 5S5X_1 5S5Y_1 5S5Z_1 5S60_1 5S61_1 5S62_1 5S63_1 5S64_1 5S65_1 5S66_1 5S67_1 5SB3_1 5SB4_1 5SB5_1 5SB6_1 5SB7_1 5SB8_1 5SB9_1 5SBA_1 5SBB_1 5SBC_1 5SBD_1 5SBE_1 5SYC_1 5SYE_1 5SYF_1 5SYG_1 5XAF_1 5XAG_1 5XHC_1 5XI5_1 5XI7_1 5XIW_1 5XKE_1 5XKF_1 5XKG_1 5XKH_1 5XLT_1 5XLZ_1 5XP3_1 5XXT_1 5XXV_1 5XXW_1 5XXX_1 5YL2_1 5YL4_1 5YLJ_1 5YLS_1 5YZ3_1 5Z4P_1 5Z4U_1 5ZXH_1 6AGK_1 6B0C_1 6B0I_1 6B0L_1 6BBN_1 6BJC_1 6BR1_1 6BRF_1 6BRY_1 6BS2_1 6CVJ_1 6CVN_2 6D88_1 6DPU_1 6DPV_1 6DPW_1 6E7B_2 6E7C_2 6EG5_1 6EVW_1 6EVX_2 6EVY_1 6EVZ_2 6EW0_1 6F7C_1 6FII_1 6FJF_1 6FJM_1 6FKJ_1 6FKL_1 6GF3_1 6GJ4_1 6GVM_1 6GVN_1 6GWC_1 6GWD_1 6GX7_1 6GZE_1 6H9B_1 6HX8_1 6I2I_1 6I5C_1 6JCJ_1 6K9V_1 6KIO_3 6KIQ_1 6KNZ_1 6KPP_1 6LS4_1 6LSM_1 6LSN_1 6MLQ_1 6MLR_1 6MZE_1 6MZF_1 6MZG_1 6N47_1 6NNG_1 6O2Q_1 6O2R_1 6O2S_1 6O2T_1 6O5M_1 6O5N_1 6O61_1 6OJQ_2 6PC4_1 6QQN_1 6QTN_1 6QUS_1 6QUY_1 6QVE_1 6QVJ_2 6REV_3 6RF2_1 6RF8_3 6RFD_1 6RZA_2 6RZB_1 6S8K_1 6S8L_1 6S9E_1 6SES_1 6TA3_2 6TA4_2 6TDE_1 6TH4_1 6TIS_1 6TIU_1 6TIW_3 6TIY_1 6TIZ_1 6VPO_1 6VPP_1 6WSL_1 6WVL_1 6WVM_1 6WVR_1 6WWE_1 6WWF_1 6WWG_2 6WWH_2 6WWI_1 6WWJ_1 6WWK_1 6WWL_1 6WWM_1 6WWN_1 6WWO_1 6WWP_1 6WWQ_1 6WWR_1 6WWS_1 6WWT_1 6WWU_1 6WWV_1 6X1C_1 6X1E_1 6X1F_1 6XER_1 6XES_1 6XET_1 6Y4M_1 6Y4N_1 6Y6D_1 6ZPI_2 6ZWB_1 6ZWC_1 7AC5_1 7ALR_1 7AU5_1 7CBZ_1 7CDA_1 7CE6_1 7CE8_1 7CEK_1 7CLD_1 7CNM_1 7CNN_1 7CNO_1 7CPD_1 7CPQ_1 7DAD_1 7DAE_1 7DAF_1 7DB9_1 7DBA_1 7DBB_1 7DBC_1 7DBD_1 7DMZ_1 7DN0_1 7DP8_1 7E4P_1 7E4Q_1 7E4R_1 7E4Y_1 7E4Z_1 7EMJ_1 7EN3_1 7EXC_1 7JFR_1 7L05_1 7LVQ_1 7LVR_1 7LXB_1 7LZ7_1 7LZ8_1 7M18_2 7M20_2 7NB8_1 7NBA_1 7ODN_1 7OGN_1 7PJF_1 7PQC_2 7PQP_2 7Q1E_1 7Q1F_1 7QUC_1 7QUD_1 7QUP_1 7RRO_8 7RS5_1 7RS6_1 7RX0_3 7SGS_1 7SJ7_1 7SJ8_1 7SJ9_1 7SJA_1 7TQX_1 7TQY_2 7TQZ_1 7TR0_1 7TR1_2 7TR2_2 7TR3_1 7TTD_1 7TTE_1 7TTF_1 7UN1_3 7UNG_8 7VMG_1 7VMJ_1 7VMK_1 7X4N_1 7XQX_1 7XQY_1 7XR0_1 7XR1_1 7YHN_1 7YYQ_1 7YYV_1 7YYW_1 7YYX_1 7YYY_1 7YYZ_1 7YZ0_1 7YZ1_1 7YZ2_1 7YZ3_1 7YZ5_1 7YZ6_1 7Z01_1 7Z02_1 7Z0F_1 7Z0G_1 7Z2A_1 7Z2B_2 7Z2C_2 7Z2N_1 7Z2P_1 7Z6S_1 7Z7D_1 7ZCW_1 7ZX2_1 8A0L_1 8A9T_1 8A9Z_1 8AHM_1 8ASN_1 8BDE_1 8BDF_1 8BDG_1 8C0F_1 8C5C_2 8DIQ_1 8IYJ_8 8J07_42 8OU0_4 8SNB_54 AF_AFA0A044UX02F1_1 AF_AFA0A077ZBW6F1_1 AF_AFA0A077ZI14F1_1 AF_AFA0A0H2UHM7F1_1 AF_AFA0A0N4UES0F1_1 AF_AFA0A3P7PZR4F1_1 AF_AFA5A6J1F1_1 AF_AFB8A516F1_1 AF_AFB8A518F1_1 AF_AFE7F244F1_1 AF_AFF1QQ90F1_1 AF_AFG4V865F1_1 AF_AFG4VKY4F1_1 AF_AFP02550F1_1 AF_AFP02552F1_1 AF_AFP05213F1_1 AF_AFP05214F1_1 AF_AFP06603F1_1 AF_AFP06604F1_1 AF_AFP06605F1_1 AF_AFP08537F1_1 AF_AFP09644F1_1 AF_AFP0DPH7F1_1 AF_AFP0DPH8F1_1 AF_AFP18258F1_1 AF_AFP18288F1_1 AF_AFP30436F1_1 AF_AFP36220F1_1 AF_AFP41383F1_1 AF_AFP50719F1_1 AF_AFP52273F1_1 AF_AFP68360F1_1 AF_AFP68361F1_1 AF_AFP68362F1_1 AF_AFP68363F1_1 AF_AFP68365F1_1 AF_AFP68366F1_1 AF_AFP68367F1_1 AF_AFP68368F1_1 AF_AFP68369F1_1 AF_AFP68370F1_1 AF_AFP68373F1_1 AF_AFP81947F1_1 AF_AFP81948F1_1 AF_AFP91910F1_1 AF_AFQ06331F1_1 AF_AFQ1I1D5F1_1 AF_AFQ25008F1_1 AF_AFQ26595F1_1 AF_AFQ28IX8F1_1 AF_AFQ2HJ86F1_1 AF_AFQ2HJB8F1_1 AF_AFQ2XVP4F1_1 AF_AFQ32KN8F1_1 AF_AFQ3ZCJ7F1_1 AF_AFQ4R538F1_1 AF_AFQ52PV9F1_1 AF_AFQ5R1W4F1_1 AF_AFQ5XIF6F1_1 AF_AFQ68FR8F1_1 AF_AFQ6AY56F1_1 AF_AFQ6AYZ1F1_1 AF_AFQ6DC49F1_1 AF_AFQ6GQM1F1_1 AF_AFQ6NWJ5F1_1 AF_AFQ6NWK7F1_1 AF_AFQ6P972F1_1 AF_AFQ6P9V9F1_1 AF_AFQ6PC95F1_1 AF_AFQ6PEY2F1_1 AF_AFQ6TNP9F1_1 AF_AFQ71U36F1_1 AF_AFQ8T6A5F1_1 AF_AFQ8WQ47F1_1 AF_AFQ91060F1_1 AF_AFQ94572F1_1 AF_AFQ9BQE3F1_1 AF_AFQ9JJZ2F1_1 AF_AFQ9NY65F1_1 MA_MACOFFESLACC104269G4I7_1
1AOI_4 1EQZ_2 1HIO_1 1HQ3_1 1KX3_4 1KX4_4 1KX5_5 1M18_4 1M19_4 1M1A_4 1P34_4 1P3A_4 1P3B_4 1P3F_4 1P3G_4 1P3I_4 1P3K_4 1P3L_4 1P3M_4 1P3O_4 1P3P_4 1S32_4 1TZY_1 1ZBB_5 1ZLA_4 2ARO_1 2CV5_4 2FJ7_5 2HIO_1 2NQB_4 2NZD_5 2PYO_5 2RVQ_1 2XQL_1 3A6N_3 3AFA_3 3AN2_3 3AV1_3 3AV2_3 3AYW_3 3AZE_3 3AZF_3 3AZG_3 3AZH_3 3AZI_3 3AZJ_3 3AZK_3 3AZL_3 3AZM_3 3AZN_3 3B6F_5 3B6G_5 3C1B_3 3C1C_3 3C9K_1 3KUY_3 3KWQ_3 3KXB_3 3LEL_3 3LJA_3 3LZ0_3 3LZ1_3 3MGP_3 3MGQ_3 3MGR_3 3MGS_3 3MNN_3 3MVD_3 3O62_3 3REH_3 3REI_3 3REJ_3 3REK_3 3REL_3 3TU4_3 3UT9_3 3UTA_3 3UTB_3 3W96_3 3W97_3 3W98_3 3W99_3 3WKJ_3 3WTP_3 3X1S_3 3X1V_4 4J8U_3 4J8V_3 4J8W_3 4J8X_3 4KGC_3 4KHA_2 4LD9_3 4QLC_5 4R8P_3 4WU8_5 4WU9_3 4X23_5 4XUJ_3 4XZQ_3 4YM5_3 4YM6_3 4YS3_3 4Z5T_3 4Z66_3 4ZUX_3 5AV5_3 5AV6_3 5AV8_3 5AV9_3 5AVB_3 5AVC_3 5AY8_3 5B0Y_3 5B0Z_3 5B1L_3 5B1M_3 5B24_3 5B2I_3 5B2J_3 5B31_3 5B32_3 5B40_3 5CP6_5 5CPI_3 5CPJ_3 5CPK_3 5DNM_3 5DNN_3 5E5A_4 5F99_3 5G2E_2 5GSE_3 5GSU_3 5GT0_3 5GT3_3 5GTC_3 5GXQ_3 5HQ2_3 5JRG_3 5KGF_3 5MLU_3 5NL0_3 5O9G_3 5OMX_5 5ONG_5 5ONW_5 5OXV_3 5OY7_4 5WCU_3 5X0X_3 5X0Y_3 5X7X_3 5XF3_3 5XF4_3 5XF5_3 5XF6_3 5XM0_3 5XM1_3 5Y0C_4 5Y0D_3 5Z3L_3 5Z3O_3 5Z3U_4 5Z3V_4 5ZBX_3 6A5L_18 6A5O_18 6A5P_18 6A5R_18 6A5T_18 6A5U_18 6BUZ_3 6C0W_3 6DZT_3 6E0C_3 6E0P_3 6ESF_3 6ESG_3 6ESH_3 6ESI_3 6FML_11 6FQ5_3 6FQ6_3 6FQ8_3 6FTX_3 6G0L_3 6G0L_5 6HKT_3 6HTS_7 6I84_2 6INQ_18 6IPU_3 6IQ4_3 6IR9_21 6IRO_4 6J4W_21 6J4X_21 6J4Y_21 6J4Z_20 6J50_20 6J51_21 6J99_3 6JM9_5 6JMA_4 6JR0_3 6JR1_3 6JXD_3 6JXD_7 6JYL_3 6K01_1 6K1I_3 6K1J_3 6K1K_3 6K1P_3 6KBB_1 6KE9_3 6KIU_3 6KIV_3 6KIW_3 6KIX_3 6KIZ_3 6KVD_4 6KW3_3 6KW4_3 6KW5_17 6KXV_3 6L49_3 6L4A_3 6L9H_3 6L9Z_3 6LA2_3 6LA8_3 6LA9_3 6LAB_3 6LE9_3 6LER_3 6LTJ_3 6M3V_3 6M44_3 6MUO_3 6MUP_3 6N1Z_2 6NE3_3 6NJ9_3 6NN6_3 6NOG_3 6NQA_4 6O1D_3 6O96_3 6OM3_3 6PA7_3 6PWE_3 6PWF_3 6PWV_6 6PWW_6 6PWX_4 6R0C_3 6R1T_3 6R1U_3 6R25_6 6R8Y_3 6R8Z_3 6R90_3 6R91_3 6R92_6 6R93_5 6R94_5 6RNY_3 6RYR_3 6RYU_3 6S01_3 6SE0_3 6SE0_5 6SE6_3 6SEE_3 6SEF_3 6SEG_3 6T90_3 6T93_3 6T9L_3 6TDA_3 6TEM_3 6UGM_3 6UH5_3 6UPK_3 6UPL_3 6USJ_5 6UXW_3 6V2K_3 6V92_25 6VEN_3 6VYP_3 6VZ4_3 6W5I_7 6W5M_7 6W5N_7 6WKR_11 6WZ5_3 6WZ9_3 6X0N_3 6X59_3 6X5A_3 6XJD_3 6Y5D_3 6Y5E_3 6Y5E_6 6YN1_1 6YOV_3 6Z6P_11 6Z6P_7 6ZHX_3 6ZHY_3 7A08_4 7AT8_5 7BG9_4 7BWD_3 7BXT_3 7BY0_3 7C0M_3 7CCQ_3 7CCR_3 7COW_5 7CRO_3 7CRP_3 7CRQ_3 7CRR_3 7D1Z_3 7D20_3 7DBH_3 7DBP_4 7E8D_3 7E8I_5 7EA5_3 7EA8_4 7EG6_4 7EGP_13 7ENN_4 7JO9_3 7JOA_3 7JZV_3 7K5X_3 7K5Y_3 7K60_3 7K61_3 7K63_3 7K6P_3 7K6Q_3 7KTQ_3 7LYA_6 7LYB_9 7LYC_8 7MBM_7 7MBN_7 7NKX_13 7NKY_22 7NL0_3 7OH9_3 7OHA_3 7OHB_3 7OHC_3 7OTQ_4 7PGV_3 7PGW_3 7PH5_3 7PH6_3 7PII_3 7PJ1_1 7QXA_3 7QXB_3 7QXS_3 7R5R_3 7SCY_5 7SCZ_5 7SWY_3 7TAN_3 7TN2_3 7TRF_2 7U0G_3 7U0I_3 7U0J_3 7U46_3 7U47_3 7U4D_3 7U50_3 7U51_3 7U52_3 7U53_3 7UD5_3 7UNC_27 7UND_28 7UV9_3 7V90_3 7V96_5 7V99_2 7V9C_5 7V9J_3 7V9K_3 7V9S_3 7VA4_5 7VBM_3 7VDT_3 7VDV_2 7VVU_6 7VVZ_6 7VZ4_3 7W9V_3 7WBV_21 7WBW_21 7WBX_21 7XCR_3 7XCT_3 7XD0_2 7XD1_3 7XFC_3 7XFH_3 7XFI_3 7XFL_3 7XFM_3 7XFN_3 7XNP_3 7XPX_3 7XSE_21 7XSX_28 7XSZ_28 7XT7_28 7XTD_28 7XTI_28 7XVL_3 7XVM_3 7XX5_3 7XX6_3 7XX7_3 7XZX_3 7XZY_3 7XZZ_3 7Y00_3 7Y7I_3 7Y8R_3 7YI1_2 7YI4_6 7YI5_6 7YQK_3 7YWX_20 7YYH_3 7ZI4_9 7ZS9_33 7ZSA_33 7ZSB_33 8AAG_6 8ATF_7 8AV6_11 8BVW_37 8BYQ_35 8BZ1_23 8CEO_49 8CWW_4 8CZE_3 8DK5_3 8DU4_3 8ETT_3 8ETV_3 8EU2_5 8EUE_3 8EUJ_6 8F86_3 8G57_4 8G86_3 8G88_3 8G8B_3 8G8G_3 8GPN_3 8GRM_3 8GRQ_3 8H0V_18 8H0W_18 8H1T_3 8HAG_3 8HAH_3 8HAI_3 8HAJ_3 8HAK_3 8HAL_3 8HAM_3 8HAN_3 8HE5_20 8I17_1 8OF4_3 8OO7_11 8OOA_5 8OOP_11 8OOS_6 8OSJ_3 8OSK_3 8OSL_3 8OTS_3 8OTT_3 8OTT_5 8SIY_4 8SPS_6 8SPU_6 AF_AFA0A024R017F1_1 AF_AFA0A024RAS2F1_1 AF_AFA0A077ZIY1F1_1 AF_AFA0A140LGS2F1_1 AF_AFA1A4R1F1_1 AF_AFA3KPC7F1_1 AF_AFA4FTV9F1_1 AF_AFA4FVM2F1_1 AF_AFA9UMV8F1_1 AF_AFC0HKE1F1_1 AF_AFC0HKE2F1_1 AF_AFC0HKE3F1_1 AF_AFC0HKE4F1_1 AF_AFC0HKE5F1_1 AF_AFC0HKE6F1_1 AF_AFC0HKE7F1_1 AF_AFC0HKE8F1_1 AF_AFC0HKE9F1_1 AF_AFD3ZVK7F1_1 AF_AFD3ZWE0F1_1 AF_AFD3ZXP3F1_1 AF_AFD4ACV3F1_1 AF_AFE7EXD7F1_1 AF_AFE7EZX1F1_1 AF_AFE7F5W3F1_1 AF_AFE7FE07F1_1 AF_AFF1QTL1F1_1 AF_AFG3V9C0F1_1 AF_AFM0RCL5F1_1 AF_AFM0RDM4F1_1 AF_AFP02262F1_1 AF_AFP02263F1_1 AF_AFP02264F1_1 AF_AFP04908F1_1 AF_AFP06897F1_1 AF_AFP0C0S8F1_1 AF_AFP0C0S9F1_1 AF_AFP0C169F1_1 AF_AFP0C170F1_1 AF_AFP0CC09F1_1 AF_AFP13912F1_1 AF_AFP16104F1_1 AF_AFP20671F1_1 AF_AFP27661F1_1 AF_AFP35062F1_1 AF_AFP70082F1_1 AF_AFP84051F1_1 AF_AFP84052F1_1 AF_AFP84053F1_1 AF_AFP84054F1_1 AF_AFP84055F1_1 AF_AFP84056F1_1 AF_AFP84057F1_1 AF_AFQ00728F1_1 AF_AFQ16777F1_1 AF_AFQ3ZBX9F1_1 AF_AFQ4AB57F1_1 AF_AFQ4FZT6F1_1 AF_AFQ4FZZ7F1_1 AF_AFQ4R3X5F1_1 AF_AFQ561S9F1_1 AF_AFQ5XJK2F1_1 AF_AFQ64522F1_1 AF_AFQ64523F1_1 AF_AFQ64598F1_1 AF_AFQ6FI13F1_1 AF_AFQ6GSS7F1_1 AF_AFQ6I8Q6F1_1 AF_AFQ6PV61F1_1 AF_AFQ7L7L0F1_1 AF_AFQ7ZUY3F1_1 AF_AFQ8BFU2F1_1 AF_AFQ8CGP5F1_1 AF_AFQ8CGP6F1_1 AF_AFQ8CGP7F1_1 AF_AFQ8IUE6F1_1 AF_AFQ8R1M2F1_1 AF_AFQ93077F1_1 AF_AFQ96KK5F1_1 AF_AFQ96QV6F1_1 AF_AFQ99878F1_1 AF_AFQ9BTM1F1_1 MA_MACOFFESLACC99537G1I2_1
1E5O_1 1E80_1 1E81_1 1E82_1 1EED_1 1ENT_1 1EPL_1 1EPM_1 1EPN_1 1EPO_1 1EPP_1 1EPQ_1 1EPR_1 1ER8_1 1GKT_1 1GVT_1 1GVU_1 1GVV_1 1GVW_1 1GVX_1 1OD1_1 1OEW_1 1OEX_1 2ER0_1 2ER6_1 2ER7_1 2ER9_1 2JJI_1 2JJJ_1 2V00_1 2VS2_1 3ER3_1 3ER5_1 3LZY_1 3PB5_1 3PBD_1 3PBZ_1 3PCW_1 3PCZ_1 3PGI_1 3PI0_1 3PLD_1 3PLL_1 3PM4_1 3PMU_1 3PMY_1 3PRS_1 3PSY_1 3PWW_1 3Q6Y_1 3T6I_1 3T7P_1 3T7Q_1 3T7X_1 3URI_1 3URJ_1 3URL_1 3WZ6_1 3WZ7_1 3WZ8_1 4APE_1 4ER1_1 4ER2_1 4ER4_1 4KUP_1 4L6B_1 4LAP_1 4LBT_1 4LHH_1 4LP9_1 4Y35_1 4Y36_1 4Y37_1 4Y38_1 4Y39_1 4Y3A_1 4Y3D_1 4Y3E_1 4Y3F_1 4Y3G_1 4Y3H_1 4Y3J_1 4Y3L_1 4Y3M_1 4Y3N_1 4Y3P_1 4Y3Q_1 4Y3R_1 4Y3S_1 4Y3T_1 4Y3W_1 4Y3X_1 4Y3Y_1 4Y3Z_1 4Y41_1 4Y43_1 4Y44_1 4Y45_1 4Y47_1 4Y48_1 4Y4A_1 4Y4B_1 4Y4D_1 4Y4E_1 4Y4G_1 4Y4J_1 4Y4T_1 4Y4U_1 4Y4W_1 4Y4X_1 4Y4Z_1 4Y50_1 4Y51_1 4Y53_1 4Y54_1 4Y56_1 4Y57_1 4Y58_1 4Y5A_1 4Y5B_1 4Y5C_1 4Y5E_1 4Y5G_1 4Y5K_1 4Y5L_1 4Y5M_1 4Y5N_1 4Y5P_1 4YCK_1 4YCT_1 4YCY_1 4YD3_1 4YD4_1 4YD5_1 4YD6_1 4YD7_1 4ZE6_1 4ZEA_1 5DPZ_1 5DQ1_1 5DQ2_1 5DQ4_1 5DQ5_1 5DR0_1 5DR1_1 5DR3_1 5DR4_1 5DR7_1 5DR8_1 5ER1_1 5ER2_1 5HCO_1 5IS4_1 5ISJ_1 5ISK_1 5J25_1 5LWR_1 5LWS_1 5LWT_1 5LWU_1 5MB0_1 5MB3_1 5MB5_1 5MB6_1 5MB7_1 5OG7_1 5OJE_1 5OYQ_1 5OYR_1 5OYS_1 5OYT_1 5OYU_1 5OYV_1 5OYW_1 5OYX_1 5OYY_1 5OYZ_1 5OZ0_1 5OZ1_1 5OZ2_1 5OZ3_1 5OZ4_1 5OZ5_1 5OZ6_1 5OZ7_1 5OZ8_1 5OZ9_1 5OZA_1 5OZB_1 5OZC_1 5OZD_1 5OZE_1 5OZF_1 5OZG_1 5OZH_1 5OZI_1 5OZJ_1 5OZK_1 5OZL_1 5OZM_1 5OZN_1 5OZO_1 5OZP_1 5OZQ_1 5OZR_1 5OZS_1 5OZT_1 5OZU_1 5OZV_1 5OZW_1 5OZX_1 5OZY_1 5OZZ_1 5P00_1 5P01_1 5P02_1 5P03_1 5P04_1 5P05_1 5P06_1 5P07_1 5P08_1 5P09_1 5P0A_1 5P0B_1 5P0C_1 5P0D_1 5P0E_1 5P0F_1 5P0G_1 5P0H_1 5P0I_1 5P0J_1 5P0K_1 5P0L_1 5P0M_1 5P0N_1 5P0O_1 5P0P_1 5P0Q_1 5P0R_1 5P0S_1 5P0T_1 5P0U_1 5P0V_1 5P0W_1 5P0X_1 5P0Y_1 5P0Z_1 5P10_1 5P11_1 5P12_1 5P13_1 5P14_1 5P15_1 5P16_1 5P17_1 5P18_1 5P19_1 5P1A_1 5P1B_1 5P1C_1 5P1D_1 5P1E_1 5P1F_1 5P1G_1 5P1H_1 5P1I_1 5P1J_1 5P1K_1 5P1L_1 5P1M_1 5P1N_1 5P1O_1 5P1P_1 5P1Q_1 5P1R_1 5P1S_1 5P1T_1 5P1U_1 5P1V_1 5P1W_1 5P1X_1 5P1Y_1 5P1Z_1 5P20_1 5P22_1 5P23_1 5P24_1 5P25_1 5P26_1 5P27_1 5P28_1 5P29_1 5P2A_1 5P2B_1 5P2C_1 5P2D_1 5P2E_1 5P2F_1 5P2G_1 5P2H_1 5P2I_1 5P2J_1 5P2K_1 5P2L_1 5P2M_1 5P2N_1 5P2O_1 5P2Q_1 5P2R_1 5P2S_1 5P2T_1 5P2U_1 5P2V_1 5P2W_1 5P2X_1 5P2Y_1 5P2Z_1 5P30_1 5P31_1 5P32_1 5P33_1 5P34_1 5P35_1 5P36_1 5P37_1 5P38_1 5P39_1 5P3A_1 5P3B_1 5P3C_1 5P3D_1 5P3E_1 5P3F_1 5P3G_1 5P3H_1 5P3I_1 5P3J_1 5P3K_1 5P3L_1 5P3M_1 5P3N_1 5P3O_1 5P3P_1 5P3Q_1 5P3R_1 5P3S_1 5P3T_1 5P3U_1 5P3V_1 5P3W_1 5P3X_1 5P3Y_1 5P3Z_1 5P40_1 5P41_1 5P42_1 5P43_1 5P44_1 5P45_1 5P46_1 5P47_1 5P48_1 5P49_1 5P4A_1 5P4B_1 5P4C_1 5P4D_1 5P4E_1 5P4F_1 5P4G_1 5P4H_1 5P4I_1 5P4J_1 5P4K_1 5P4L_1 5P4M_1 5P4N_1 5P4O_1 5P4P_1 5P4Q_1 5P4R_1 5P4S_1 5P4T_1 5P4U_1 5P4V_1 5P4W_1 5P4X_1 5P4Y_1 5P4Z_1 5P50_1 5P51_1 5P52_1 5P53_1 5P54_1 5P55_1 5P56_1 5P57_1 5P58_1 5P59_1 5P5A_1 5P5B_1 5P5C_1 5P5D_1 5P5E_1 5P5F_1 5P5G_1 5P5H_1 5P5I_1 5P5J_1 5P5K_1 5P5L_1 5P5M_1 5P5N_1 5P5O_1 5P5P_1 5P5Q_1 5P5R_1 5P5S_1 5P5T_1 5P5U_1 5P5V_1 5P5W_1 5P5X_1 5P5Y_1 5P5Z_1 5P60_1 5P61_1 5P62_1 5P63_1 5P64_1 5P65_1 5P66_1 5P67_1 5P68_1 5P69_1 5P6A_1 5P6B_1 5P6C_1 5P6D_1 5P6E_1 5P6F_1 5P6G_1 5P6H_1 5P6I_1 5P6J_1 5P6K_1 5P6L_1 5P6M_1 5P6N_1 5P6O_1 5P6P_1 5P6Q_1 5P6R_1 5P6S_1 5P6T_1 5P6U_1 5P6V_1 5P6W_1 5P6X_1 5P6Y_1 5P6Z_1 5P70_1 5P71_1 5P72_1 5P73_1 5P74_1 5P75_1 5P76_1 5P77_1 5P78_1 5P79_1 5P7A_1 5P7B_1 5P7C_1 5P7D_1 5P7E_1 5P7F_1 5P7G_1 5P7H_1 5P7I_1 5P7J_1 5P7K_1 5P7L_1 5P7M_1 5P7N_1 5P7O_1 5P7P_1 5P7Q_1 5P7R_1 5P7S_1 5P7T_1 5P7U_1 5P7V_1 5P7W_1 5P7X_1 5P7Y_1 5P7Z_1 5P80_1 5P81_1 5P82_1 5P83_1 5P84_1 5P85_1 5P86_1 5P87_1 5P88_1 5P89_1 5P8A_1 5P8B_1 5P8C_1 5P8D_1 5P8E_1 5P8F_1 5P8G_1 5P8H_1 5P8I_1 5P8J_1 5P8K_1 5P8L_1 5P8M_1 5P8N_1 5P8O_1 5P8P_1 5P8Q_1 5P8R_1 5P8S_1 5P8T_1 5P8U_1 5P8V_1 5QB5_1 5QB6_1 5QB7_1 5QB8_1 5QB9_1 5QBA_1 5QBB_1 5QBC_1 5QBD_1 5QBE_1 5QBF_1 5QBG_1 5QBH_1 5QBI_1 5QBJ_1 5QBK_1 5QBL_1 5QBM_1 5QBN_1 5QBO_1 5QBP_1 5QBQ_1 5QBR_1 5QBS_1 5QBT_1 6RON_1 6RSV_1 6SCV_1 7BKR_1 7BKS_1 7BKU_1 7BKV_1 7BKW_1 7BKY_1 7BKZ_1 7NKW_1
1AQ7_1 1AUJ_1 1AZ8_1 1BJU_1 1BJV_1 1BTP_1 1BTW_1 1BTX_1 1BTY_1 1BTZ_1 1C1N_1 1C1O_1 1C1P_1 1C1Q_1 1C1R_1 1C1S_1 1C1T_1 1C2D_1 1C2E_1 1C2F_1 1C2G_1 1C2H_1 1C2I_1 1C2J_1 1C2K_1 1C2L_1 1C2M_1 1C5P_1 1C5Q_1 1C5R_1 1C5S_1 1C5T_1 1C5U_1 1C5V_1 1C9T_1 1CE5_1 1D6R_1 1EB2_1 1EJM_1 1EZX_3 1F0T_1 1F0U_1 1F2S_1 1G36_1 1G3B_1 1G3C_1 1G3D_1 1G3E_1 1G9I_1 1GBT_1 1GHZ_1 1GI0_1 1GI1_1 1GI2_1 1GI3_1 1GI4_1 1GI5_1 1GI6_1 1GJ6_1 1HJ9_1 1J8A_1 1JIR_1 1JRS_1 1JRT_1 1K1I_1 1K1J_1 1K1L_1 1K1M_1 1K1N_1 1K1O_1 1K1P_1 1LQE_1 1MAX_1 1MAY_1 1MTS_1 1MTU_1 1MTV_1 1MTW_1 1N6X_1 1N6Y_1 1NC6_1 1NTP_1 1O2H_1 1O2I_1 1O2J_1 1O2K_1 1O2L_1 1O2M_1 1O2N_1 1O2O_1 1O2P_1 1O2Q_1 1O2R_1 1O2S_1 1O2T_1 1O2U_1 1O2V_1 1O2W_1 1O2X_1 1O2Y_1 1O2Z_1 1O30_1 1O31_1 1O32_1 1O33_1 1O34_1 1O35_1 1O36_1 1O37_1 1O38_1 1O39_1 1O3A_1 1O3B_1 1O3C_1 1O3D_1 1O3E_1 1O3F_1 1O3G_1 1O3H_1 1O3I_1 1O3J_1 1O3K_1 1O3L_1 1O3M_1 1O3N_1 1O3O_1 1OPH_2 1OX1_1 1OYQ_1 1P2I_1 1P2J_1 1P2K_1 1PPC_1 1PPE_1 1PPH_1 1QA0_1 1QB1_1 1QB6_1 1QB9_1 1QBN_1 1QBO_1 1QCP_1 1QL7_1 1QL8_1 1RXP_1 1S0Q_1 1S0R_1 1SBW_1 1SFI_1 1SMF_1 1TAB_1 1TAW_1 1TGB_1 1TGC_1 1TGN_1 1TGS_1 1TGT_1 1TIO_1 1TLD_1 1TNG_1 1TNH_1 1TNI_1 1TNJ_1 1TNK_1 1TNL_1 1TPA_1 1TPO_1 1TPP_1 1TPS_1 1TX7_1 1TX8_1 1TYN_1 1UTN_1 1UTO_1 1UTP_1 1UTQ_1 1V2J_1 1V2K_1 1V2L_1 1V2M_1 1V2N_1 1V2O_1 1V2P_1 1V2Q_1 1V2R_1 1V2S_1 1V2T_1 1V2U_1 1V2V_1 1V2W_1 1XUF_1 1XUG_1 1XUH_1 1XUI_1 1XUJ_1 1XUK_1 1Y3U_1 1Y3V_1 1Y3W_1 1Y3X_1 1Y3Y_1 1Y59_1 1Y5A_1 1Y5B_1 1Y5U_1 1YP9_1 1YYY_1 1ZR0_1 1ZZZ_1 2A7H_1 2AGE_1 2AGG_1 2AGI_1 2AH4_1 2AYW_1 2BLV_1 2BLW_1 2BTC_1 2BY5_1 2BY6_1 2BY7_1 2BY8_1 2BY9_1 2BYA_1 2BZA_1 2CMY_1 2D8W_1 2F3C_1 2FI3_1 2FI4_1 2FI5_1 2FTL_1 2FTM_1 2FX4_1 2FX6_1 2G55_1 2G5N_1 2G5V_1 2G81_1 2G8T_1 2ILN_1 2J9N_1 2O9Q_1 2OTV_1 2OXS_1 2PLX_1 2PTC_1 2PTN_1 2QN5_2 2QYI_1 2TGA_1 2TGD_1 2TGP_1 2TGT_1 2TIO_1 2TLD_1 2TPI_1 2UUY_1 2XTT_2 2ZDK_1 2ZDL_1 2ZDM_1 2ZDN_1 2ZFS_1 2ZFT_1 2ZHD_1 2ZQ1_1 2ZQ2_1 3A7T_1 3A7V_1 3A7W_1 3A7X_1 3A7Y_1 3A7Z_1 3A80_1 3A81_1 3A82_1 3A83_1 3A84_1 3A85_1 3A86_1 3A87_1 3A88_1 3A89_1 3A8A_1 3A8B_1 3A8C_1 3A8D_1 3AAS_1 3AAU_1 3AAV_1 3ATI_1 3ATK_1 3ATL_1 3ATM_1 3BTD_1 3BTE_1 3BTF_1 3BTG_1 3BTH_1 3BTK_1 3BTM_1 3BTQ_1 3BTT_1 3BTW_1 3D65_2 3E8L_2 3GY2_1 3GY3_1 3GY4_1 3GY5_1 3GY6_1 3GY7_1 3GY8_1 3I29_1 3ITI_1 3LJJ_1 3LJO_1 3M35_1 3M7Q_1 3MFJ_1 3MI4_1 3NK8_1 3NKK_1 3OTJ_1 3PLB_1 3PLK_1 3PLP_1 3PM3_1 3PMJ_1 3PTB_1 3PTN_1 3PWB_1 3PWC_1 3PYH_1 3Q00_1 3QK1_1 3RDZ_1 3RU4_1 3RXA_1 3RXB_1 3RXC_1 3RXD_1 3RXE_1 3RXF_1 3RXG_1 3RXH_1 3RXI_1 3RXJ_1 3RXK_1 3RXL_1 3RXM_1 3RXO_1 3RXP_1 3RXQ_1 3RXR_1 3RXS_1 3RXT_1 3RXU_1 3RXV_1 3T25_1 3T26_1 3T27_1 3T28_1 3T29_1 3TPI_1 3UNQ_1 3UNS_1 3UOP_1 3UPE_1 3UQO_1 3UQV_1 3UUZ_1 3UWI_1 3UY9_1 3V0X_1 3V12_1 3V13_1 3VEQ_1 3VPK_1 4AB8_1 4AB9_1 4ABA_1 4ABB_1 4ABD_1 4ABE_1 4ABF_1 4ABG_1 4ABH_1 4ABI_1 4ABJ_1 4AOQ_1 4AOR_1 4B1T_1 4B2A_1 4B2B_1 4B2C_1 4GUX_1 4HGC_1 4I8G_1 4I8H_1 4I8J_1 4I8K_1 4I8L_1 4J2Y_2 4KTS_1 4KTU_1 4MTB_1 4NCY_1 4NIV_1 4NIW_1 4NIX_1 4NIY_1 4TPI_1 4TPY_1 4U2W_2 4XOJ_1 4Y0Y_1 4Y0Z_1 4Y10_1 4Y11_1 4YTA_1 5EG4_1 5F6M_1 5FXL_1 5GIB_1 5GXP_1 5JYI_1 5K7R_1 5LGO_1 5LH4_1 5LH8_1 5MN1_1 5MNA_1 5MNB_1 5MNC_1 5MNE_1 5MNF_1 5MNG_1 5MNH_1 5MNK_1 5MNL_1 5MNM_1 5MNN_1 5MNO_1 5MNP_1 5MNQ_1 5MNX_1 5MNY_1 5MNZ_1 5MO0_1 5MO1_1 5MO2_1 5MON_1 5MOO_1 5MOP_1 5MOQ_1 5MOR_1 5MOS_1 5PTP_1 5T3H_1 6AVL_1 6B6N_1 6B6O_1 6B6P_1 6B6Q_1 6B6R_1 6B6S_1 6B6T_1 6BFP_1 6BVH_1 6DWF_1 6DWH_1 6DWR_1 6DWU_1 6DZF_1 6E5M_1 6EAT_1 6EAU_1 6EAV_1 6EAW_1 6EAX_1 6FID_1 6MRQ_1 6QIH_1 6QL0_1 6SUX_1 6SV0_1 6SV6_1 6SV8_1 6SV9_1 6SVB_1 6SVD_1 6SVG_1 6SVI_1 6SVJ_1 6SVN_1 6SVR_1 6SVU_1 6SVV_1 6SVW_1 6SVX_1 6SVZ_1 6SW0_1 6SWV_1 6SY3_1 6T0M_1 6T0P_1 6T5W_1 6T9U_1 6T9V_1 6U22_1 6VXY_1 6XYG_1 6XYK_1 6YDY_1 6YIS_1 6YIT_1 6YIU_1 6YIV_1 6YIW_1 6YIX_1 6YIY_1 6YZA_1 6YZC_1 6ZFJ_1 6ZFK_1 6ZQ2_1 7AL8_1 7AYS_1 7BRV_1 7BRW_1 7BRX_1 7BRY_1 7BRZ_1 7BS0_1 7BS1_1 7BS2_1 7BS3_1 7BS4_1 7BS5_1 7BS6_1 7BS7_1 7BS8_1 7BS9_1 7BSA_1 7JR1_1 7JR2_1 7JWX_1 7PH1_1 7Q0W_1 7Q0X_1 7VO7_1 7WA0_1 7WA2_1 7WB6_1 7WB7_1 7WB8_1 7WB9_1 7WBA_1 7Z25_1 7Z2I_1 8ADT_1 AF_AFP00760F1_1
121P_1 1AA9_1 1AGP_1 1BKD_1 1CLU_1 1CRP_1 1CRQ_1 1CRR_1 1CTQ_1 1GNP_1 1GNQ_1 1GNR_1 1HE8_2 1IAQ_1 1IOZ_1 1JAH_1 1JAI_1 1K8R_1 1LF0_1 1LF5_1 1LFD_2 1NVU_1 1NVV_1 1NVV_2 1NVW_1 1NVX_1 1P2S_1 1P2T_1 1P2U_1 1P2V_1 1PLJ_1 1PLK_1 1PLL_1 1Q21_1 1QRA_1 1RVD_1 1WQ1_1 1XCM_1 1XD2_1 1XD2_2 1XJ0_1 1ZVQ_1 1ZW6_1 221P_1 2C5L_1 2CE2_1 2CL0_1 2CL6_1 2CL7_1 2CLC_1 2CLD_1 2EVW_1 2LCF_1 2LWI_1 2MSC_2 2MSD_2 2MSE_2 2N42_1 2N46_1 2Q21_1 2QUZ_1 2RGA_1 2RGB_1 2RGC_1 2RGD_1 2RGE_1 2RGG_1 2UZI_3 2VH5_3 2X1V_1 3CON_1 3DDC_1 3GFT_1 3I3S_1 3K8Y_1 3K9L_1 3K9N_1 3KKM_1 3KKN_1 3KUD_1 3L8Y_1 3L8Z_1 3LBH_1 3LBI_1 3LBN_1 3LO5_1 3OIU_1 3OIV_1 3OIW_1 3RRY_1 3RRZ_1 3RS0_1 3RS2_1 3RS3_1 3RS4_1 3RS5_1 3RS7_1 3RSL_1 3RSO_1 3TGP_1 3V4F_1 421P_1 4DLR_1 4DLS_1 4DLT_1 4DLU_1 4DLV_1 4DLW_1 4DLX_1 4DLY_1 4DLZ_1 4DSN_1 4DSO_1 4DST_1 4DSU_1 4EFL_1 4EFM_1 4EFN_1 4EPR_1 4EPT_1 4EPV_1 4EPW_1 4EPX_1 4EPY_1 4G0N_1 4G3X_1 4K81_2 4L8G_1 4L9S_1 4L9W_1 4LDJ_1 4LPK_1 4LRW_1 4LUC_1 4LV6_1 4LYF_1 4LYH_1 4LYJ_1 4M1O_1 4M1S_1 4M1T_1 4M1W_1 4M1Y_1 4M21_1 4M22_1 4NMM_1 4NYI_1 4NYI_2 4NYJ_1 4NYJ_2 4NYM_1 4NYM_2 4OBE_1 4PZY_1 4PZZ_1 4Q01_1 4Q02_1 4Q03_1 4Q21_1 4QL3_1 4RSG_1 4TQ9_1 4TQA_1 4URU_1 4URV_1 4URW_1 4URX_1 4URY_1 4URZ_1 4US0_1 4US1_1 4US2_1 4WA7_1 4XVQ_1 4XVR_1 521P_1 5B2Z_1 5B30_1 5E95_2 5F2E_1 5KYK_1 5MLA_1 5MLB_1 5O2S_1 5O2T_1 5OCG_1 5OCO_1 5OCT_1 5P21_1 5TAR_1 5TB5_1 5UFE_1 5UFQ_1 5UHV_1 5UK9_1 5UQW_1 5US4_1 5USJ_1 5V6S_1 5V6V_1 5V71_1 5V9L_1 5V9O_1 5V9U_1 5VBE_1 5VBM_1 5VBZ_1 5VP7_1 5VPI_1 5VPY_1 5VPZ_1 5VQ0_1 5VQ1_1 5VQ2_1 5VQ6_1 5VQ8_1 5W22_1 5WDO_1 5WDP_1 5WDQ_1 5WFO_1 5WFP_1 5WFQ_1 5WFR_1 5WHA_1 5WHB_1 5WHD_1 5WHE_1 5WLB_1 5WPL_1 5WPM_1 5X9S_1 5XCO_1 5YXZ_1 5YY1_1 5ZC6_1 621P_1 6AMB_1 6ARK_1 6ASA_1 6ASE_1 6AXG_2 6B0V_1 6B0Y_1 6BOF_1 6BP1_1 6BVI_1 6BVI_3 6BVJ_1 6BVJ_3 6BVK_1 6BVK_3 6BVL_1 6BVL_3 6BVM_1 6BVM_3 6CC9_2 6CCH_2 6CCX_2 6CU6_1 6CUO_1 6CUO_3 6CUP_1 6CUP_3 6CUR_1 6CUR_3 6D55_1 6D55_3 6D56_1 6D56_3 6D59_1 6D59_3 6D5E_1 6D5E_3 6D5G_1 6D5G_3 6D5H_1 6D5H_3 6D5J_1 6D5J_3 6D5L_1 6D5L_3 6D5M_1 6D5M_2 6D5V_1 6D5V_2 6D5W_1 6D5W_2 6DZH_1 6E6C_1 6E6F_1 6E6G_1 6E6H_1 6E6P_1 6EPL_1 6EPM_1 6EPN_1 6EPO_1 6EPP_1 6F76_1 6FA1_1 6FA1_2 6FA1_3 6FA2_1 6FA2_2 6FA2_3 6FA3_1 6FA3_2 6FA4_1 6FA4_2 6GJ5_1 6GJ6_1 6GJ7_1 6GJ8_1 6GOD_1 6GOE_1 6GOF_1 6GOG_1 6GOM_1 6GQT_1 6GQW_1 6GQW_2 6GQX_1 6GQX_2 6GQY_1 6H46_1 6H47_1 6KYH_2 6M9W_1 6MBQ_1 6MBT_1 6MBU_1 6MNX_1 6MQG_1 6MQN_1 6MQT_1 6MS9_1 6MTA_1 6N2J_1 6N2K_1 6NTC_1 6NTD_1 6O36_1 6O46_1 6OB2_1 6OB3_1 6OIM_1 6P0Z_1 6P8W_1 6P8X_1 6P8Y_1 6P8Z_1 6PGO_1 6PGP_1 6PTS_2 6PTW_2 6Q21_1 6QUU_1 6QUV_1 6QUW_1 6QUX_1 6T5B_1 6T5U_1 6T5V_1 6TAM_1 6TAN_1 6USX_1 6USZ_1 6UT0_1 6V5L_1 6V65_3 6V6F_3 6V94_1 6V94_3 6V9F_1 6V9F_3 6V9J_1 6V9J_3 6V9L_1 6V9L_3 6V9M_1 6V9M_3 6V9N_1 6V9N_3 6V9O_1 6V9O_3 6VC8_1 6VJJ_1 6W4E_2 6W4F_2 6WGN_1 6WS2_1 6WS4_1 6XGU_1 6XGV_1 6XHA_1 6XHB_1 6XI7_1 6YR8_1 6YXW_1 6ZIO_1 6ZIR_1 6ZIZ_1 6ZJ0_1 6ZL3_1 6ZL5_1 6ZLI_1 721P_1 7A1W_1 7A1X_1 7A1Y_1 7A47_1 7ACA_1 7ACF_1 7ACH_1 7ACQ_1 7C40_1 7C41_1 7DPH_1 7DPJ_1 7EW9_1 7EWA_1 7EWB_1 7EYX_1 7F0W_1 7F68_1 7JHP_1 7JIF_1 7JIG_1 7JIH_1 7JII_1 7KFZ_1 7KMR_1 7KYZ_1 7L0F_1 7L0G_1 7LC1_1 7LC2_1 7LGI_1 7LZ5_1 7MDP_1 7MQU_1 7NY8_1 7O70_1 7O83_1 7OG9_1 7OGA_1 7OGB_1 7OGC_1 7OGD_1 7OGE_1 7OGF_1 7OK3_1 7OK4_1 7OO7_1 7Q9U_1 7R0M_1 7R0N_1 7R0Q_1 7ROV_1 7RP2_1 7RP3_1 7RP4_1 7RPZ_1 7RSC_1 7RSE_1 7RT1_1 7RT2_1 7RT3_1 7RT4_1 7RT5_1 7SCW_1 7SCX_1 7T1F_1 7T47_1 7TAM_1 7TLE_1 7TLG_1 7TLK_1 7U8H_1 7VV8_1 7VV9_1 7VVB_2 7VVG_1 7W5R_1 7XKJ_1 7YCC_1 7YCE_1 7YUZ_1 7YV1_1 821P_1 8AFB_1 8AFC_1 8AFD_1 8AQ5_1 8AQ7_1 8AZR_1 8AZV_1 8AZX_1 8AZY_1 8AZZ_1 8B00_1 8B6I_1 8B78_1 8BE6_1 8BE7_1 8BE8_1 8BE9_1 8BEA_1 8CX5_1 8DGS_4 8DGT_4 8DNI_1 8DNJ_1 8DNK_1 8EBZ_1 8EPW_1 8EZG_1 8F0M_1 8G42_2 8G47_2 8G4F_2 8G4H_2 8JJS_1 8ONV_1 AF_AFA0A024RAV5F1_1 AF_AFA0A2R8Q8S1F1_1 AF_AFF1QNG4F1_1 AF_AFO42277F1_1 AF_AFP01111F1_1 AF_AFP01112F1_1 AF_AFP01116F1_1 AF_AFP05774F1_1 AF_AFP08556F1_1 AF_AFP08642F1_1 AF_AFP08644F1_1 AF_AFP12825F1_1 AF_AFP20171F1_1 AF_AFP32883F1_1 AF_AFP79800F1_1 AF_AFQ04970F1_1 AF_AFQ05147F1_1 AF_AFQ07983F1_1 AF_AFQ2MJK3F1_1 AF_AFQ503B6F1_1 AF_AFQ5EFX7F1_1 AF_AFQ5F352F1_1 AF_AFQ5RD87F1_1 AF_AFQ61411F1_1 AF_AFQ95ME4F1_1 AF_AFQ9YH38F1_1
101M_1 102M_1 103M_1 104M_1 105M_1 106M_1 107M_1 108M_1 109M_1 110M_1 111M_1 112M_1 1A6G_1 1A6K_1 1A6M_1 1A6N_1 1ABS_1 1AJG_1 1AJH_1 1AZI_1 1BJE_1 1BVC_1 1BVD_1 1BZ6_1 1BZP_1 1BZR_1 1CH1_1 1CH2_1 1CH3_1 1CH5_1 1CH7_1 1CH9_1 1CIK_1 1CIO_1 1CO8_1 1CO9_1 1CP0_1 1CP5_1 1CPW_1 1CQ2_1 1DO1_1 1DO3_1 1DO4_1 1DO7_1 1DTI_1 1DTM_1 1DUK_1 1DUO_1 1DWR_1 1DWS_1 1DWT_1 1DXC_1 1DXD_1 1EBC_1 1F63_1 1F65_1 1F6H_1 1FCS_1 1GJN_1 1H1X_1 1HJT_1 1HRM_1 1HSY_1 1IOP_1 1IRC_1 1J3F_1 1J52_1 1JDO_1 1JP6_1 1JP8_1 1JP9_1 1JPB_1 1JW8_1 1L2K_1 1LTW_1 1LUE_1 1M6C_1 1M6M_1 1MBC_1 1MBD_1 1MBI_1 1MBN_1 1MBO_1 1MBS_1 1MCY_1 1MDN_1 1MGN_1 1MLF_1 1MLG_1 1MLH_1 1MLJ_1 1MLK_1 1MLL_1 1MLM_1 1MLN_1 1MLO_1 1MLQ_1 1MLR_1 1MLS_1 1MLU_1 1MNH_1 1MNI_1 1MNJ_1 1MNK_1 1MNO_1 1MOA_1 1MOB_1 1MOC_1 1MOD_1 1MTI_1 1MTJ_1 1MTK_1 1MWC_1 1MWD_1 1MYF_1 1MYG_1 1MYH_1 1MYI_1 1MYJ_1 1MYM_1 1MYZ_1 1MZ0_1 1N9F_1 1N9H_1 1N9I_1 1N9X_1 1NAZ_1 1NPF_1 1NPG_1 1NZ2_1 1NZ3_1 1NZ4_1 1NZ5_1 1O16_1 1OBM_1 1OFJ_1 1OFK_1 1PMB_1 1RSE_1 1SPE_1 1SWM_1 1TES_1 1U7R_1 1U7S_1 1UFJ_1 1UFP_1 1V9Q_1 1VXA_1 1VXB_1 1VXC_1 1VXD_1 1VXE_1 1VXF_1 1VXG_1 1VXH_1 1WLA_1 1WVP_1 1XCH_1 1YCA_1 1YCB_1 1YMA_1 1YMB_1 1YMC_1 1YOG_1 1YOH_1 1YOI_1 2BLH_1 2BLI_1 2BLJ_1 2BW9_1 2BWH_1 2CMM_1 2D6C_1 2E2Y_1 2EB8_1 2EB9_1 2EF2_1 2EKT_1 2EKU_1 2EVK_1 2EVP_1 2FRF_1 2FRI_1 2FRJ_1 2FRK_1 2G0R_1 2G0S_1 2G0V_1 2G0X_1 2G0Z_1 2G10_1 2G11_1 2G12_1 2G14_1 2IN4_1 2JHO_1 2MB5_1 2MBW_1 2MGA_1 2MGB_1 2MGC_1 2MGD_1 2MGE_1 2MGF_1 2MGG_1 2MGH_1 2MGI_1 2MGJ_1 2MGK_1 2MGL_1 2MGM_1 2MYA_1 2MYB_1 2MYC_1 2MYD_1 2MYE_1 2NSR_1 2NSS_1 2O58_1 2O5B_1 2O5L_1 2O5M_1 2O5O_1 2O5Q_1 2O5S_1 2O5T_1 2OH8_1 2OH9_1 2OHA_1 2OHB_1 2SPL_1 2SPM_1 2SPN_1 2SPO_1 2V1E_1 2V1F_1 2V1G_1 2V1H_1 2V1I_1 2V1J_1 2V1K_1 2VLX_1 2VLY_1 2VLZ_1 2VM0_1 2W6W_1 2W6X_1 2W6Y_1 2Z6S_1 2Z6T_1 2ZSN_1 2ZSO_1 2ZSP_1 2ZSQ_1 2ZSR_1 2ZSS_1 2ZST_1 2ZSX_1 2ZSY_1 2ZSZ_1 2ZT0_1 2ZT1_1 2ZT2_1 2ZT3_1 2ZT4_1 3A2G_1 3ASE_1 3BA2_1 3E4N_1 3E55_1 3E5I_1 3E5O_1 3ECL_1 3ECX_1 3ECZ_1 3ED9_1 3EDA_1 3EDB_1 3H57_1 3H58_1 3HC9_1 3HEN_1 3HEO_1 3HEP_1 3K9Z_1 3LR7_1 3LR9_1 3M38_1 3M39_1 3M3A_1 3M3B_1 3MN0_1 3NML_1 3O89_1 3OGB_1 3RGK_1 3RJ6_1 3RJN_1 3SDN_1 3U3E_1 3V2V_1 3V2Z_1 3VAU_1 3VM9_1 3WFT_1 3WFU_1 3WI8_1 3WYO_1 3WYO_2 4DC7_1 4DC8_1 4FWX_1 4FWY_1 4FWZ_1 4H07_1 4H0B_1 4IT8_1 4LPI_1 4MBN_1 4MXK_1 4MXL_1 4NS2_1 4NXA_1 4NXC_1 4OF9_1 4OOD_1 4PNJ_1 4PQ6_1 4PQB_1 4PQC_1 4QAU_1 4TWU_1 4TWV_1 4TYX_1 5AZQ_1 5AZR_1 5B84_1 5B85_1 5C6Y_1 5CMV_1 5CN4_1 5CN5_1 5CN6_1 5CN7_1 5CN8_1 5CN9_1 5CNB_1 5CNC_1 5CND_1 5CNE_1 5CNF_1 5CNG_1 5D5R_1 5HAV_1 5HLQ_1 5HLU_1 5HLX_1 5IKS_1 5ILE_1 5ILM_1 5ILP_1 5ILR_1 5JOM_1 5KD1_1 5KKK_1 5M3S_1 5MBN_1 5O41_1 5OJ9_1 5OJA_1 5OJB_1 5OJC_1 5UT7_1 5UT8_1 5UT9_1 5UTA_1 5UTB_1 5UTC_1 5UTD_1 5VNU_1 5VRT_1 5VZN_1 5VZO_1 5VZP_1 5VZQ_1 5WJK_1 5XKV_1 5XKW_1 5XL0_1 5YCE_1 5YCG_1 5YCH_1 5YCI_1 5YCJ_1 5YL3_1 5YZF_1 5Z7E_1 5Z7F_1 5ZEO_1 5ZZE_1 5ZZF_1 5ZZG_1 6BMG_1 6CF0_1 6D45_1 6E02_1 6E03_1 6E04_1 6F17_1 6F18_1 6F19_1 6F1A_1 6G5A_1 6G5B_1 6G5T_1 6JP1_1 6KRC_1 6KRF_1 6LS8_1 6LTL_1 6LTM_1 6M8F_1 6MV0_1 6N02_1 6N03_1 6Z4R_1 6Z4T_1 7A44_1 7A45_1 7CEN_1 7CEZ_1 7DDR_1 7DDS_1 7DDT_1 7DDU_1 7DGJ_1 7DGK_1 7DGL_1 7DGM_1 7DGN_1 7DGO_1 7EHX_1 7KYR_1 7L3U_1 7L3Y_1 7SLH_1 7SLI_1 7SPE_1 7SPF_1 7SPG_1 7SPH_1 7V5P_1 7V5Q_1 7V5R_1 7VDN_1 7VUC_1 7VW4_1 7XC9_1 7XCF_1 7XCQ_1 7YLK_1 8EKO_1 8FB0_1 8FDJ_1 AF_AFA0A1K0FU49F1_1 AF_AFB7U9B5F1_1 AF_AFC0HJQ9F1_1 AF_AFC0HJR0F1_1 AF_AFC0HKB7F1_1 AF_AFP02144F1_1 AF_AFP02145F1_1 AF_AFP02147F1_1 AF_AFP02148F1_1 AF_AFP02150F1_1 AF_AFP02151F1_1 AF_AFP02152F1_1 AF_AFP02153F1_1 AF_AFP02154F1_1 AF_AFP02155F1_1 AF_AFP02156F1_1 AF_AFP02157F1_1 AF_AFP02159F1_1 AF_AFP02160F1_1 AF_AFP02161F1_1 AF_AFP02163F1_1 AF_AFP02164F1_1 AF_AFP02165F1_1 AF_AFP02166F1_1 AF_AFP02167F1_1 AF_AFP02168F1_1 AF_AFP02169F1_1 AF_AFP02170F1_1 AF_AFP02171F1_1 AF_AFP02173F1_1 AF_AFP02174F1_1 AF_AFP02177F1_1 AF_AFP02178F1_1 AF_AFP02179F1_1 AF_AFP02180F1_1 AF_AFP02181F1_1 AF_AFP02182F1_1 AF_AFP02183F1_1 AF_AFP02184F1_1 AF_AFP02185F1_1 AF_AFP02189F1_1 AF_AFP02190F1_1 AF_AFP02191F1_1 AF_AFP02192F1_1 AF_AFP02193F1_1 AF_AFP04248F1_1 AF_AFP04249F1_1 AF_AFP04250F1_1 AF_AFP11343F1_1 AF_AFP20856F1_1 AF_AFP30562F1_1 AF_AFP62734F1_1 AF_AFP62735F1_1 AF_AFP63113F1_1 AF_AFP63114F1_1 AF_AFP68080F1_1 AF_AFP68081F1_1 AF_AFP68082F1_1 AF_AFP68083F1_1 AF_AFP68084F1_1 AF_AFP68085F1_1 AF_AFP68086F1_1 AF_AFP68276F1_1 AF_AFP68277F1_1 AF_AFP68278F1_1 AF_AFP68279F1_1 AF_AFP84997F1_1 AF_AFP86873F1_1 AF_AFQ0KIY0F1_1 AF_AFQ0KIY1F1_1 AF_AFQ0KIY2F1_1 AF_AFQ0KIY3F1_1 AF_AFQ0KIY5F1_1 AF_AFQ0KIY6F1_1 AF_AFQ0KIY7F1_1 AF_AFQ0KIY9F1_1 AF_AFQ2MJN4F1_1 AF_AFQ6PL31F1_1 AF_AFR9RZK8F1_1
2YKR_10 3J9Y_21 3J9Z_4 3JA1_10 3JBU_9 3JBV_10 3JCD_9 3JCE_9 3JCJ_48 3JCN_43 3W1Y_2 4A2I_10 4ADV_10 4U1U_10 4U1V_10 4U20_10 4U24_10 4U25_10 4U26_10 4U27_10 4V47_36 4V48_38 4V4H_9 4V4Q_9 4V4V_11 4V4W_11 4V50_12 4V52_9 4V53_9 4V54_9 4V55_9 4V56_9 4V57_9 4V5B_42 4V5H_10 4V5Y_9 4V64_9 4V65_23 4V66_23 4V69_1 4V6C_9 4V6D_9 4V6E_9 4V6K_46 4V6L_13 4V6M_14 4V6N_47 4V6O_13 4V6P_13 4V6Q_13 4V6R_13 4V6S_46 4V6T_10 4V6V_1 4V6Y_9 4V6Z_9 4V70_9 4V71_9 4V72_9 4V73_9 4V74_9 4V75_9 4V76_9 4V77_9 4V78_9 4V79_9 4V7A_9 4V7B_10 4V7C_10 4V7D_44 4V7I_45 4V7S_10 4V7T_10 4V7U_10 4V7V_10 4V85_10 4V89_10 4V9C_10 4V9D_10 4V9O_43 4V9P_42 4WF1_10 4WOI_10 4WWW_41 4YBB_10 5AFI_10 5H5U_48 5IQR_40 5IT8_10 5J5B_10 5J7L_10 5J88_10 5J8A_10 5J91_10 5JC9_10 5JTE_10 5JU8_10 5KCR_42 5KCS_44 5KPS_41 5KPV_40 5KPW_40 5KPX_40 5L3P_41 5LM7_3 5LZA_10 5LZB_10 5LZC_10 5LZD_10 5LZE_10 5LZF_10 5MDV_47 5MDW_47 5MDY_47 5MDZ_45 5ME0_10 5ME1_10 5MGP_41 5MS0_6 5MY1_9 5NO2_8 5NO3_9 5NO4_9 5NP6_13 5NWY_44 5O2R_44 5U4I_41 5U9F_48 5U9G_48 5UYK_40 5UYL_40 5UYM_40 5UYN_40 5UYP_40 5UYQ_40 5UZ4_9 5WDT_43 5WE4_43 5WE6_43 5WF0_43 5WFK_43 5WFS_43 6AWB_15 6AWC_15 6AWD_14 6BU8_40 6BY1_45 6C4I_43 6DNC_47 6ENF_10 6ENJ_40 6ENU_10 6GOV_3 6GWT_43 6GXM_43 6GXN_43 6GXO_43 6GXP_42 6H4N_10 6H58_41 6HRM_42 6I7V_14 6LKQ_9 6NQB_2 6O7K_5 6O9J_40 6O9K_10 6OFX_37 6OG7_37 6OGF_37 6OGG_37 6OGI_37 6OM6_42 6ORE_44 6ORL_40 6OSK_42 6OSQ_43 6OST_40 6OT3_42 6OUO_42 6Q97_47 6Q98_45 6Q9A_45 6SPC_10 6SPE_10 6SPF_42 6SPG_10 6SZS_41 6TBV_10 6TC3_10 6TQN_5 6TQO_5 6VU3_28 6VWL_40 6VWM_40 6VWN_40 6VYQ_28 6VYR_28 6VYS_28 6VYT_27 6VYU_28 6VYW_28 6VYX_28 6VYY_28 6VYZ_28 6VZ2_28 6VZ3_28 6VZ5_28 6VZ7_28 6VZJ_27 6W6K_8 6W77_8 6W7M_10 6W7N_7 6WD0_39 6WD1_39 6WD2_39 6WD3_39 6WD4_39 6WD5_39 6WD6_39 6WD7_39 6WD8_39 6WD9_39 6WDA_39 6WDB_39 6WDC_39 6WDD_39 6WDE_39 6WDF_39 6WDG_39 6WDH_39 6WDI_39 6WDJ_39 6WDK_39 6WDL_39 6WDM_39 6WNV_38 6WNW_40 6X6T_30 6X7F_30 6X7K_30 6X9Q_30 6XDQ_30 6XDR_29 6XE0_9 6XGF_29 6XII_29 6XIJ_28 6XZA_10 6XZB_10 6Y69_10 6YSR_43 6YSS_43 6YST_43 6YSU_42 6ZTJ_10 6ZTL_10 6ZTM_10 6ZTN_10 6ZTO_10 6ZTP_10 6ZU1_10 7ABZ_47 7AC7_47 7ACJ_44 7ACR_44 7AF3_5 7AF5_6 7AF8_6 7AFA_6 7AFD_6 7AFH_6 7AFK_6 7AFN_6 7B5K_41 7BOE_10 7BOH_10 7CPJ_10 7D6Z_49 7D80_17 7JSS_37 7JSW_37 7JSZ_39 7JT1_37 7JT2_38 7JT3_39 7K00_10 7K50_40 7K51_40 7K52_40 7K53_40 7K54_40 7K55_40 7LV0_40 7M5D_43 7N1P_10 7N2C_10 7N2U_10 7N2V_10 7N30_10 7N31_10 7NAR_10 7NAT_10 7NAU_10 7NAV_10 7NAX_10 7NBU_10 7NSO_44 7NSP_44 7NSQ_44 7NWT_44 7NWW_42 7O19_10 7O1A_10 7O1C_10 7OE0_17 7OE1_18 7OIF_42 7OIG_42 7OII_41 7OIZ_10 7OJ0_10 7OT5_41 7OTC_10 7P3K_10 7PJS_43 7PJT_43 7PJU_43 7PJV_43 7PJW_43 7PJX_43 7PJY_43 7PJZ_43 7Q4K_10 7QG8_46 7QGH_45 7QGN_47 7QGR_45 7S1G_46 7S1H_44 7S1I_46 7S1J_44 7S1K_46 7SA4_46 7SS9_46 7SSD_47 7SSL_47 7SSN_43 7SSO_47 7SSW_45 7ST2_47 7ST6_45 7ST7_37 7TOS_40 7UG7_10 7UNR_10 7UNU_10 7UNV_10 7UNW_10 7UPH_29 7ZTA_10 8A3L_10 8AKN_16 8AM9_15 8AYE_16 8B0X_14 8B7Y_39 8CA7_6 8CAZ_7 8CF1_7 8CF8_6 8CGI_6 8EIU_15 8EKC_10 8EMM_42 8FIZ_8 8FTO_15 8G6W_15 8SYL_10 AF_AFA0A0H3GWM4F1_1 AF_AFA0KRM3F1_1 AF_AFA1AGK8F1_1 AF_AFA1JS48F1_1 AF_AFA1REB3F1_1 AF_AFA1S217F1_1 AF_AFA1T0E3F1_1 AF_AFA1TYJ6F1_1 AF_AFA3DA73F1_1 AF_AFA3N357F1_1 AF_AFA3Q981F1_1 AF_AFA4TGZ1F1_1 AF_AFA4VHM9F1_1 AF_AFA4WFC9F1_1 AF_AFA4XZ91F1_1 AF_AFA4YBY4F1_1 AF_AFA5F550F1_1 AF_AFA5UDU7F1_1 AF_AFA5UHS9F1_1 AF_AFA5VXP6F1_1 AF_AFA6TEX3F1_1 AF_AFA6UZI7F1_1 AF_AFA6VLI7F1_1 AF_AFA6W393F1_1 AF_AFA6WHS7F1_1 AF_AFA7FNN6F1_1 AF_AFA7MPI6F1_1 AF_AFA7MWI2F1_1 AF_AFA7ZSL0F1_1 AF_AFA8A5C6F1_1 AF_AFA8AQM1F1_1 AF_AFA8G1E9F1_1 AF_AFA8GKJ8F1_1 AF_AFA8GYX5F1_1 AF_AFA9KWA1F1_1 AF_AFA9MN45F1_1 AF_AFA9MT00F1_1 AF_AFA9R8Z5F1_1 AF_AFB0BST0F1_1 AF_AFB0KK66F1_1 AF_AFB0TM13F1_1 AF_AFB0UX12F1_1 AF_AFB1IPX8F1_1 AF_AFB1JDW5F1_1 AF_AFB1JIW0F1_1 AF_AFB1KMY4F1_1 AF_AFB1LHD5F1_1 AF_AFB1X6H2F1_1 AF_AFB2K5N1F1_1 AF_AFB2U2T9F1_1 AF_AFB2VK34F1_1 AF_AFB3GZ10F1_1 AF_AFB3PK36F1_1 AF_AFB4F1I3F1_1 AF_AFB4RZN1F1_1 AF_AFB4SUU1F1_1 AF_AFB4TKL6F1_1 AF_AFB4TXE3F1_1 AF_AFB5BGY7F1_1 AF_AFB5F8F3F1_1 AF_AFB5FG08F1_1 AF_AFB5FJL5F1_1 AF_AFB5R292F1_1 AF_AFB5RH14F1_1 AF_AFB5XN93F1_1 AF_AFB5YTP2F1_1 AF_AFB6EPS4F1_1 AF_AFB6I235F1_1 AF_AFB7L4L0F1_1 AF_AFB7LS41F1_1 AF_AFB7M1N5F1_1 AF_AFB7MCT6F1_1 AF_AFB7N1A5F1_1 AF_AFB7NDU2F1_1 AF_AFB7NLP0F1_1 AF_AFB7UK45F1_1 AF_AFB7V643F1_1 AF_AFB8D850F1_1 AF_AFB8D9U8F1_1 AF_AFB8EBK6F1_1 AF_AFB8F754F1_1 AF_AFC0Q0B7F1_1 AF_AFC1DKL2F1_1 AF_AFC3K2X7F1_1 AF_AFC3LRQ9F1_1 AF_AFC4L7S9F1_1 AF_AFC4ZUH6F1_1 AF_AFC5BGM6F1_1 AF_AFC6DG75F1_1 AF_AFP0A7R5F1_1 AF_AFP0A7R6F1_1 AF_AFP0A7R7F1_1 AF_AFP0A7R8F1_1 AF_AFP57592F1_1 AF_AFP66346F1_1 AF_AFP66347F1_1 AF_AFP67901F1_1 AF_AFP67902F1_1 AF_AFP67903F1_1 AF_AFP67904F1_1 AF_AFP67905F1_1 AF_AFP67906F1_1 AF_AFQ02T81F1_1 AF_AFQ057A3F1_1 AF_AFQ089Q5F1_1 AF_AFQ0HNT8F1_1 AF_AFQ0I0A6F1_1 AF_AFQ0I164F1_1 AF_AFQ0SZY2F1_1 AF_AFQ0TCE0F1_1 AF_AFQ0VSK4F1_1 AF_AFQ12SW0F1_1 AF_AFQ15YP0F1_1 AF_AFQ1C2U6F1_1 AF_AFQ1CCU3F1_1 AF_AFQ1IFW7F1_1 AF_AFQ1LTD9F1_1 AF_AFQ1R0H6F1_1 AF_AFQ1R601F1_1 AF_AFQ21M58F1_1 AF_AFQ2NQM1F1_1 AF_AFQ2S911F1_1 AF_AFQ31VV5F1_1 AF_AFQ32B30F1_1 AF_AFQ3IF26F1_1 AF_AFQ3K5Y7F1_1 AF_AFQ3YWT8F1_1 AF_AFQ487Z2F1_1 AF_AFQ48D35F1_1 AF_AFQ493K9F1_1 AF_AFQ4K532F1_1 AF_AFQ4QMC3F1_1 AF_AFQ4ZMP3F1_1 AF_AFQ57J31F1_1 AF_AFQ5E8B7F1_1 AF_AFQ5PIV1F1_1 AF_AFQ5QXY9F1_1 AF_AFQ65QV4F1_1 AF_AFQ664S0F1_1 AF_AFQ6CZW9F1_1 AF_AFQ6LVB7F1_1 AF_AFQ7MPI9F1_1 AF_AFQ7VKD1F1_1 AF_AFQ889X2F1_1 AF_AFQ88QN6F1_1 AF_AFQ89A67F1_1 AF_AFQ8D213F1_1 AF_AFQ8EK69F1_1 AF_AFQ8K949F1_1 AF_AFQ9HWD4F1_1 AF_AFQ9KNY3F1_1
2J28_18 2RDO_9 3BBX_10 3IY9_7 3J5L_18 3J7Z_18 3J8G_32 3J9Y_34 3J9Z_52 3JA1_50 3JBU_35 3JBV_42 3JCD_34 3JCE_37 3JCJ_14 3JCN_15 4CSU_20 4U1U_31 4U1V_31 4U20_31 4U24_31 4U25_31 4U26_31 4U27_31 4UY8_19 4V47_10 4V48_11 4V4H_31 4V4Q_31 4V4V_33 4V4W_33 4V50_33 4V52_41 4V53_41 4V54_41 4V55_41 4V56_41 4V57_41 4V5B_16 4V5H_43 4V5Y_41 4V64_31 4V65_55 4V66_55 4V69_29 4V6C_31 4V6D_33 4V6E_33 4V6K_11 4V6L_35 4V6M_38 4V6N_12 4V6O_36 4V6P_36 4V6Q_36 4V6R_36 4V6S_12 4V6T_34 4V6V_28 4V6Y_32 4V6Z_32 4V70_32 4V71_32 4V72_32 4V73_32 4V74_32 4V75_32 4V76_32 4V77_32 4V78_32 4V79_32 4V7A_31 4V7B_35 4V7C_36 4V7D_13 4V7I_14 4V7S_31 4V7T_31 4V7U_31 4V7V_31 4V85_44 4V89_43 4V9C_33 4V9D_34 4V9O_10 4V9P_10 4WF1_31 4WOI_34 4WWW_10 4YBB_31 5ADY_18 5AFI_35 5AKA_18 5GAD_13 5GAE_11 5GAF_13 5GAG_13 5GAH_13 5H5U_17 5IQR_9 5IT8_39 5J5B_37 5J7L_37 5J88_38 5J8A_38 5J91_38 5JC9_38 5JTE_35 5JU8_34 5KCR_11 5KCS_12 5KPS_10 5KPV_9 5KPW_9 5KPX_9 5L3P_9 5LZA_33 5LZB_35 5LZC_35 5LZD_35 5LZE_34 5LZF_34 5MDV_16 5MDW_16 5MDY_16 5MDZ_14 5MGP_9 5NCO_13 5NP6_34 5NWY_11 5O2R_10 5U4I_10 5U9F_15 5U9G_15 5UYK_9 5UYL_9 5UYM_9 5UYN_9 5UYP_9 5UYQ_9 5WDT_10 5WE4_10 5WE6_10 5WF0_10 5WFK_10 5WFS_10 6BU8_9 6BY1_13 6C4I_11 6DNC_14 6ENF_30 6ENJ_8 6ENU_31 6GBZ_8 6GC0_9 6GC4_7 6GC6_6 6GC7_4 6GC8_9 6GWT_10 6GXM_10 6GXN_10 6GXO_10 6GXP_10 6H4N_30 6H58_15 6HRM_11 6I0Y_20 6I7V_34 6LKQ_27 6O9J_10 6O9K_31 6OFX_7 6OG7_7 6OGF_7 6OGG_7 6OGI_7 6OM6_12 6ORE_13 6ORL_10 6OSK_11 6OSQ_12 6OST_10 6OT3_11 6OUO_11 6PC5_7 6PC6_7 6PC7_7 6PC8_7 6PCH_7 6PCQ_7 6PCR_7 6PCS_7 6PCT_7 6PJ6_10 6Q97_16 6Q98_14 6Q9A_14 6QDW_17 6QUL_10 6S0K_12 6SZS_15 6TBV_31 6TC3_31 6U48_10 6VU3_57 6VWL_7 6VWM_9 6VWN_9 6VYQ_57 6VYR_57 6VYS_57 6VYT_55 6VYU_56 6VYW_56 6VYX_56 6VYY_56 6VYZ_56 6VZ2_56 6VZ3_56 6VZ5_56 6VZ7_56 6VZJ_56 6WD0_9 6WD1_9 6WD2_9 6WD3_9 6WD4_9 6WD5_9 6WD6_9 6WD7_9 6WD8_9 6WD9_9 6WDA_9 6WDB_9 6WDC_9 6WDD_9 6WDE_9 6WDF_9 6WDG_9 6WDH_9 6WDI_9 6WDJ_9 6WDK_9 6WDL_9 6WDM_9 6WNT_9 6WNV_9 6WNW_9 6WYV_7 6X6T_59 6X7F_59 6X7K_59 6X9Q_59 6XDQ_59 6XDR_58 6XGF_58 6XII_58 6XIJ_57 6XZ7_10 6XZA_31 6XZB_31 6Y69_30 6YS3_17 6YSR_17 6YSS_17 6YST_17 6YSU_16 6ZTJ_36 6ZTL_33 6ZTM_33 6ZTN_33 6ZTO_33 6ZTP_33 6ZU1_33 7ABZ_18 7AC7_16 7ACJ_13 7ACR_13 7B5K_9 7BL2_8 7BL3_9 7BL4_7 7BL5_5 7BL6_7 7BV8_11 7CPJ_31 7D6Z_16 7D80_40 7JSS_7 7JSW_7 7JSZ_9 7JT1_7 7JT2_8 7JT3_9 7K00_30 7K50_9 7K51_9 7K52_9 7K53_9 7K54_9 7K55_9 7LV0_9 7LVK_9 7M5D_12 7N1P_33 7N2C_35 7N2U_31 7N2V_33 7N30_31 7N31_31 7NBU_34 7NSO_9 7NSP_9 7NSQ_9 7NWT_9 7NWW_11 7O19_31 7O1A_31 7O1C_31 7ODE_5 7OIF_11 7OIG_11 7OII_10 7OIZ_30 7OJ0_30 7OT5_10 7OTC_29 7P3K_30 7PJS_17 7PJT_17 7PJU_17 7PJV_17 7PJW_17 7PJX_17 7PJY_17 7PJZ_17 7Q4K_31 7QG8_12 7QGH_8 7QGN_13 7QGR_8 7QQ3_7 7S1G_21 7S1H_19 7S1I_21 7S1J_19 7S1K_21 7SA4_15 7SS9_14 7SSD_14 7SSL_14 7SSN_11 7SSO_14 7SSW_13 7ST2_14 7ST6_13 7ST7_11 7TOS_9 7UG7_33 7UPH_16 7YLA_11 7Z20_17 7ZOD_17 7ZP8_17 7ZQ5_17 7ZQ6_17 7ZTA_30 8A3L_34 8AKN_40 8AM9_35 8ANA_15 8AP4_16 8AYE_38 8B0X_36 8B7Y_7 8C8X_6 8C8Y_6 8C8Z_5 8C90_5 8C91_4 8C92_4 8C93_4 8C94_8 8C95_6 8C96_4 8C98_3 8C99_3 8CAM_12 8CEU_13 8CGD_13 8CGK_12 8CGV_12 8E30_7 8E32_7 8E33_7 8E35_7 8E36_7 8E3L_7 8E3M_7 8E3O_7 8E41_7 8E42_7 8E43_7 8E44_7 8E45_7 8E46_7 8E47_7 8E48_7 8E49_7 8EIU_37 8EKC_33 8EMM_9 8FIZ_41 8FTO_37 8G6W_38 8G6X_9 8G6Y_17 8SYL_33 AF_AFA0A0H3GW96F1_1 AF_AFA1AGC4F1_1 AF_AFA1JR94F1_1 AF_AFA3MZW6F1_1 AF_AFA4THJ1F1_1 AF_AFA5UC55F1_1 AF_AFA5UEW0F1_1 AF_AFA6TEN9F1_1 AF_AFA6VPF5F1_1 AF_AFA7FDX4F1_1 AF_AFA7MJB9F1_1 AF_AFA7ZSC5F1_1 AF_AFA8A540F1_1 AF_AFA8AQC1F1_1 AF_AFA8GK03F1_1 AF_AFA9MNY0F1_1 AF_AFA9N840F1_1 AF_AFA9R1S0F1_1 AF_AFB0BUF9F1_1 AF_AFB0UTU4F1_1 AF_AFB1IQP8F1_1 AF_AFB1JL66F1_1 AF_AFB1LGJ7F1_1 AF_AFB1XHK4F1_1 AF_AFB2K3Z7F1_1 AF_AFB2U1V4F1_1 AF_AFB2VGX3F1_1 AF_AFB3H129F1_1 AF_AFB4EXL9F1_1 AF_AFB4T755F1_1 AF_AFB4TJR9F1_1 AF_AFB4TWJ5F1_1 AF_AFB5BGQ0F1_1 AF_AFB5F7K5F1_1 AF_AFB5FIS3F1_1 AF_AFB5R0L8F1_1 AF_AFB5REU3F1_1 AF_AFB5XSS1F1_1 AF_AFB5YSV7F1_1 AF_AFB6I1U9F1_1 AF_AFB7LHT9F1_1 AF_AFB7LRJ9F1_1 AF_AFB7M0U3F1_1 AF_AFB7MBZ2F1_1 AF_AFB7N0L6F1_1 AF_AFB7NDK9F1_1 AF_AFB7NKU3F1_1 AF_AFB7UJW3F1_1 AF_AFB8F3F6F1_1 AF_AFC0PZP0F1_1 AF_AFC4ZSW9F1_1 AF_AFC5B747F1_1 AF_AFC6DIQ1F1_1 AF_AFP0AA10F1_1 AF_AFP0AA11F1_1 AF_AFP0AA12F1_1 AF_AFP0AA13F1_1 AF_AFP0AA14F1_1 AF_AFP0AA15F1_1 AF_AFP31781F1_1 AF_AFP44387F1_1 AF_AFQ0I2N3F1_1 AF_AFQ0TCN5F1_1 AF_AFQ0WB88F1_1 AF_AFQ1C1H0F1_1 AF_AFQ1CE08F1_1 AF_AFQ1R6A9F1_1 AF_AFQ2NWI4F1_1 AF_AFQ31W99F1_1 AF_AFQ32BA8F1_1 AF_AFQ3YX17F1_1 AF_AFQ4QKH0F1_1 AF_AFQ57JC3F1_1 AF_AFQ5PJS5F1_1 AF_AFQ65T20F1_1 AF_AFQ665K9F1_1 AF_AFQ6DAE7F1_1 AF_AFQ7N078F1_1 AF_AFQ7VLF6F1_1 AF_AFQ9CNB2F1_1
2YKR_12 3DEG_10 3EP2_2 3EQ3_2 3EQ4_2 3IY8_7 3J0D_10 3J0E_7 3J9Y_8 3J9Z_6 3JA1_12 3JBU_11 3JBV_12 3JCD_11 3JCE_11 3JCJ_50 3JCN_45 4A2I_12 4ADV_12 4U1U_12 4U1V_12 4U20_12 4U24_12 4U25_12 4U26_12 4U27_12 4V47_38 4V48_40 4V4H_11 4V4Q_11 4V4V_13 4V4W_13 4V50_14 4V52_11 4V53_11 4V54_11 4V55_11 4V56_11 4V57_11 4V5B_44 4V5H_12 4V5Y_11 4V64_11 4V65_6 4V66_6 4V69_3 4V6C_11 4V6D_11 4V6E_11 4V6K_48 4V6L_15 4V6M_16 4V6N_49 4V6O_15 4V6P_15 4V6Q_15 4V6R_15 4V6S_48 4V6T_12 4V6V_3 4V6Y_11 4V6Z_11 4V70_11 4V71_11 4V72_11 4V73_11 4V74_11 4V75_11 4V76_11 4V77_11 4V78_11 4V79_11 4V7A_11 4V7B_12 4V7C_12 4V7D_46 4V7I_47 4V7S_12 4V7T_12 4V7U_12 4V7V_12 4V85_12 4V89_12 4V9C_12 4V9D_12 4V9O_45 4V9P_44 4WF1_12 4WOI_12 4WWW_43 4YBB_12 5AFI_12 5H5U_50 5IQR_42 5IT8_12 5J5B_12 5J7L_12 5J88_12 5J8A_12 5J91_12 5JC9_12 5JTE_12 5JU8_12 5KCR_44 5KCS_46 5KPS_43 5KPV_42 5KPW_42 5KPX_42 5L3P_43 5LZA_12 5LZB_12 5LZC_12 5LZD_12 5LZE_12 5LZF_12 5MDV_49 5MDW_49 5MDY_49 5MDZ_47 5ME0_12 5ME1_12 5MGP_43 5MY1_11 5NP6_15 5NWY_46 5O2R_46 5U4I_43 5U4J_8 5U9F_50 5U9G_50 5UYK_42 5UYL_42 5UYM_42 5UYN_42 5UYP_42 5UYQ_42 5UZ4_11 5WDT_45 5WE4_45 5WE6_45 5WF0_45 5WFK_45 5WFS_45 6AWB_17 6AWC_17 6AWD_16 6BU8_42 6BY1_47 6C4I_45 6DNC_49 6ENF_12 6ENJ_42 6ENU_12 6GWT_45 6GXM_45 6GXN_45 6GXO_45 6GXP_44 6H4N_12 6H58_43 6HRM_44 6I7V_16 6I7V_26 6LKQ_11 6NQB_10 6O7K_7 6O9J_42 6O9K_12 6OFX_39 6OG7_39 6OGF_39 6OGG_39 6OGI_39 6OM6_44 6ORE_46 6ORL_42 6OSK_44 6OSQ_45 6OST_42 6Q97_49 6Q98_47 6Q9A_47 6SZS_43 6TBV_12 6TC3_12 6VU3_30 6VWL_42 6VWM_42 6VWN_42 6VYQ_30 6VYR_30 6VYS_30 6VYT_29 6VYU_30 6VYW_30 6VYX_30 6VYY_30 6VYZ_30 6VZ2_30 6VZ3_30 6VZ5_30 6VZ7_30 6VZJ_29 6W6K_10 6W77_10 6W7M_12 6W7N_8 6W7W_6 6WD0_41 6WD1_41 6WD2_41 6WD3_41 6WD4_41 6WD5_41 6WD6_41 6WD7_41 6WD8_41 6WD9_41 6WDA_41 6WDB_41 6WDC_41 6WDD_41 6WDE_41 6WDF_41 6WDG_41 6WDH_41 6WDI_41 6WDJ_41 6WDK_41 6WDL_41 6WDM_41 6WNV_40 6WNW_42 6X6T_32 6X7F_32 6X7K_32 6X9Q_32 6XDQ_32 6XDR_31 6XE0_11 6XGF_31 6XII_31 6XIJ_30 6XZA_12 6XZB_12 6Y69_12 6YSR_45 6YSS_45 6YST_45 6YSU_44 6ZTJ_12 6ZTL_12 6ZTM_12 6ZTN_12 6ZTO_12 6ZTP_12 6ZU1_12 7ABZ_49 7AC7_49 7ACJ_46 7ACR_46 7AFI_7 7AFL_7 7AFO_7 7B5K_43 7BOD_7 7BOE_12 7BOF_7 7BOG_7 7BOH_12 7BOI_7 7CPJ_12 7D6Z_51 7D80_19 7JSS_39 7JSW_39 7JSZ_41 7JT1_39 7JT2_40 7JT3_41 7K00_12 7K50_42 7K51_42 7K52_42 7K53_42 7K54_42 7K55_42 7LV0_42 7M5D_45 7N1P_12 7N2C_12 7N2U_12 7N2V_12 7N30_12 7N31_12 7NAR_12 7NAS_7 7NAT_12 7NAU_12 7NAV_12 7NAX_12 7NBU_12 7NSO_46 7NSP_46 7NSQ_46 7NWT_46 7NWW_44 7O19_12 7O1A_12 7O1C_12 7O5H_9 7OE0_7 7OE1_7 7OI0_5 7OIF_44 7OIG_44 7OII_43 7OIZ_12 7OJ0_12 7OT5_43 7OTC_12 7P3K_12 7PJS_45 7PJT_45 7PJU_45 7PJV_45 7PJW_45 7PJX_45 7PJY_45 7PJZ_45 7Q4K_12 7QG8_48 7QGH_47 7QGN_49 7QGR_47 7S1G_49 7S1H_46 7S1I_49 7S1J_46 7S1K_49 7SA4_48 7SS9_48 7SSD_49 7SSL_49 7SSN_45 7SSO_49 7SSW_47 7ST2_49 7ST6_47 7ST7_49 7TOS_42 7UG7_12 7UPH_31 7ZTA_12 8A3L_12 8AKN_18 8AM9_17 8AYE_18 8B0X_16 8B7Y_41 8CAI_9 8CEP_7 8CGJ_9 8CGR_7 8CGU_7 8EIU_17 8EKC_12 8EMM_44 8FIZ_3 8FTO_17 8G6W_17 8GHU_9 8SYL_12 AF_AFA0A0H3GU37F1_1 AF_AFA0KQ98F1_1 AF_AFA0KRL9F1_1 AF_AFA1AGM9F1_1 AF_AFA1JS57F1_1 AF_AFA1REA9F1_1 AF_AFA1S213F1_1 AF_AFA1TYJ2F1_1 AF_AFA3N249F1_1 AF_AFA3Q977F1_1 AF_AFA4SHV6F1_1 AF_AFA4TGY4F1_1 AF_AFA4WFD5F1_1 AF_AFA4YBY8F1_1 AF_AFA5F3L3F1_1 AF_AFA5IHR9F1_1 AF_AFA5U9Q8F1_1 AF_AFA5UHB9F1_1 AF_AFA6TEY0F1_1 AF_AFA6W397F1_1 AF_AFA6WHS3F1_1 AF_AFA7FNP1F1_1 AF_AFA7MZ64F1_1 AF_AFA7ZSL7F1_1 AF_AFA8A5E9F1_1 AF_AFA8G1F3F1_1 AF_AFA8GKK4F1_1 AF_AFA8GYX1F1_1 AF_AFA9KW97F1_1 AF_AFA9R464F1_1 AF_AFB0BQZ5F1_1 AF_AFB0TM17F1_1 AF_AFB0UWC6F1_1 AF_AFB1IPV7F1_1 AF_AFB1JIV3F1_1 AF_AFB1KMY8F1_1 AF_AFB1LHE2F1_1 AF_AFB2K5N7F1_1 AF_AFB2U2U9F1_1 AF_AFB2VK38F1_1 AF_AFB3H2G5F1_1 AF_AFB4EYV9F1_1 AF_AFB4SUU8F1_1 AF_AFB4TKM3F1_1 AF_AFB4TXF0F1_1 AF_AFB5BGZ4F1_1 AF_AFB5F8G0F1_1 AF_AFB5FG04F1_1 AF_AFB5FJM2F1_1 AF_AFB5R299F1_1 AF_AFB5RH07F1_1 AF_AFB5XN85F1_1 AF_AFB5YTP9F1_1 AF_AFB6EPR5F1_1 AF_AFB6I242F1_1 AF_AFB7L4L7F1_1 AF_AFB7LS48F1_1 AF_AFB7M1P3F1_1 AF_AFB7MCV7F1_1 AF_AFB7N1C3F1_1 AF_AFB7NDV0F1_1 AF_AFB7NLP7F1_1 AF_AFB7UK52F1_1 AF_AFB7VLG2F1_1 AF_AFB8CNC7F1_1 AF_AFB8EBL0F1_1 AF_AFB8F7Z2F1_1 AF_AFB8GV63F1_1 AF_AFC0Q0C4F1_1 AF_AFC3LR91F1_1 AF_AFC4LBU6F1_1 AF_AFC4ZUJ7F1_1 AF_AFC5BGN0F1_1 AF_AFC6DG82F1_1 AF_AFP0A7S3F1_1 AF_AFP0A7S4F1_1 AF_AFP0A7S5F1_1 AF_AFP0A7S6F1_1 AF_AFP0A7S7F1_1 AF_AFP0A7S8F1_1 AF_AFP45809F1_1 AF_AFP59166F1_1 AF_AFP63195F1_1 AF_AFP63196F1_1 AF_AFQ089Q9F1_1 AF_AFQ0HNU2F1_1 AF_AFQ0I0B0F1_1 AF_AFQ0I535F1_1 AF_AFQ0SZX5F1_1 AF_AFQ0TCB7F1_1 AF_AFQ12SW4F1_1 AF_AFQ1C2T8F1_1 AF_AFQ1CCT6F1_1 AF_AFQ1LSY7F1_1 AF_AFQ1R5U1F1_1 AF_AFQ21M91F1_1 AF_AFQ2NQL4F1_1 AF_AFQ31VU7F1_1 AF_AFQ32B24F1_1 AF_AFQ3YWT0F1_1 AF_AFQ47UW1F1_1 AF_AFQ4QMT8F1_1 AF_AFQ57J24F1_1 AF_AFQ5E8C1F1_1 AF_AFQ5F1R7F1_1 AF_AFQ5PIW1F1_1 AF_AFQ5WZL7F1_1 AF_AFQ5X864F1_1 AF_AFQ5ZYP8F1_1 AF_AFQ65W91F1_1 AF_AFQ664R4F1_1 AF_AFQ6CZW3F1_1 AF_AFQ6LVC3F1_1 AF_AFQ7MH40F1_1 AF_AFQ7N9B4F1_1 AF_AFQ87L43F1_1 AF_AFQ8DCR0F1_1 AF_AFQ8ZJB5F1_1 AF_AFQ9CL86F1_1 AF_AFQ9KUZ9F1_1 AF_AFQ9Z6D2F1_1
1AKJ_1 1AO7_1 1B0G_1 1B0R_1 1BD2_1 1DUY_1 1DUZ_1 1EEY_1 1EEZ_1 1HHG_1 1HHH_1 1HHI_1 1HHJ_1 1HHK_1 1HLA_1 1HSB_1 1I1F_1 1I1Y_1 1I4F_1 1I7R_1 1I7T_1 1I7U_1 1IM3_1 1JF1_1 1JHT_1 1LP9_1 1OGA_1 1P7Q_1 1Q94_1 1QEW_1 1QR1_1 1QRN_1 1QSE_1 1QSF_1 1QVO_1 1S8D_1 1S9W_1 1S9X_1 1S9Y_1 1T1W_1 1T1X_1 1T1Y_1 1T1Z_1 1T20_1 1T21_1 1T22_1 1TVB_1 1TVH_1 1W72_1 1X7Q_1 2AV1_1 2AV7_1 2BCK_1 2BNQ_1 2BNR_1 2C7U_1 2CLR_1 2F53_1 2F54_1 2GIT_1 2GJ6_1 2GT9_1 2GTW_1 2GTZ_1 2GUO_1 2HLA_1 2HN7_1 2J8U_1 2JCC_1 2P5E_1 2P5W_1 2PYE_1 2UWE_1 2V2W_1 2V2X_1 2VLJ_1 2VLK_1 2VLL_1 2VLR_1 2X4N_1 2X4O_1 2X4P_1 2X4Q_1 2X4R_1 2X4S_1 2X4T_1 2X4U_1 2X70_1 2XPG_1 3BGM_1 3BH8_1 3BH9_1 3BHB_1 3BO8_1 3D25_1 3D39_1 3D3V_1 3FQN_1 3FQR_1 3FQT_1 3FQU_1 3FQW_1 3FQX_1 3FT2_1 3FT3_1 3FT4_1 3GIV_1 3GJF_1 3GSN_1 3GSO_1 3GSQ_1 3GSR_1 3GSU_1 3GSV_1 3GSW_1 3GSX_1 3H7B_1 3H9H_1 3H9S_1 3HAE_1 3HG1_1 3HLA_1 3HPJ_1 3I6G_1 3I6K_1 3I6L_1 3IXA_1 3KLA_1 3MGO_1 3MGT_1 3MR9_1 3MRB_1 3MRC_1 3MRD_1 3MRE_1 3MRF_1 3MRG_1 3MRH_1 3MRI_1 3MRJ_1 3MRK_1 3MRL_1 3MRM_1 3MRN_1 3MRO_1 3MRP_1 3MRQ_1 3MRR_1 3MYJ_1 3NFN_1 3O3A_1 3O3B_1 3O3D_1 3O3E_1 3O4L_1 3OX8_1 3OXR_1 3OXS_1 3PWJ_1 3PWL_1 3PWN_1 3PWP_1 3QDG_1 3QDJ_1 3QDM_1 3QEQ_1 3QFD_1 3QFJ_1 3QZW_1 3REW_1 3RL1_1 3RL2_1 3TO2_1 3UTQ_1 3UTS_1 3UTT_1 3V5D_1 3V5H_1 3V5K_1 3VXM_1 3VXN_1 3VXO_1 3VXP_1 3VXR_1 3VXS_1 3VXU_1 3W0W_1 3WL9_1 3WLB_1 4E5X_1 4EUP_1 4F7M_1 4F7P_1 4F7T_1 4FTV_1 4GKN_1 4GKS_1 4HWZ_1 4HX1_1 4I48_1 4I4W_1 4JFD_1 4JFE_1 4JFF_1 4JFO_1 4JFP_1 4JFQ_1 4K7F_1 4L29_1 4L3C_1 4L3E_1 4MJ5_1 4MJ6_1 4MNQ_1 4N8V_2 4NNX_1 4NNY_1 4NO0_1 4NO2_1 4NO3_1 4NO5_1 4NQV_1 4NQX_1 4QOK_1 4U6X_1 4U6Y_1 4UQ2_1 4UQ3_1 4WJ5_1 4WU5_1 4WU7_1 4WUU_1 5BRZ_1 5BS0_1 5C07_1 5C08_1 5C09_1 5C0A_1 5C0B_1 5C0C_1 5C0D_1 5C0E_1 5C0F_1 5C0G_1 5C0I_1 5C0J_1 5D2L_1 5D2N_3 5D9S_1 5DDH_1 5E00_1 5E6I_3 5E9D_1 5ENW_1 5EOT_1 5EU3_1 5EU4_1 5EU5_1 5EU6_1 5EUO_1 5F7D_1 5F9J_1 5FA3_1 5FA4_1 5FDW_1 5GRD_1 5GRG_1 5GSD_1 5HGA_1 5HGB_1 5HGD_1 5HGH_1 5HHM_1 5HHN_1 5HHO_1 5HHP_1 5HHQ_1 5HYJ_1 5IRO_1 5ISZ_1 5JHD_1 5JZI_1 5MEN_1 5MEO_1 5MEP_1 5MEQ_1 5MER_1 5N1Y_1 5N6B_1 5NHT_1 5NME_1 5NMF_1 5NMG_1 5NMH_1 5NMK_1 5NQK_1 5SWQ_1 5TEZ_2 5WJL_1 5WJN_1 5WKF_1 5WKH_1 5WSH_1 5WWI_1 5WWJ_1 5WWU_1 5WXC_1 5WXD_1 5XOV_1 5YXN_3 5YXU_3 6AM5_1 6AMT_1 6AMU_1 6AT9_1 6D78_1 6DKP_1 6EI2_1 6ENY_4 6EQA_1 6EQB_1 6EWA_1 6EWC_1 6EWO_1 6G3J_1 6G3K_1 6ID4_1 6J1V_1 6J1W_1 6J29_1 6J2A_1 6JOZ_1 6JP3_1 6MPP_1 6NCA_2 6O4Y_1 6O4Z_1 6O51_1 6O53_1 6O9B_1 6O9C_1 6OPD_1 6P64_1 6PBH_1 6PTB_1 6PTE_1 6Q3K_1 6Q3S_1 6R2L_1 6RP9_1 6RPA_1 6RPB_1 6RSY_1 6SS7_1 6SS8_1 6SS9_1 6SSA_1 6TDO_1 6TDP_1 6TDQ_1 6TDR_1 6TDS_1 6TMO_1 6TRN_1 6TRO_1 6UJO_1 6UJQ_1 6UK2_1 6UK4_1 6UZ1_1 6VM7_3 6VM8_1 6VM9_1 6VMA_1 6VMC_3 6VQO_1 6VR1_1 6VR5_1 6VRM_1 6VRN_1 6W51_1 6XQA_1 6Z9V_1 6Z9W_1 6Z9X_1 7BBG_1 7EJL_1 7EJM_1 7EJN_1 7EU2_1 7F4W_1 7JYU_1 7JYV_1 7JYW_1 7JYX_1 7K80_1 7K81_1 7KGO_1 7KGP_1 7KGQ_1 7KGR_1 7KGS_1 7KGT_1 7L1B_1 7L1C_1 7L1D_1 7LG2_1 7LG3_1 7M8S_1 7M8T_1 7MJ6_1 7MJ7_1 7MJ8_1 7MJ9_1 7MJA_1 7MKB_1 7MLE_1 7N1A_1 7N1B_1 7N1E_1 7N1F_3 7N6D_1 7N6E_1 7NMD_1 7NME_1 7NMF_1 7NMG_1 7OW3_1 7OW4_1 7OW5_1 7OW6_1 7P3D_1 7P3E_1 7PB2_1 7PBC_1 7PBE_1 7PDW_5 7PHR_6 7Q98_1 7Q99_1 7Q9A_1 7Q9B_1 7QPD_4 7QPJ_1 7RE7_3 7RE8_1 7RK7_1 7RM4_1 7RRG_1 7RTD_1 7RTR_1 7S8Q_1 7S8R_1 7S8S_1 7SA2_1 7SIS_1 7STF_4 7T5M_1 7TLT_1 7TR4_1 7U1R_1 7U21_1 7UC5_1 7UM2_1 7UR1_1 7WKJ_1 7WT3_1 7WT4_1 7WT5_1 7ZUC_1 8DNT_4 8DVG_1 8EB2_1 8ERX_1 8ES8_7 8ES9_7 8ESH_1 8GOM_1 8GON_1 8GVB_3 8GVG_3 8GVI_3 AF_AFB1PKY1F1_1 AF_AFP04439F1_1 AF_AFP13748F1_1 AF_AFP13749F1_1 AF_AFP16209F1_1 AF_AFP16211F1_1 AF_AFP30375F1_1 AF_AFP30376F1_1 AF_AFP30377F1_1 AF_AFP30378F1_1 MA_MAT3VR3240_1
2J28_31 2RDO_21 3BBX_22 3J5L_31 3J7Z_31 3J8G_21 3J9Y_47 3J9Z_36 3JA1_32 3JBU_48 3JBV_55 3JCD_47 3JCE_50 3JCJ_27 3JCN_28 4CSU_33 4U1U_44 4U1V_44 4U20_44 4U24_44 4U25_44 4U26_44 4U27_44 4UY8_32 4V47_22 4V48_23 4V4H_43 4V4Q_43 4V4V_45 4V4W_45 4V50_46 4V52_52 4V53_52 4V54_52 4V55_52 4V56_52 4V57_52 4V5B_29 4V5H_56 4V5Y_52 4V64_43 4V65_39 4V66_39 4V69_42 4V6C_44 4V6D_46 4V6E_46 4V6K_24 4V6L_48 4V6M_51 4V6N_25 4V6O_49 4V6P_49 4V6Q_49 4V6R_49 4V6S_25 4V6T_47 4V6V_42 4V6Y_45 4V6Z_45 4V70_45 4V71_45 4V72_45 4V73_45 4V74_45 4V75_45 4V76_45 4V77_45 4V78_45 4V79_45 4V7A_44 4V7B_48 4V7C_49 4V7D_26 4V7I_27 4V7S_44 4V7T_44 4V7U_44 4V7V_44 4V85_25 4V89_24 4V9C_46 4V9D_47 4V9D_57 4V9O_23 4V9P_23 4WF1_44 4WOI_47 4WWW_23 4YBB_44 5ADY_31 5AFI_48 5AKA_31 5GAD_26 5GAE_24 5GAF_26 5GAG_26 5GAH_26 5H5U_30 5IQR_22 5IT8_52 5J5B_50 5J7L_50 5J88_51 5J8A_51 5J91_51 5JC9_51 5JTE_48 5JU8_47 5KCR_24 5KCS_25 5KPS_23 5KPV_22 5KPW_22 5KPX_22 5L3P_22 5LZA_46 5LZB_48 5LZC_48 5LZD_48 5LZE_47 5LZF_47 5MDV_29 5MDW_29 5MDY_29 5MDZ_27 5MGP_22 5NCO_26 5NP6_47 5NWY_24 5O2R_23 5U4I_23 5U9F_28 5U9G_28 5UYK_22 5UYL_22 5UYM_22 5UYN_22 5UYP_22 5UYQ_22 5WDT_23 5WE4_23 5WE6_23 5WF0_23 5WFK_23 5WFS_23 6BU8_22 6BY1_26 6C4H_5 6C4I_24 6DNC_27 6ENF_43 6ENJ_21 6ENU_44 6GBZ_20 6GC0_21 6GC4_26 6GC8_22 6GWT_23 6GXM_23 6GXN_23 6GXO_23 6GXP_23 6H4N_43 6H58_28 6HRM_24 6I0Y_32 6I7V_47 6LKQ_40 6O9J_22 6O9K_46 6OFX_20 6OG7_20 6OGF_20 6OGG_20 6OGI_20 6OM6_54 6ORE_26 6ORL_23 6OSK_24 6OSQ_25 6OST_23 6OT3_24 6OUO_24 6PJ6_23 6Q97_29 6Q98_27 6Q9A_27 6QDW_31 6QUL_23 6S0K_25 6SZS_28 6TBV_44 6TC3_44 6U48_23 6VU3_40 6VWL_20 6VWM_22 6VWN_22 6VYQ_40 6VYR_40 6VYS_40 6VYT_38 6VYU_39 6VYW_39 6VYX_39 6VYY_39 6VYZ_39 6VZ2_39 6VZ3_39 6VZ5_39 6VZ7_39 6VZJ_39 6WD0_22 6WD1_22 6WD2_22 6WD3_22 6WD4_22 6WD5_22 6WD6_22 6WD7_22 6WD8_22 6WD9_22 6WDA_22 6WDB_22 6WDC_22 6WDD_22 6WDE_22 6WDF_22 6WDG_22 6WDH_22 6WDI_22 6WDJ_22 6WDK_22 6WDL_22 6WDM_22 6WNT_21 6WNV_21 6WNW_22 6X6T_42 6X7F_42 6X7K_42 6X9Q_42 6XDQ_42 6XDR_41 6XGF_41 6XII_41 6XIJ_40 6XZ7_23 6XZA_44 6XZB_44 6Y69_43 6YS3_31 6YSR_30 6YSS_30 6YST_30 6YSU_29 6ZTJ_49 6ZTL_46 6ZTM_46 6ZTN_46 6ZTO_46 6ZTP_46 6ZU1_46 7ABZ_9 7AC7_8 7ACJ_6 7ACR_6 7B5K_22 7BL2_18 7BL3_19 7BL4_17 7BL5_15 7BL6_17 7BV8_24 7CPJ_44 7D6Z_29 7D80_52 7JSS_20 7JSW_20 7JSZ_22 7JT1_20 7JT2_21 7JT3_22 7K00_43 7K50_22 7K51_22 7K52_22 7K53_22 7K54_22 7K55_22 7LV0_22 7LVK_22 7M5D_25 7N1P_46 7N2C_48 7N2U_44 7N2V_46 7N30_44 7N31_44 7NBU_47 7NSO_22 7NSP_22 7NSQ_22 7NWT_22 7NWW_24 7O19_44 7O1A_44 7O1C_44 7OIF_24 7OIG_24 7OII_23 7OIZ_43 7OJ0_43 7OT5_23 7OTC_42 7P3K_43 7PJS_30 7PJT_30 7PJU_30 7PJV_30 7PJW_30 7PJX_30 7PJY_30 7PJZ_30 7Q4K_44 7QG8_25 7QGH_21 7QGN_26 7QGR_21 7QQ3_20 7S1G_34 7S1H_32 7S1I_34 7S1J_32 7S1K_34 7SA4_28 7SS9_27 7SSD_27 7SSL_27 7SSN_24 7SSO_27 7SSW_26 7ST2_27 7ST6_26 7ST7_24 7TOS_22 7UG7_46 7UPH_46 7YLA_24 7Z20_30 7ZOD_31 7ZP8_30 7ZQ5_30 7ZQ6_30 7ZTA_43 8A3L_47 8AKN_53 8AM9_48 8ANA_28 8AP4_29 8AYE_51 8B0X_49 8B7Y_20 8C8X_18 8C8Y_25 8C8Z_24 8C90_22 8C94_19 8C95_14 8CAM_24 8CEU_26 8CGD_26 8CGK_24 8CGV_25 8EIU_50 8EKC_46 8EMM_22 8FIZ_53 8FTO_50 8G6W_51 8G6X_22 8G6Y_30 8SYL_46 AF_AFA0A0H3GY20F1_1 AF_AFA0L073F1_1 AF_AFA1JIV4F1_1 AF_AFA1RMV7F1_1 AF_AFA1S9H4F1_1 AF_AFA3D179F1_1 AF_AFA3N3T8F1_1 AF_AFA3QB94F1_1 AF_AFA4TRJ8F1_1 AF_AFA4WEZ8F1_1 AF_AFA4Y426F1_1 AF_AFA5F8P1F1_1 AF_AFA5UDJ5F1_1 AF_AFA5UI24F1_1 AF_AFA6TEK4F1_1 AF_AFA6VMT9F1_1 AF_AFA6WK50F1_1 AF_AFA7FMT7F1_1 AF_AFA7MJF4F1_1 AF_AFA7N0G1F1_1 AF_AFA7ZS81F1_1 AF_AFA8A500F1_1 AF_AFA8AQ77F1_1 AF_AFA8FRU3F1_1 AF_AFA8G8Z2F1_1 AF_AFA8H0U3F1_1 AF_AFA9L429F1_1 AF_AFA9MP21F1_1 AF_AFA9N752F1_1 AF_AFA9R588F1_1 AF_AFB0BU26F1_1 AF_AFB0TUI1F1_1 AF_AFB0UVI0F1_1 AF_AFB1IQT8F1_1 AF_AFB1JMJ6F1_1 AF_AFB1KGH0F1_1 AF_AFB1LGF1F1_1 AF_AFB1XHG1F1_1 AF_AFB2K2P0F1_1 AF_AFB2U1Z2F1_1 AF_AFB2VGT1F1_1 AF_AFB3GZE6F1_1 AF_AFB4F2A7F1_1 AF_AFB4T716F1_1 AF_AFB4TJ23F1_1 AF_AFB4TWF5F1_1 AF_AFB5BGK9F1_1 AF_AFB5F6V4F1_1 AF_AFB5FGF8F1_1 AF_AFB5FIN4F1_1 AF_AFB5R0H6F1_1 AF_AFB5REQ1F1_1 AF_AFB5XSV6F1_1 AF_AFB5YS74F1_1 AF_AFB6EL42F1_1 AF_AFB6I1Q8F1_1 AF_AFB7LHP5F1_1 AF_AFB7LR52F1_1 AF_AFB7M091F1_1 AF_AFB7MBV4F1_1 AF_AFB7N0H8F1_1 AF_AFB7NDG9F1_1 AF_AFB7NKQ2F1_1 AF_AFB7UJ78F1_1 AF_AFB8CSY4F1_1 AF_AFB8EC05F1_1 AF_AFB8F874F1_1 AF_AFC0PZJ7F1_1 AF_AFC3LRG7F1_1 AF_AFC4ZSS4F1_1 AF_AFC5BFA2F1_1 AF_AFC6DKH7F1_1 AF_AFP0A7L8F1_1 AF_AFP0A7L9F1_1 AF_AFP0A7M0F1_1 AF_AFP0A7M1F1_1 AF_AFP44363F1_1 AF_AFP66131F1_1 AF_AFP66132F1_1 AF_AFQ07YI9F1_1 AF_AFQ0HLU1F1_1 AF_AFQ0HRZ7F1_1 AF_AFQ0I1P7F1_1 AF_AFQ0T099F1_1 AF_AFQ0TCS5F1_1 AF_AFQ12K22F1_1 AF_AFQ1CBZ2F1_1 AF_AFQ1CEJ8F1_1 AF_AFQ1R6F2F1_1 AF_AFQ31W62F1_1 AF_AFQ32BE8F1_1 AF_AFQ3YX56F1_1 AF_AFQ4QM29F1_1 AF_AFQ57JG5F1_1 AF_AFQ5E872F1_1 AF_AFQ5PLB5F1_1 AF_AFQ65S55F1_1 AF_AFQ66F75F1_1 AF_AFQ6D9C5F1_1 AF_AFQ6LV48F1_1 AF_AFQ7MP93F1_1 AF_AFQ7MYX5F1_1 AF_AFQ7VP91F1_1 AF_AFQ87SU3F1_1 AF_AFQ8DEC5F1_1 AF_AFQ8EB81F1_1 AF_AFQ8ZBA7F1_1 AF_AFQ9CNS7F1_1 AF_AFQ9KUS9F1_1
2J28_27 2RDO_18 3BBX_19 3J5L_27 3J7Z_27 3J8G_13 3J9Y_43 3J9Z_32 3JA1_28 3JBU_44 3JBV_51 3JCD_43 3JCE_46 3JCJ_23 3JCN_24 4CSU_29 4U1U_40 4U1V_40 4U20_40 4U24_40 4U25_40 4U26_40 4U27_40 4UY8_28 4V47_18 4V48_19 4V4H_40 4V4Q_40 4V4V_41 4V4W_41 4V50_42 4V52_45 4V53_45 4V54_45 4V55_45 4V56_45 4V57_45 4V5B_25 4V5H_52 4V5Y_45 4V64_40 4V65_35 4V66_35 4V69_38 4V6C_40 4V6D_42 4V6E_42 4V6K_20 4V6L_44 4V6M_47 4V6N_21 4V6O_45 4V6P_45 4V6Q_45 4V6R_45 4V6S_21 4V6T_43 4V6V_38 4V6Y_41 4V6Z_41 4V70_41 4V71_41 4V72_41 4V73_41 4V74_41 4V75_41 4V76_41 4V77_41 4V78_41 4V79_41 4V7A_40 4V7B_44 4V7C_45 4V7D_22 4V7I_23 4V7S_40 4V7T_40 4V7U_40 4V7V_40 4V85_53 4V89_52 4V9C_42 4V9D_43 4V9O_19 4V9P_19 4WF1_40 4WOI_43 4WWW_19 4YBB_40 5ADY_27 5AFI_44 5AKA_27 5GAD_22 5GAE_20 5GAF_22 5GAG_22 5GAH_22 5H5U_26 5IQR_18 5IT8_48 5J5B_46 5J7L_46 5J88_47 5J8A_47 5J91_47 5JC9_47 5JTE_44 5JU8_43 5KCR_20 5KCS_21 5KPS_19 5KPV_18 5KPW_18 5KPX_18 5L3P_18 5LZA_42 5LZB_44 5LZC_44 5LZD_44 5LZE_43 5LZF_43 5MDV_25 5MDW_25 5MDY_25 5MDZ_23 5MGP_18 5NCO_22 5NP6_43 5NWY_20 5O2R_19 5U4I_19 5U9F_24 5U9G_24 5UYK_18 5UYL_18 5UYM_18 5UYN_18 5UYP_18 5UYQ_18 5WDT_19 5WE4_19 5WE6_19 5WF0_19 5WFK_19 5WFS_19 6BU8_18 6BY1_22 6C4I_20 6DNC_23 6ENF_39 6ENJ_17 6ENU_40 6GBZ_16 6GC0_17 6GC4_14 6GC6_13 6GC7_11 6GC8_18 6GWT_19 6GXM_19 6GXN_19 6GXO_19 6GXP_19 6H4N_39 6H58_24 6HRM_20 6I0Y_29 6I7V_43 6LKQ_36 6O9J_19 6O9K_40 6OFX_16 6OG7_16 6OGF_16 6OGG_16 6OGI_16 6OM6_21 6ORE_22 6ORL_19 6OSK_20 6OSQ_21 6OST_19 6OT3_20 6OUO_20 6PJ6_19 6Q97_25 6Q98_23 6Q9A_23 6QDW_26 6QUL_19 6S0K_21 6SZS_24 6TBV_40 6TC3_40 6U48_19 6VU3_2 6VWL_16 6VWM_18 6VWN_18 6VYQ_2 6VYR_2 6VYS_2 6VYT_2 6VYU_2 6VYW_2 6VYX_2 6VYY_2 6VYZ_2 6VZ2_2 6VZ3_2 6VZ5_2 6VZ7_2 6VZJ_2 6WD0_18 6WD1_18 6WD2_18 6WD3_18 6WD4_18 6WD5_18 6WD6_18 6WD7_18 6WD8_18 6WD9_18 6WDA_18 6WDB_18 6WDC_18 6WDD_18 6WDE_18 6WDF_18 6WDG_18 6WDH_18 6WDI_18 6WDJ_18 6WDK_18 6WDL_18 6WDM_18 6WNT_17 6WNV_17 6WNW_18 6X6T_2 6X7F_2 6X7K_2 6X9Q_2 6XDQ_2 6XDR_2 6XGF_2 6XII_2 6XIJ_2 6XZ7_19 6XZA_40 6XZB_40 6Y69_39 6YS3_26 6YSR_26 6YSS_26 6YST_26 6YSU_25 6ZTJ_45 6ZTL_42 6ZTM_42 6ZTN_42 6ZTO_42 6ZTP_42 6ZU1_42 7ABZ_27 7AC7_25 7ACJ_22 7ACR_22 7B5K_18 7BL2_14 7BL3_15 7BL4_13 7BL5_11 7BL6_13 7BV8_20 7CPJ_40 7D6Z_25 7D80_49 7JSS_16 7JSW_16 7JSZ_18 7JT1_16 7JT2_17 7JT3_18 7K00_39 7K50_18 7K51_18 7K52_18 7K53_18 7K54_18 7K55_18 7LV0_18 7LVK_18 7M5D_21 7N1P_42 7N2C_44 7N2U_40 7N2V_42 7N30_40 7N31_40 7NBU_43 7NSO_18 7NSP_18 7NSQ_18 7NWT_18 7NWW_20 7O19_40 7O1A_40 7O1C_40 7ODE_11 7OIF_20 7OIG_20 7OII_19 7OIZ_39 7OJ0_39 7OT5_19 7OTC_38 7P3K_39 7PJS_26 7PJT_26 7PJU_26 7PJV_26 7PJW_26 7PJX_26 7PJY_26 7PJZ_26 7Q4K_40 7QG8_21 7QGH_17 7QGN_22 7QGR_17 7QQ3_16 7S1G_30 7S1H_28 7S1I_30 7S1J_28 7S1K_30 7SA4_24 7SS9_23 7SSD_23 7SSL_23 7SSN_20 7SSO_23 7SSW_22 7ST2_23 7ST6_22 7ST7_20 7TOS_18 7UG7_42 7UPH_42 7YLA_20 7Z20_26 7ZOD_26 7ZP8_26 7ZQ5_26 7ZQ6_26 7ZTA_39 8A3L_43 8AKN_49 8AM9_44 8ANA_24 8AP4_25 8AYE_47 8B0X_45 8B7Y_16 8C8X_14 8C8Y_13 8C8Z_12 8C90_12 8C91_11 8C92_11 8C93_9 8C94_16 8C95_11 8C96_11 8C97_9 8C98_7 8C99_7 8C9A_4 8C9B_4 8C9C_2 8CAM_20 8CEU_22 8CGD_22 8CGK_20 8CGV_21 8E30_8 8E32_8 8E33_8 8E35_8 8E36_8 8E3L_8 8E3M_8 8E3O_8 8E41_8 8E42_8 8E43_8 8E44_8 8E45_8 8E46_8 8E47_8 8E48_8 8E49_8 8EIU_46 8EKC_42 8EMM_18 8FIZ_49 8FTO_46 8G6W_47 8G6X_18 8G6Y_26 8SYL_42 AF_AFA0A0H3GZA8F1_1 AF_AFA1AGK3F1_1 AF_AFA1JS31F1_1 AF_AFA3N363F1_1 AF_AFA4TGZ7F1_1 AF_AFA4WFC3F1_1 AF_AFA5UDU2F1_1 AF_AFA5UHT5F1_1 AF_AFA6TEW7F1_1 AF_AFA6VLJ3F1_1 AF_AFA7FNN0F1_1 AF_AFA7MPI4F1_1 AF_AFA7ZSK4F1_1 AF_AFA8A5C0F1_1 AF_AFA8AQL2F1_1 AF_AFA8GKJ2F1_1 AF_AFA9MN53F1_1 AF_AFA9MSZ3F1_1 AF_AFA9R901F1_1 AF_AFB0BST6F1_1 AF_AFB0UX18F1_1 AF_AFB1IPY4F1_1 AF_AFB1JIW6F1_1 AF_AFB1LHC9F1_1 AF_AFB1X6G6F1_1 AF_AFB2K5M5F1_1 AF_AFB2U2T3F1_1 AF_AFB2VK59F1_1 AF_AFB3GZ16F1_1 AF_AFB4F1I9F1_1 AF_AFB4SUT5F1_1 AF_AFB4TKL0F1_1 AF_AFB4TXD7F1_1 AF_AFB5BGY1F1_1 AF_AFB5F8E7F1_1 AF_AFB5FJK9F1_1 AF_AFB5R286F1_1 AF_AFB5RH20F1_1 AF_AFB5XN99F1_1 AF_AFB5YTN6F1_1 AF_AFB6I229F1_1 AF_AFB7L4K4F1_1 AF_AFB7LRT1F1_1 AF_AFB7M1M9F1_1 AF_AFB7MCT0F1_1 AF_AFB7N199F1_1 AF_AFB7NDT6F1_1 AF_AFB7NLN4F1_1 AF_AFB7UK39F1_1 AF_AFB8F760F1_1 AF_AFC0Q0B1F1_1 AF_AFC4ZUH0F1_1 AF_AFC6DG69F1_1 AF_AFP44360F1_1 AF_AFP55838F1_1 AF_AFP61175F1_1 AF_AFP61176F1_1 AF_AFP61177F1_1 AF_AFP61178F1_1 AF_AFP61179F1_1 AF_AFQ0I158F1_1 AF_AFQ0SZY7F1_1 AF_AFQ0TCE6F1_1 AF_AFQ1C2V2F1_1 AF_AFQ1CCU9F1_1 AF_AFQ1R610F1_1 AF_AFQ2NQM7F1_1 AF_AFQ31VW1F1_1 AF_AFQ32B36F1_1 AF_AFQ3YWU4F1_1 AF_AFQ4QMB7F1_1 AF_AFQ5PIV7F1_1 AF_AFQ65QW0F1_1 AF_AFQ664S6F1_1 AF_AFQ6CZX5F1_1 AF_AFQ7MYF6F1_1 AF_AFQ7VKD6F1_1 AF_AFQ83PY5F1_1 AF_AFQ8ZJA7F1_1 AF_AFQ9CL36F1_1
2J28_12 2RDO_5 3BBX_5 3IY9_3 3J5L_12 3J7Z_12 3J8G_14 3J9Y_28 3J9Z_40 3JA1_38 3JBU_30 3JBV_37 3JCD_28 3JCE_31 3JCJ_8 3JCN_9 4CSU_14 4U1U_25 4U1V_25 4U20_25 4U24_25 4U25_25 4U26_25 4U27_25 4UY8_13 4V47_4 4V48_5 4V4H_26 4V4Q_26 4V4V_27 4V4W_27 4V50_27 4V52_26 4V53_26 4V54_26 4V55_26 4V56_26 4V57_26 4V5B_10 4V5H_37 4V5Y_26 4V64_26 4V65_48 4V66_48 4V69_52 4V6C_25 4V6D_27 4V6E_27 4V6K_5 4V6L_29 4V6M_32 4V6N_5 4V6O_29 4V6P_29 4V6Q_29 4V6R_29 4V6S_5 4V6T_28 4V6V_45 4V6Y_26 4V6Z_26 4V70_26 4V71_26 4V72_26 4V73_26 4V74_26 4V75_26 4V76_26 4V77_26 4V78_26 4V79_26 4V7A_25 4V7B_29 4V7C_29 4V7D_5 4V7I_8 4V7S_25 4V7T_25 4V7U_25 4V7V_25 4V85_37 4V89_36 4V9C_27 4V9D_28 4V9O_4 4V9P_4 4WF1_25 4WOI_28 4WWW_4 4YBB_25 4YBB_54 5ADY_12 5AFI_29 5AKA_12 5GAD_6 5GAE_4 5GAF_6 5GAG_6 5GAH_6 5H5U_10 5IQR_2 5IT8_30 5IT8_32 5J5B_30 5J7L_30 5J88_30 5J88_32 5J8A_30 5J8A_32 5J91_30 5J91_32 5JC9_30 5JC9_32 5JTE_29 5JU8_28 5KCR_4 5KCS_4 5KPS_3 5KPV_2 5KPW_2 5KPX_2 5L3P_4 5LZA_27 5LZB_29 5LZC_29 5LZD_29 5LZE_28 5LZF_28 5MDV_9 5MDW_9 5MDY_9 5MDZ_7 5MGP_4 5NCO_6 5NP6_28 5NWY_5 5O2R_4 5U4I_4 5U9F_8 5U9G_8 5UYK_2 5UYL_2 5UYM_2 5UYN_2 5UYP_2 5UYQ_2 5WDT_4 5WE4_4 5WE6_4 5WF0_4 5WFK_4 5WFS_4 6BU8_2 6BY1_6 6C4H_3 6C4I_4 6DNC_7 6ENF_26 6ENJ_4 6ENU_26 6GBZ_3 6GC0_4 6GC4_4 6GC6_3 6GC7_2 6GC8_4 6GWT_4 6GXM_4 6GXN_4 6GXO_4 6GXP_4 6H4N_25 6H58_10 6HRM_4 6I0Y_14 6I7V_28 6I7V_56 6LKQ_22 6O9J_5 6O9K_50 6OFX_2 6OG7_2 6OGF_2 6OGG_2 6OGI_2 6OM6_7 6ORE_8 6ORL_5 6OSK_6 6OSQ_7 6OST_5 6OT3_6 6OUO_6 6PC5_6 6PC6_6 6PC7_6 6PC8_6 6PCH_6 6PCQ_6 6PCR_6 6PCS_6 6PCT_6 6PJ6_4 6Q97_9 6Q98_7 6Q9A_7 6QDW_12 6QUL_5 6S0K_5 6SZS_10 6TBV_25 6TC3_25 6U48_4 6VU3_48 6VWL_2 6VWM_4 6VWN_4 6VYQ_48 6VYR_48 6VYS_48 6VYT_46 6VYU_47 6VYW_47 6VYX_47 6VYY_47 6VYZ_47 6VZ2_47 6VZ3_47 6VZ5_47 6VZ7_47 6VZJ_47 6WD0_2 6WD1_2 6WD2_2 6WD3_2 6WD4_2 6WD5_2 6WD6_2 6WD7_2 6WD8_2 6WD9_2 6WDA_2 6WDB_2 6WDC_2 6WDD_2 6WDE_2 6WDF_2 6WDG_2 6WDH_2 6WDI_2 6WDJ_2 6WDK_2 6WDL_2 6WDM_2 6WNT_2 6WNV_2 6WNW_2 6WYV_6 6X6T_50 6X7F_50 6X7K_50 6X9Q_50 6XDQ_50 6XDR_49 6XGF_49 6XII_49 6XIJ_48 6XZ7_4 6XZA_25 6XZB_25 6Y69_25 6YS3_12 6YSR_11 6YSS_11 6YST_11 6YSU_10 6ZTJ_29 6ZTL_28 6ZTM_28 6ZTN_28 6ZTO_28 6ZTP_28 6ZU1_28 7ABZ_11 7AC7_10 7ACJ_8 7ACR_8 7B5K_4 7BL2_5 7BL3_6 7BL4_3 7BL5_2 7BL6_3 7BV8_4 7CPJ_25 7D6Z_10 7D80_34 7JSS_2 7JSW_2 7JSZ_2 7JT1_2 7JT2_2 7JT3_2 7K00_25 7K50_2 7K51_2 7K52_2 7K53_2 7K54_2 7K55_2 7LV0_2 7LVK_4 7M5D_7 7N1P_26 7N2C_27 7N2U_26 7N2V_26 7N30_26 7N31_26 7NBU_29 7NSO_4 7NSP_4 7NSQ_4 7NWT_2 7NWW_6 7O19_25 7O1A_25 7O1C_25 7ODE_3 7OIF_6 7OIG_6 7OII_5 7OIZ_25 7OJ0_25 7OT5_5 7OTC_25 7P3K_25 7PJS_11 7PJT_11 7PJU_11 7PJV_11 7PJW_11 7PJX_11 7PJY_11 7PJZ_11 7Q4K_25 7QG8_6 7QGH_3 7QGN_7 7QGR_3 7QQ3_4 7S1G_15 7S1H_13 7S1I_15 7S1J_13 7S1K_15 7SA4_8 7SS9_7 7SSD_7 7SSL_7 7SSN_6 7SSO_6 7SSW_6 7ST2_6 7ST6_7 7ST7_4 7TOS_2 7UG7_26 7UPH_12 7YLA_5 7Z20_12 7ZOD_12 7ZP8_12 7ZQ5_12 7ZQ6_12 7ZTA_25 8A3L_29 8AKN_35 8AM9_30 8ANA_10 8AP4_11 8AYE_33 8B0X_31 8B7Y_4 8C8X_2 8C8Y_4 8C8Z_3 8C90_3 8C91_2 8C92_2 8C93_2 8C94_5 8C96_2 8C97_4 8CAM_8 8CEU_8 8CGD_8 8CGK_8 8CGV_8 8E30_6 8E32_6 8E33_6 8E35_6 8E36_6 8E3L_6 8E3M_6 8E3O_6 8E41_6 8E42_6 8E43_6 8E44_6 8E45_6 8E46_6 8E47_6 8E48_6 8E49_6 8EIU_32 8EKC_28 8EMM_4 8FIZ_28 8FTO_32 8G6W_33 8G6X_4 8G6Y_12 8SYL_28 AF_AFA1AGK7F1_1 AF_AFA1JS47F1_1 AF_AFA4TGZ2F1_1 AF_AFA4WFC8F1_1 AF_AFA6TEX2F1_1 AF_AFA7FNN5F1_1 AF_AFA7MPI7F1_1 AF_AFA7ZSK9F1_1 AF_AFA8A5C5F1_1 AF_AFA8AQM0F1_1 AF_AFA8GKJ7F1_1 AF_AFA9MN46F1_1 AF_AFA9R8Z6F1_1 AF_AFB1IPX9F1_1 AF_AFB1JIW1F1_1 AF_AFB1LHD4F1_1 AF_AFB1X6H1F1_1 AF_AFB2K5N0F1_1 AF_AFB2U2T8F1_1 AF_AFB2VK65F1_1 AF_AFB4SUU0F1_1 AF_AFB4TKL5F1_1 AF_AFB4TXE2F1_1 AF_AFB5BGY6F1_1 AF_AFB5F8F2F1_1 AF_AFB5FJL4F1_1 AF_AFB5R291F1_1 AF_AFB5RH15F1_1 AF_AFB5XN94F1_1 AF_AFB5YTP1F1_1 AF_AFB6I234F1_1 AF_AFB7L4K9F1_1 AF_AFB7LS40F1_1 AF_AFB7M1N4F1_1 AF_AFB7MCT5F1_1 AF_AFB7N0W0F1_1 AF_AFB7NDU1F1_1 AF_AFB7NLN9F1_1 AF_AFB7UK44F1_1 AF_AFC0Q0B6F1_1 AF_AFC4ZUH5F1_1 AF_AFC6DG74F1_1 AF_AFP11252F1_1 AF_AFP60438F1_1 AF_AFP60439F1_1 AF_AFP60440F1_1 AF_AFP60445F1_1 AF_AFP60446F1_1 AF_AFP60447F1_1 AF_AFQ0SZY3F1_1 AF_AFQ0TCE1F1_1 AF_AFQ1C2U7F1_1 AF_AFQ1CCU4F1_1 AF_AFQ1R602F1_1 AF_AFQ2NQM2F1_1 AF_AFQ31VV6F1_1 AF_AFQ32B31F1_1 AF_AFQ3YWT9F1_1 AF_AFQ57J32F1_1 AF_AFQ5PIV2F1_1 AF_AFQ6CZX0F1_1 AF_AFQ7MYF1F1_1 AF_AFQ8ZJA9F1_1
2J28_13 2RDO_6 3BBX_6 3J5L_13 3J7Z_13 3J8G_20 3J9Y_29 3J9Z_47 3JA1_44 3JBU_31 3JBV_38 3JCD_29 3JCE_32 3JCJ_9 3JCN_10 4CSU_15 4U1U_26 4U1V_26 4U20_26 4U24_26 4U25_26 4U26_26 4U27_26 4UY8_14 4V47_5 4V48_6 4V4H_27 4V4Q_27 4V4V_28 4V4W_28 4V50_28 4V52_29 4V53_29 4V54_29 4V55_29 4V56_29 4V57_29 4V5B_11 4V5H_38 4V5Y_29 4V64_27 4V65_50 4V66_50 4V69_53 4V6C_26 4V6D_28 4V6E_28 4V6K_6 4V6L_30 4V6M_33 4V6N_6 4V6O_30 4V6P_30 4V6Q_30 4V6R_30 4V6S_6 4V6T_29 4V6V_53 4V6Y_27 4V6Z_27 4V70_27 4V71_27 4V72_27 4V73_27 4V74_27 4V75_27 4V76_27 4V77_27 4V78_27 4V79_27 4V7A_26 4V7B_30 4V7C_30 4V7D_6 4V7I_9 4V7S_26 4V7T_26 4V7U_26 4V7V_26 4V85_38 4V89_37 4V9C_28 4V9D_29 4V9O_5 4V9P_5 4WF1_26 4WOI_29 4WWW_5 4YBB_26 5ADY_13 5AFI_30 5AKA_13 5GAD_7 5GAE_5 5GAF_7 5GAG_7 5GAH_7 5H5U_11 5IQR_3 5IT8_34 5J5B_32 5J7L_32 5J88_33 5J8A_33 5J91_33 5JC9_33 5JTE_30 5JU8_29 5KCR_5 5KCS_5 5KPS_4 5KPV_3 5KPW_3 5KPX_3 5L3P_5 5LZA_28 5LZB_30 5LZC_30 5LZD_30 5LZE_29 5LZF_29 5MDV_10 5MDW_10 5MDY_10 5MDZ_8 5MGP_5 5NCO_7 5NP6_29 5NWY_6 5O2R_5 5U4I_5 5U9F_9 5U9G_9 5UYK_3 5UYL_3 5UYM_3 5UYN_3 5UYP_3 5UYQ_3 5WDT_5 5WE4_5 5WE6_5 5WF0_5 5WFK_5 5WFS_5 6BU8_3 6BY1_7 6C4I_5 6DNC_8 6ENF_27 6ENJ_5 6ENU_27 6GBZ_4 6GC0_5 6GC4_5 6GC6_4 6GC7_3 6GC8_5 6GWT_5 6GXM_5 6GXN_5 6GXO_5 6GXP_5 6H4N_26 6H58_11 6HRM_5 6I0Y_15 6I7V_29 6LKQ_23 6O9J_6 6O9K_26 6OFX_3 6OG7_3 6OGF_3 6OGG_3 6OGI_3 6OM6_8 6ORE_9 6ORL_6 6OSK_7 6OSQ_8 6OST_6 6OT3_7 6OUO_7 6PC5_5 6PC6_5 6PC7_5 6PC8_5 6PCH_5 6PCQ_5 6PCR_5 6PCS_5 6PCT_5 6PJ6_5 6Q97_10 6Q98_8 6Q9A_8 6QDW_13 6QUL_6 6S0K_6 6SZS_11 6TBV_26 6TC3_26 6U48_5 6VU3_50 6VWL_3 6VWM_5 6VWN_5 6VYQ_50 6VYR_50 6VYS_50 6VYT_48 6VYU_49 6VYW_49 6VYX_49 6VYY_49 6VYZ_49 6VZ2_49 6VZ3_49 6VZ5_49 6VZ7_49 6VZJ_49 6WD0_3 6WD1_3 6WD2_3 6WD3_3 6WD4_3 6WD5_3 6WD6_3 6WD7_3 6WD8_3 6WD9_3 6WDA_3 6WDB_3 6WDC_3 6WDD_3 6WDE_3 6WDF_3 6WDG_3 6WDH_3 6WDI_3 6WDJ_3 6WDK_3 6WDL_3 6WDM_3 6WNT_3 6WNV_3 6WNW_3 6WYV_5 6X6T_52 6X7F_52 6X7K_52 6X9Q_52 6XDQ_52 6XDR_51 6XGF_51 6XII_51 6XIJ_50 6XZ7_5 6XZA_26 6XZB_26 6Y69_26 6YS3_13 6YSR_12 6YSS_12 6YST_12 6YSU_11 6ZTJ_30 6ZTL_29 6ZTM_29 6ZTN_29 6ZTO_29 6ZTP_29 6ZU1_29 7ABZ_12 7AC7_11 7ACJ_9 7ACR_9 7B5K_5 7BL2_6 7BL3_7 7BL4_4 7BL5_3 7BL6_4 7BV8_5 7CPJ_26 7D6Z_11 7D80_35 7JSS_3 7JSW_3 7JSZ_3 7JT1_3 7JT2_3 7JT3_3 7K00_26 7K50_3 7K51_3 7K52_3 7K53_3 7K54_3 7K55_3 7LV0_3 7LVK_5 7M5D_8 7N1P_27 7N2C_28 7N2U_27 7N2V_27 7N30_27 7N31_27 7NBU_30 7NSO_5 7NSP_5 7NSQ_5 7NWT_3 7NWW_7 7O19_26 7O1A_26 7O1C_26 7ODE_4 7OIF_7 7OIG_7 7OII_6 7OIZ_26 7OJ0_26 7OT5_6 7OTC_26 7P3K_26 7PJS_12 7PJT_12 7PJU_12 7PJV_12 7PJW_12 7PJX_12 7PJY_12 7PJZ_12 7Q4K_26 7QG8_7 7QGH_4 7QGN_8 7QGR_4 7QQ3_5 7S1G_16 7S1H_14 7S1I_16 7S1J_14 7S1K_16 7SA4_9 7SS9_8 7SSD_8 7SSL_8 7SSN_7 7SSO_7 7SSW_7 7ST2_7 7ST6_8 7ST7_5 7TOS_3 7UG7_27 7UPH_13 7YLA_6 7Z20_13 7ZOD_13 7ZP8_13 7ZQ5_13 7ZQ6_13 7ZTA_26 8A3L_30 8AKN_36 8AM9_31 8ANA_11 8AP4_12 8AYE_34 8B0X_32 8B7Y_5 8C8X_3 8C8Y_5 8C8Z_4 8C90_4 8C91_3 8C92_3 8C93_3 8C94_6 8C95_4 8C96_3 8C97_5 8C98_2 8C99_2 8C9A_3 8C9B_3 8CAM_9 8CEU_9 8CGD_9 8CGK_9 8CGV_9 8E30_5 8E32_5 8E33_5 8E35_5 8E36_5 8E3L_5 8E3M_5 8E3O_5 8E41_5 8E42_5 8E43_5 8E44_5 8E45_5 8E46_5 8E47_5 8E48_5 8E49_5 8EIU_33 8EKC_29 8EMM_5 8FIZ_29 8FTO_33 8G6W_34 8G6X_5 8G6Y_13 8SYL_29 AF_AFA0A0H3GU26F1_1 AF_AFA1AGK6F1_1 AF_AFA1JS46F1_1 AF_AFA4TGZ3F1_1 AF_AFA4WFC7F1_1 AF_AFA6TEX1F1_1 AF_AFA7FNN4F1_1 AF_AFA7MPH8F1_1 AF_AFA7ZSK8F1_1 AF_AFA8A5C4F1_1 AF_AFA8AQL8F1_1 AF_AFA8GKJ6F1_1 AF_AFA9MN48F1_1 AF_AFA9R8Z7F1_1 AF_AFB1IPY0F1_1 AF_AFB1JIW2F1_1 AF_AFB1LHD3F1_1 AF_AFB1X6H0F1_1 AF_AFB2K5M9F1_1 AF_AFB2U2T7F1_1 AF_AFB2VK63F1_1 AF_AFB4F1I5F1_1 AF_AFB4SUT9F1_1 AF_AFB4TKL4F1_1 AF_AFB4TXE1F1_1 AF_AFB5BGY5F1_1 AF_AFB5F8F1F1_1 AF_AFB5FJL3F1_1 AF_AFB5R290F1_1 AF_AFB5RH16F1_1 AF_AFB5XN95F1_1 AF_AFB5YTP0F1_1 AF_AFB6I233F1_1 AF_AFB7L4K8F1_1 AF_AFB7LRT5F1_1 AF_AFB7M1N3F1_1 AF_AFB7MCT4F1_1 AF_AFB7N1A3F1_1 AF_AFB7NDU0F1_1 AF_AFB7NLN8F1_1 AF_AFB7UK43F1_1 AF_AFC0Q0B5F1_1 AF_AFC4ZUH4F1_1 AF_AFC5BGM4F1_1 AF_AFC6DG73F1_1 AF_AFP60723F1_1 AF_AFP60724F1_1 AF_AFP60725F1_1 AF_AFP60726F1_1 AF_AFP60727F1_1 AF_AFP60730F1_1 AF_AFP60731F1_1 AF_AFQ0SZY4F1_1 AF_AFQ0TCE2F1_1 AF_AFQ1C2U8F1_1 AF_AFQ1CCU5F1_1 AF_AFQ1R604F1_1 AF_AFQ2NQM3F1_1 AF_AFQ31VV7F1_1 AF_AFQ32B32F1_1 AF_AFQ3YWU0F1_1 AF_AFQ57J33F1_1 AF_AFQ5PIV3F1_1 AF_AFQ6CZX1F1_1 AF_AFQ7MYF2F1_1 AF_AFQ83PY4F1_1
2YKR_19 3J9Y_24 3J9Z_13 3JA1_1 3JBU_18 3JBV_19 3JCD_18 3JCE_18 3JCJ_56 3JCN_50 4A2I_19 4ADV_19 4U1U_19 4U1V_19 4U20_19 4U24_19 4U25_19 4U26_19 4U27_19 4V47_45 4V48_47 4V4H_18 4V4Q_18 4V4V_20 4V4W_20 4V50_21 4V52_18 4V53_18 4V54_18 4V55_18 4V56_16 4V57_16 4V5B_51 4V5H_19 4V5Y_18 4V64_18 4V65_13 4V66_13 4V69_10 4V6C_18 4V6D_18 4V6E_18 4V6K_55 4V6L_22 4V6M_23 4V6N_56 4V6O_22 4V6P_22 4V6Q_22 4V6R_22 4V6S_55 4V6T_19 4V6V_10 4V6Y_18 4V6Z_18 4V70_18 4V71_18 4V72_18 4V73_18 4V74_18 4V75_18 4V76_18 4V77_18 4V78_18 4V79_18 4V7A_18 4V7B_19 4V7C_19 4V7D_53 4V7I_54 4V7S_19 4V7T_19 4V7U_19 4V7V_19 4V85_19 4V89_19 4V9C_19 4V9D_19 4V9O_52 4V9P_51 4WF1_19 4WOI_19 4WWW_50 4YBB_19 5AFI_19 5H5U_57 5IQR_49 5IT8_19 5J5B_19 5J7L_19 5J88_19 5J8A_19 5J91_19 5JC9_19 5JTE_19 5JU8_19 5KCR_51 5KCS_53 5KPS_50 5KPV_49 5KPW_49 5KPX_49 5L3P_56 5LZA_19 5LZB_19 5LZC_19 5LZD_19 5LZE_19 5LZF_19 5MDV_56 5MDW_56 5MDY_56 5MDZ_54 5ME0_19 5ME1_19 5MGP_50 5MY1_18 5NO2_17 5NO3_18 5NO4_18 5NP6_22 5NWY_53 5O2R_53 5U4I_50 5U9F_57 5U9G_57 5UYK_49 5UYL_49 5UYM_49 5UYN_49 5UYP_49 5UYQ_49 5UZ4_18 5WDT_52 5WE4_52 5WE6_52 5WF0_52 5WFK_52 5WFS_52 6AWB_24 6AWC_24 6AWD_23 6BU8_49 6BY1_54 6C4I_52 6DNC_56 6ENF_19 6ENJ_49 6ENU_19 6GWT_52 6GXM_52 6GXN_52 6GXO_52 6GXP_51 6H4N_19 6H58_50 6HRM_51 6I7V_23 6LKQ_18 6NQB_4 6O7K_13 6O9J_49 6O9K_19 6OFX_46 6OG7_46 6OGF_46 6OGG_46 6OGI_46 6OM6_51 6ORE_53 6ORL_49 6OSK_51 6OSQ_52 6OST_49 6OT3_51 6OUO_51 6Q97_56 6Q98_54 6Q9A_54 6SZS_50 6TBV_19 6TC3_19 6VU3_35 6VWL_49 6VWM_49 6VWN_49 6VYQ_35 6VYR_35 6VYS_35 6VYT_34 6VYU_35 6VYW_35 6VYX_35 6VYY_35 6VYZ_35 6VZ2_35 6VZ3_35 6VZ5_35 6VZ7_35 6VZJ_34 6W6K_17 6W77_17 6W7M_19 6W7N_14 6WD0_48 6WD1_48 6WD2_48 6WD3_48 6WD4_48 6WD5_48 6WD6_48 6WD7_48 6WD8_48 6WD9_48 6WDA_48 6WDB_48 6WDC_48 6WDD_48 6WDE_48 6WDF_48 6WDG_48 6WDH_48 6WDI_48 6WDJ_48 6WDK_48 6WDL_48 6WDM_48 6WNV_47 6WNW_49 6X6T_37 6X7F_37 6X7K_37 6X9Q_37 6XDQ_37 6XDR_36 6XE0_18 6XGF_36 6XII_36 6XIJ_35 6XZA_19 6XZB_19 6Y69_19 6YSR_52 6YSS_52 6YST_52 6YSU_51 6ZTJ_19 6ZTL_19 6ZTM_19 6ZTN_19 6ZTO_19 6ZTP_19 6ZU1_19 7ABZ_56 7AC7_56 7ACJ_53 7ACR_53 7AF3_8 7AF5_9 7AF8_9 7AFA_9 7AFD_9 7AFH_9 7AFK_9 7AFN_9 7B5K_50 7BOE_19 7BOH_19 7CPJ_19 7D6Z_58 7D80_26 7JSS_46 7JSW_46 7JSZ_48 7JT1_46 7JT2_47 7JT3_48 7K00_19 7K50_49 7K51_49 7K52_49 7K53_49 7K54_49 7K55_49 7LV0_49 7M5D_52 7N1P_19 7N2C_19 7N2U_19 7N2V_19 7N30_19 7N31_19 7NAR_19 7NAT_19 7NAU_19 7NAV_19 7NAX_19 7NBU_19 7NSO_53 7NSP_53 7NSQ_53 7NWT_53 7NWW_51 7O19_19 7O1A_19 7O1C_19 7OE0_20 7OE1_21 7OIF_51 7OIG_51 7OII_50 7OIZ_19 7OJ0_19 7OT5_50 7OTC_19 7P3K_19 7PJS_52 7PJT_52 7PJU_52 7PJV_52 7PJW_52 7PJX_52 7PJY_52 7PJZ_52 7Q4K_19 7QG8_55 7QGH_54 7QGN_56 7QGR_54 7S1G_1 7S1H_1 7S1I_1 7S1J_1 7S1K_1 7SA4_55 7SS9_55 7SSD_56 7SSL_56 7SSN_52 7SSO_56 7SSW_54 7ST2_56 7ST6_54 7ST7_40 7TOS_49 7UG7_19 7UPH_6 7ZTA_19 8A3L_19 8AKN_25 8AM9_24 8AYE_25 8B0X_23 8B7Y_48 8CA7_9 8CAZ_10 8CF1_10 8CF8_9 8CGI_9 8EIU_24 8EKC_19 8EMM_51 8FIZ_4 8FTO_24 8G6W_24 8SYL_19 AF_AFA0A0H3GYB7F1_1 AF_AFA0KF25F1_1 AF_AFA0KRM8F1_1 AF_AFA1AGK4F1_1 AF_AFA1JS33F1_1 AF_AFA1REB8F1_1 AF_AFA1S222F1_1 AF_AFA3DA68F1_1 AF_AFA3N362F1_1 AF_AFA3Q986F1_1 AF_AFA4ST02F1_1 AF_AFA4TGZ6F1_1 AF_AFA4WFC4F1_1 AF_AFA4YBX9F1_1 AF_AFA5F545F1_1 AF_AFA5UDU3F1_1 AF_AFA5UHT4F1_1 AF_AFA6TEW8F1_1 AF_AFA6VLJ2F1_1 AF_AFA6WHT2F1_1 AF_AFA7FNN1F1_1 AF_AFA7MPI3F1_1 AF_AFA7MWI7F1_1 AF_AFA7ZSK5F1_1 AF_AFA8A5C1F1_1 AF_AFA8AQL3F1_1 AF_AFA8G1E4F1_1 AF_AFA8GYY0F1_1 AF_AFA9KWA6F1_1 AF_AFA9MN52F1_1 AF_AFA9MSZ4F1_1 AF_AFA9R900F1_1 AF_AFB0BST5F1_1 AF_AFB0TM08F1_1 AF_AFB0UX17F1_1 AF_AFB1IPY3F1_1 AF_AFB1JIW5F1_1 AF_AFB1KMX9F1_1 AF_AFB1LHD0F1_1 AF_AFB1X6G7F1_1 AF_AFB2K5M6F1_1 AF_AFB2U2T4F1_1 AF_AFB2VK60F1_1 AF_AFB3GZ15F1_1 AF_AFB4F1I8F1_1 AF_AFB4SUT6F1_1 AF_AFB4TKL1F1_1 AF_AFB4TXD8F1_1 AF_AFB5BGY2F1_1 AF_AFB5F8E8F1_1 AF_AFB5FG13F1_1 AF_AFB5FJL0F1_1 AF_AFB5R287F1_1 AF_AFB5RH19F1_1 AF_AFB5XN98F1_1 AF_AFB5YTN7F1_1 AF_AFB6EPS9F1_1 AF_AFB6I230F1_1 AF_AFB7L4K5F1_1 AF_AFB7LRT2F1_1 AF_AFB7M1N0F1_1 AF_AFB7MCT1F1_1 AF_AFB7N1A0F1_1 AF_AFB7NDT7F1_1 AF_AFB7NLN5F1_1 AF_AFB7UK40F1_1 AF_AFB7VLF3F1_1 AF_AFB8CND7F1_1 AF_AFB8EBK1F1_1 AF_AFB8F759F1_1 AF_AFC0Q0B2F1_1 AF_AFC3LRQ4F1_1 AF_AFC4L7T4F1_1 AF_AFC4ZUH1F1_1 AF_AFC6DG70F1_1 AF_AFP0A7U3F1_1 AF_AFP0A7U4F1_1 AF_AFP0A7U5F1_1 AF_AFP0A7U6F1_1 AF_AFP11256F1_1 AF_AFP66491F1_1 AF_AFP66492F1_1 AF_AFP67897F1_1 AF_AFP67898F1_1 AF_AFP67899F1_1 AF_AFP67900F1_1 AF_AFQ089Q0F1_1 AF_AFQ0HNT3F1_1 AF_AFQ0I0A1F1_1 AF_AFQ0I159F1_1 AF_AFQ0TCE5F1_1 AF_AFQ12SV5F1_1 AF_AFQ1C2V1F1_1 AF_AFQ1CCU8F1_1 AF_AFQ1R609F1_1 AF_AFQ2NQM6F1_1 AF_AFQ31VW0F1_1 AF_AFQ32B35F1_1 AF_AFQ3YWU3F1_1 AF_AFQ487Z7F1_1 AF_AFQ493K4F1_1 AF_AFQ4QMB8F1_1 AF_AFQ57J36F1_1 AF_AFQ5E8B1F1_1 AF_AFQ5PIV6F1_1 AF_AFQ5QXY1F1_1 AF_AFQ65QV9F1_1 AF_AFQ6CZX4F1_1 AF_AFQ6LVB2F1_1 AF_AFQ7MPI4F1_1 AF_AFQ7MYF5F1_1 AF_AFQ7VQE4F1_1 AF_AFQ87T09F1_1 AF_AFQ8DE43F1_1 AF_AFQ8EK64F1_1 AF_AFQ8ZJA8F1_1 AF_AFQ9KNY8F1_1
2J28_19 2RDO_10 3BBX_11 3IY9_8 3IZZ_6 3J5L_19 3J7Z_19 3J8G_4 3J9Y_35 3J9Z_53 3JA1_54 3JBU_36 3JBV_43 3JCD_35 3JCE_38 3JCJ_15 3JCN_16 4CSU_21 4U1U_32 4U1V_32 4U20_32 4U24_32 4U25_32 4U26_32 4U27_32 4UY8_20 4V47_11 4V48_12 4V4H_32 4V4Q_32 4V4V_34 4V4W_34 4V50_34 4V52_27 4V53_27 4V54_27 4V55_27 4V56_27 4V57_27 4V5B_17 4V5H_44 4V5Y_27 4V64_32 4V65_27 4V66_27 4V69_30 4V6C_32 4V6D_34 4V6E_34 4V6K_12 4V6L_36 4V6M_39 4V6N_13 4V6O_37 4V6P_37 4V6Q_37 4V6R_37 4V6S_13 4V6T_35 4V6V_29 4V6Y_33 4V6Z_33 4V70_33 4V71_33 4V72_33 4V73_33 4V74_33 4V75_33 4V76_33 4V77_33 4V78_33 4V79_33 4V7A_32 4V7B_36 4V7C_37 4V7D_14 4V7I_15 4V7S_32 4V7T_32 4V7U_32 4V7V_32 4V85_45 4V89_44 4V9C_34 4V9D_35 4V9O_11 4V9P_11 4WF1_32 4WOI_35 4WWW_11 4YBB_32 5ADY_19 5AFI_36 5AKA_19 5GAD_14 5GAE_12 5GAF_14 5GAG_14 5GAH_14 5H5U_18 5IQR_10 5IT8_40 5J5B_38 5J7L_38 5J88_39 5J8A_39 5J91_39 5JC9_39 5JTE_36 5JU8_35 5KCR_12 5KCS_13 5KPS_11 5KPV_10 5KPW_10 5KPX_10 5L3P_10 5LZA_34 5LZB_36 5LZC_36 5LZD_36 5LZE_35 5LZF_35 5MDV_17 5MDW_17 5MDY_17 5MDZ_15 5MGP_10 5NCO_14 5NP6_35 5NWY_12 5O2R_11 5U4I_11 5U9F_16 5U9G_16 5UYK_10 5UYL_10 5UYM_10 5UYN_10 5UYP_10 5UYQ_10 5WDT_11 5WE4_11 5WE6_11 5WF0_11 5WFK_11 5WFS_11 6BU8_10 6BY1_14 6C4I_12 6DNC_15 6ENF_31 6ENJ_9 6ENU_32 6GBZ_9 6GC0_10 6GC4_8 6GC6_7 6GC7_5 6GC8_10 6GWT_11 6GXM_11 6GXN_11 6GXO_11 6GXP_11 6H4N_31 6H58_16 6HRM_12 6I0Y_21 6I7V_35 6LKQ_28 6O9J_11 6O9K_32 6OFX_8 6OG7_8 6OGF_8 6OGG_8 6OGI_8 6OM6_13 6ORE_14 6ORL_11 6OSK_12 6OSQ_13 6OST_11 6OT3_12 6OUO_12 6PJ6_11 6Q97_17 6Q98_15 6Q9A_15 6QDW_18 6QUL_11 6S0K_13 6SZS_16 6TBV_32 6TC3_32 6U48_11 6VU3_58 6VWL_8 6VWM_10 6VWN_10 6VYQ_58 6VYR_58 6VYS_58 6VYT_56 6VYU_57 6VYW_57 6VYX_57 6VYY_57 6VYZ_57 6VZ2_57 6VZ3_57 6VZ5_57 6VZ7_57 6VZJ_57 6WD0_10 6WD1_10 6WD2_10 6WD3_10 6WD4_10 6WD5_10 6WD6_10 6WD7_10 6WD8_10 6WD9_10 6WDA_10 6WDB_10 6WDC_10 6WDD_10 6WDE_10 6WDF_10 6WDG_10 6WDH_10 6WDI_10 6WDJ_10 6WDK_10 6WDL_10 6WDM_10 6WNT_10 6WNV_10 6WNW_10 6X6T_60 6X7F_60 6X7K_60 6X9Q_60 6XDQ_60 6XDR_59 6XGF_59 6XII_59 6XIJ_58 6XZ7_11 6XZA_32 6XZB_32 6Y69_31 6YS3_18 6YSR_18 6YSS_18 6YST_18 6YSU_17 6ZTJ_37 6ZTL_34 6ZTM_34 6ZTN_34 6ZTO_34 6ZTP_34 6ZU1_34 7ABZ_19 7AC7_17 7ACJ_14 7ACR_14 7B5K_10 7BL2_26 7BL3_27 7BL4_24 7BL5_24 7BL6_24 7BV8_12 7CPJ_32 7D6Z_17 7D80_41 7JSS_8 7JSW_8 7JSZ_10 7JT1_8 7JT2_9 7JT3_10 7K00_31 7K50_10 7K51_10 7K52_10 7K53_10 7K54_10 7K55_10 7LV0_10 7LVK_10 7M5D_13 7N1P_34 7N2C_36 7N2U_32 7N2V_34 7N30_32 7N31_32 7NBU_35 7NSO_10 7NSP_10 7NSQ_10 7NWT_10 7NWW_12 7O19_32 7O1A_32 7O1C_32 7ODE_6 7OIF_12 7OIG_12 7OII_11 7OIZ_31 7OJ0_31 7OT5_11 7OTC_30 7P3K_31 7PJS_18 7PJT_18 7PJU_18 7PJV_18 7PJW_18 7PJX_18 7PJY_18 7PJZ_18 7Q4K_32 7QG8_13 7QGH_9 7QGN_14 7QGR_9 7QQ3_8 7S1G_22 7S1H_20 7S1I_22 7S1J_20 7S1K_22 7SA4_16 7SS9_15 7SSD_15 7SSL_15 7SSN_12 7SSO_15 7SSW_14 7ST2_15 7ST6_14 7ST7_12 7TOS_10 7UG7_34 7UPH_17 7YLA_12 7Z20_18 7ZOD_18 7ZP8_18 7ZQ5_18 7ZQ6_18 7ZTA_31 8A3L_35 8AKN_41 8AM9_36 8ANA_16 8AP4_17 8AYE_39 8B0X_37 8B7Y_8 8C8X_7 8C8Y_7 8C8Z_6 8C90_6 8C91_5 8C92_5 8C93_5 8C94_9 8C96_5 8C97_6 8CAM_13 8CEU_14 8CGD_14 8CGK_13 8CGV_13 8EIU_38 8EKC_34 8EMM_10 8FIZ_42 8FTO_38 8G6W_39 8G6X_10 8G6Y_18 8SYL_34 AF_AFA0A0H3GZA2F1_1 AF_AFA1AGJ9F1_1 AF_AFA1JS23F1_1 AF_AFA4TH02F1_1 AF_AFA4WFB8F1_1 AF_AFA5F556F1_1 AF_AFA5UDT7F1_1 AF_AFA5UHU1F1_1 AF_AFA6TEW2F1_1 AF_AFA6VLJ8F1_1 AF_AFA7FNM4F1_1 AF_AFA7MPH4F1_1 AF_AFA7N0I7F1_1 AF_AFA7ZSJ9F1_1 AF_AFA8A5B5F1_1 AF_AFA8AQK6F1_1 AF_AFA8GKI7F1_1 AF_AFA9MN58F1_1 AF_AFA9MSY8F1_1 AF_AFA9R905F1_1 AF_AFB0BSU1F1_1 AF_AFB0UX24F1_1 AF_AFB1IPY9F1_1 AF_AFB1JIX1F1_1 AF_AFB1LHC4F1_1 AF_AFB1X6G2F1_1 AF_AFB2K5M0F1_1 AF_AFB2U2S8F1_1 AF_AFB2VK54F1_1 AF_AFB3GZ21F1_1 AF_AFB4F1J4F1_1 AF_AFB4SUT0F1_1 AF_AFB4TKK5F1_1 AF_AFB4TXD2F1_1 AF_AFB5BGX6F1_1 AF_AFB5F7T5F1_1 AF_AFB5FG19F1_1 AF_AFB5FJK4F1_1 AF_AFB5R281F1_1 AF_AFB5RH25F1_1 AF_AFB5YTN1F1_1 AF_AFB6EPT5F1_1 AF_AFB6I224F1_1 AF_AFB7L4J9F1_1 AF_AFB7LRS6F1_1 AF_AFB7M1M4F1_1 AF_AFB7MCS5F1_1 AF_AFB7N194F1_1 AF_AFB7NDT1F1_1 AF_AFB7NLM9F1_1 AF_AFB7UK34F1_1 AF_AFC3LRP8F1_1 AF_AFC4ZUG5F1_1 AF_AFC5BGL5F1_1 AF_AFC6DG64F1_1 AF_AFP0ADY3F1_1 AF_AFP0ADY4F1_1 AF_AFP0ADY5F1_1 AF_AFP0ADY6F1_1 AF_AFP46176F1_1 AF_AFP66067F1_1 AF_AFP66068F1_1 AF_AFQ0I152F1_1 AF_AFQ0SZZ2F1_1 AF_AFQ0TCF1F1_1 AF_AFQ1C2V7F1_1 AF_AFQ1CCV4F1_1 AF_AFQ1R617F1_1 AF_AFQ2NQN2F1_1 AF_AFQ31VW6F1_1 AF_AFQ32B41F1_1 AF_AFQ3YWU9F1_1 AF_AFQ4QMB1F1_1 AF_AFQ57J42F1_1 AF_AFQ5E8A5F1_1 AF_AFQ5PIU3F1_1 AF_AFQ664T1F1_1 AF_AFQ6CZY0F1_1 AF_AFQ6LVA6F1_1 AF_AFQ7CFT7F1_1 AF_AFQ7CPL5F1_1 AF_AFQ7MPH8F1_1 AF_AFQ7MYG1F1_1 AF_AFQ7VKE3F1_1 AF_AFQ87T03F1_1 AF_AFQ8DE49F1_1 AF_AFQ8XG78F1_1 AF_AFQ9KNZ4F1_1
2J28_11 2RDO_4 3BBX_4 3J5L_11 3J7Z_11 3J8G_27 3J9Y_27 3J9Z_29 3JA1_27 3JBU_29 3JBV_35 3JCD_27 3JCE_30 3JCJ_7 3JCN_8 4CSU_13 4U1U_24 4U1V_24 4U20_24 4U24_24 4U25_24 4U26_24 4U27_24 4UY8_12 4V47_3 4V48_4 4V4H_25 4V4Q_25 4V4V_26 4V4W_26 4V50_26 4V52_25 4V53_25 4V54_25 4V55_25 4V56_25 4V57_25 4V5B_9 4V5H_36 4V5Y_25 4V64_25 4V65_37 4V66_37 4V69_45 4V6C_24 4V6D_26 4V6E_26 4V6K_4 4V6L_28 4V6M_31 4V6N_4 4V6O_28 4V6P_28 4V6Q_28 4V6R_28 4V6S_4 4V6T_27 4V6V_35 4V6Y_25 4V6Z_25 4V70_25 4V71_25 4V72_25 4V73_25 4V74_25 4V75_25 4V76_25 4V77_25 4V78_25 4V79_25 4V7A_24 4V7B_27 4V7C_28 4V7D_4 4V7I_7 4V7S_24 4V7T_24 4V7U_24 4V7V_24 4V85_36 4V89_35 4V9C_26 4V9D_27 4V9O_2 4V9P_3 4WF1_24 4WOI_27 4WWW_3 4YBB_24 5ADY_11 5AFI_28 5AKA_11 5GAD_5 5GAE_3 5GAF_5 5GAG_5 5GAH_5 5H5U_9 5IQR_1 5IT8_29 5J5B_29 5J7L_29 5J88_29 5J8A_29 5J91_29 5JC9_29 5JTE_28 5JU8_27 5KCR_3 5KCS_3 5KPS_2 5KPV_1 5KPW_1 5KPX_1 5L3P_3 5LZA_26 5LZB_28 5LZC_28 5LZD_28 5LZE_27 5LZF_27 5MDV_8 5MDW_8 5MDY_8 5MDZ_6 5MGP_3 5NCO_5 5NP6_27 5NWY_4 5O2R_3 5U4I_3 5U9F_7 5U9G_7 5UYK_1 5UYL_1 5UYM_1 5UYN_1 5UYP_1 5UYQ_1 5WDT_3 5WE4_3 5WE6_3 5WF0_3 5WFK_3 5WFS_3 6BU8_1 6BY1_5 6C4H_2 6C4I_3 6DNC_6 6ENF_25 6ENJ_3 6ENU_25 6GBZ_2 6GC0_3 6GC4_3 6GC6_2 6GC8_3 6GWT_3 6GXM_3 6GXN_3 6GXO_3 6GXP_3 6H4N_24 6H58_9 6HRM_3 6I0Y_13 6I7V_27 6LKQ_21 6O9J_4 6O9K_55 6OFX_1 6OG7_1 6OGF_1 6OGG_1 6OGI_1 6OM6_6 6ORE_7 6ORL_4 6OSK_5 6OSQ_6 6OST_4 6OT3_5 6OUO_5 6PC5_3 6PC6_3 6PC7_3 6PC8_3 6PCH_3 6PCQ_3 6PCR_3 6PCS_3 6PCT_3 6PJ6_3 6Q97_8 6Q98_6 6Q9A_6 6QDW_11 6QUL_4 6S0K_4 6SZS_9 6TBV_24 6TC3_24 6U48_3 6VU3_46 6VWL_1 6VWM_3 6VWN_3 6VYQ_46 6VYR_46 6VYS_46 6VYT_44 6VYU_45 6VYW_45 6VYX_45 6VYY_45 6VYZ_45 6VZ2_45 6VZ3_45 6VZ5_45 6VZ7_45 6VZJ_45 6WD0_1 6WD1_1 6WD2_1 6WD3_1 6WD4_1 6WD5_1 6WD6_1 6WD7_1 6WD8_1 6WD9_1 6WDA_1 6WDB_1 6WDC_1 6WDD_1 6WDE_1 6WDF_1 6WDG_1 6WDH_1 6WDI_1 6WDJ_1 6WDK_1 6WDL_1 6WDM_1 6WNT_1 6WNV_1 6WNW_1 6WYV_3 6X6T_48 6X7F_48 6X7K_48 6X9Q_48 6XDQ_48 6XDR_47 6XGF_47 6XII_47 6XIJ_46 6XZ7_3 6XZA_24 6XZB_24 6Y69_24 6YS3_11 6YSR_10 6YSS_10 6YST_10 6YSU_9 6ZTJ_28 6ZTL_27 6ZTM_27 6ZTN_27 6ZTO_27 6ZTP_27 6ZU1_27 7ABZ_10 7AC7_9 7ACJ_7 7ACR_7 7B5K_3 7BL2_4 7BL3_5 7BL4_2 7BL5_1 7BL6_2 7BV8_3 7CPJ_24 7D6Z_9 7D80_33 7JSS_1 7JSW_1 7JSZ_1 7JT1_1 7JT2_1 7JT3_1 7K00_24 7K50_1 7K51_1 7K52_1 7K53_1 7K54_1 7K55_1 7LV0_1 7LVK_3 7M5D_6 7N1P_25 7N2C_26 7N2U_25 7N2V_25 7N30_25 7N31_25 7NBU_28 7NSO_3 7NSP_3 7NSQ_3 7NWT_1 7NWW_5 7O19_24 7O1A_24 7O1C_24 7ODE_2 7OIF_5 7OIG_5 7OII_4 7OIZ_24 7OJ0_24 7OT5_4 7OTC_24 7P3K_24 7PJS_10 7PJT_10 7PJU_10 7PJV_10 7PJW_10 7PJX_10 7PJY_10 7PJZ_10 7Q4K_24 7QG8_5 7QGH_2 7QGN_6 7QGR_2 7QQ3_3 7S1G_14 7S1H_12 7S1I_14 7S1J_12 7S1K_14 7SA4_7 7SS9_6 7SSD_6 7SSL_6 7SSN_5 7SSO_5 7SSW_5 7ST2_5 7ST6_6 7ST7_3 7TOS_1 7UG7_25 7UPH_11 7YLA_4 7Z20_11 7ZOD_11 7ZP8_11 7ZQ5_11 7ZQ6_11 7ZTA_24 8A3L_28 8AKN_34 8AM9_29 8ANA_9 8AP4_10 8AYE_32 8B0X_30 8B7Y_3 8C8X_1 8C8Y_3 8C91_1 8CAM_7 8CEU_7 8CGD_7 8CGK_7 8CGV_7 8E30_3 8E32_3 8E33_3 8E35_3 8E36_3 8E3L_3 8E3M_3 8E3O_3 8E41_3 8E42_3 8E43_3 8E44_3 8E45_3 8E46_3 8E47_3 8E48_3 8E49_3 8EIU_31 8EKC_27 8EMM_3 8FIZ_27 8FTO_31 8G6W_32 8G6X_3 8G6Y_11 8SYL_27 AF_AFA0A0H3GWL9F1_1 AF_AFA1AGK5F1_1 AF_AFA1JS34F1_1 AF_AFA4TGZ5F1_1 AF_AFA4WFC5F1_1 AF_AFA6TEW9F1_1 AF_AFA7FNN2F1_1 AF_AFA7ZSK6F1_1 AF_AFA8A5C2F1_1 AF_AFA8GKJ4F1_1 AF_AFA9MN51F1_1 AF_AFA9MSZ5F1_1 AF_AFA9R8Z9F1_1 AF_AFB1IPY2F1_1 AF_AFB1JIW4F1_1 AF_AFB1LHD1F1_1 AF_AFB1X6G8F1_1 AF_AFB2K5M7F1_1 AF_AFB2U2T5F1_1 AF_AFB2VK61F1_1 AF_AFB4F1I7F1_1 AF_AFB4SUT7F1_1 AF_AFB4TKL2F1_1 AF_AFB4TXD9F1_1 AF_AFB5BGY3F1_1 AF_AFB5F8E9F1_1 AF_AFB5FJL1F1_1 AF_AFB5R288F1_1 AF_AFB5RH18F1_1 AF_AFB5XN97F1_1 AF_AFB5YTN8F1_1 AF_AFB6I231F1_1 AF_AFB7L4K6F1_1 AF_AFB7LRT3F1_1 AF_AFB7M1N1F1_1 AF_AFB7MCT2F1_1 AF_AFB7N1A1F1_1 AF_AFB7NDT8F1_1 AF_AFB7NLN6F1_1 AF_AFB7UK41F1_1 AF_AFC4ZUH2F1_1 AF_AFC5BGM2F1_1 AF_AFC6DG71F1_1 AF_AFP49239F1_1 AF_AFP60422F1_1 AF_AFP60423F1_1 AF_AFP60424F1_1 AF_AFP60427F1_1 AF_AFP60428F1_1 AF_AFP60429F1_1 AF_AFP60436F1_1 AF_AFP60437F1_1 AF_AFQ0SZY6F1_1 AF_AFQ0TCE4F1_1 AF_AFQ1C2V0F1_1 AF_AFQ1CCU7F1_1 AF_AFQ1R607F1_1 AF_AFQ2NQM5F1_1 AF_AFQ31VV9F1_1 AF_AFQ32B34F1_1 AF_AFQ3YWU2F1_1 AF_AFQ57J35F1_1 AF_AFQ5PIV5F1_1 AF_AFQ6CZX3F1_1 AF_AFQ7MYF4F1_1
2J28_21 2RDO_12 3BBX_13 3J5L_21 3J7Z_21 3J8G_7 3J9Y_37 3J9Z_55 3JA1_52 3JBU_38 3JBV_45 3JCD_37 3JCE_40 3JCJ_17 3JCN_18 4CSU_23 4U1U_34 4U1V_34 4U20_34 4U24_34 4U25_34 4U26_34 4U27_34 4UY8_22 4V47_13 4V48_14 4V4H_34 4V4Q_34 4V4V_36 4V4W_36 4V50_36 4V52_38 4V53_38 4V54_38 4V55_38 4V56_38 4V57_38 4V5B_19 4V5H_46 4V5Y_38 4V64_34 4V65_29 4V66_29 4V69_32 4V6C_34 4V6D_36 4V6E_36 4V6K_14 4V6L_38 4V6M_41 4V6N_15 4V6O_39 4V6P_39 4V6Q_39 4V6R_39 4V6S_15 4V6T_37 4V6V_31 4V6Y_35 4V6Z_35 4V70_35 4V71_35 4V72_35 4V73_35 4V74_35 4V75_35 4V76_35 4V77_35 4V78_35 4V79_35 4V7A_34 4V7B_38 4V7C_39 4V7D_16 4V7I_17 4V7S_34 4V7T_34 4V7U_34 4V7V_34 4V85_47 4V89_46 4V9C_36 4V9D_37 4V9O_13 4V9P_13 4WF1_34 4WOI_37 4WWW_13 4YBB_34 5ADY_21 5AFI_38 5AKA_21 5GAD_16 5GAE_14 5GAF_16 5GAG_16 5GAH_16 5H5U_20 5IQR_12 5IT8_42 5J5B_40 5J7L_40 5J88_41 5J8A_41 5J91_41 5JC9_41 5JTE_38 5JU8_37 5KCR_14 5KCS_15 5KPS_13 5KPV_12 5KPW_12 5KPX_12 5L3P_12 5LZA_36 5LZB_38 5LZC_38 5LZD_38 5LZE_37 5LZF_37 5MDV_19 5MDW_19 5MDY_19 5MDZ_17 5MGP_12 5NCO_16 5NP6_37 5NWY_14 5O2R_13 5U4I_13 5U9F_18 5U9G_18 5UYK_12 5UYL_12 5UYM_12 5UYN_12 5UYP_12 5UYQ_12 5WDT_13 5WE4_13 5WE6_13 5WF0_13 5WFK_13 5WFS_13 6BU8_12 6BY1_16 6C4H_4 6C4I_14 6DNC_17 6ENF_33 6ENJ_11 6ENU_34 6GBZ_29 6GC8_12 6GWT_13 6GXM_13 6GXN_13 6GXO_13 6GXP_13 6H4N_33 6H58_18 6HRM_14 6I0Y_23 6I7V_37 6LKQ_30 6O9J_13 6O9K_34 6OFX_10 6OG7_10 6OGF_10 6OGG_10 6OGI_10 6OM6_15 6ORE_16 6ORL_13 6OSK_14 6OSQ_15 6OST_13 6OT3_14 6OUO_14 6PJ6_13 6Q97_19 6Q98_17 6Q9A_17 6QDW_20 6QUL_13 6S0K_15 6SZS_18 6TBV_34 6TC3_34 6U48_13 6VU3_60 6VWL_10 6VWM_12 6VWN_12 6VYQ_60 6VYR_60 6VYS_60 6VYT_58 6VYU_59 6VYW_59 6VYX_59 6VYY_59 6VYZ_59 6VZ2_59 6VZ3_59 6VZ5_59 6VZ7_59 6VZJ_59 6WD0_12 6WD1_12 6WD2_12 6WD3_12 6WD4_12 6WD5_12 6WD6_12 6WD7_12 6WD8_12 6WD9_12 6WDA_12 6WDB_12 6WDC_12 6WDD_12 6WDE_12 6WDF_12 6WDG_12 6WDH_12 6WDI_12 6WDJ_12 6WDK_12 6WDL_12 6WDM_12 6WNW_12 6X6T_62 6X7F_62 6X7K_62 6X9Q_62 6XDQ_62 6XDR_61 6XGF_61 6XII_61 6XIJ_60 6XZ7_13 6XZA_34 6XZB_34 6Y69_33 6YS3_20 6YSR_20 6YSS_20 6YST_20 6YSU_19 6ZTJ_39 6ZTL_36 6ZTM_36 6ZTN_36 6ZTO_36 6ZTP_36 6ZU1_36 7ABZ_21 7AC7_19 7ACJ_16 7ACR_16 7B5K_12 7BL4_26 7BL5_30 7BL6_26 7BV8_14 7CPJ_34 7D6Z_19 7D80_43 7JSS_10 7JSW_10 7JSZ_12 7JT1_10 7JT2_11 7JT3_12 7K00_33 7K50_12 7K51_12 7K52_12 7K53_12 7K54_12 7K55_12 7LV0_12 7LVK_12 7M5D_15 7N1P_36 7N2C_38 7N2U_34 7N2V_36 7N30_34 7N31_34 7NBU_37 7NSO_12 7NSP_12 7NSQ_12 7NWT_12 7NWW_14 7O19_34 7O1A_34 7O1C_34 7OIF_14 7OIG_14 7OII_13 7OIZ_33 7OJ0_33 7OT5_13 7OTC_32 7P3K_33 7PJS_20 7PJT_20 7PJU_20 7PJV_20 7PJW_20 7PJX_20 7PJY_20 7PJZ_20 7Q4K_34 7QG8_15 7QGH_11 7QGN_16 7QGR_11 7QQ3_10 7S1G_24 7S1H_22 7S1I_24 7S1J_22 7S1K_24 7SA4_18 7SS9_17 7SSD_17 7SSL_17 7SSN_14 7SSO_17 7SSW_16 7ST2_17 7ST6_16 7ST7_14 7TOS_12 7UG7_36 7UPH_19 7YLA_14 7Z20_20 7ZOD_20 7ZP8_20 7ZQ5_20 7ZQ6_20 7ZTA_33 8A3L_37 8AKN_43 8AM9_38 8ANA_18 8AP4_19 8AYE_41 8B0X_39 8B7Y_10 8C8X_26 8CAM_15 8CEU_16 8CGD_16 8CGK_15 8CGV_15 8EIU_40 8EKC_36 8EMM_12 8FIZ_44 8FTO_40 8G6W_41 8G6X_12 8G6Y_20 8SYL_36 AF_AFA0A0H3H3W4F1_1 AF_AFA0KRN1F1_1 AF_AFA1AGK1F1_1 AF_AFA1JS27F1_1 AF_AFA1REC1F1_1 AF_AFA1S225F1_1 AF_AFA3DA65F1_1 AF_AFA3N365F1_1 AF_AFA3Q989F1_1 AF_AFA4TGZ9F1_1 AF_AFA4WFC1F1_1 AF_AFA4YBX6F1_1 AF_AFA5UDU0F1_1 AF_AFA5UHT7F1_1 AF_AFA6TEW5F1_1 AF_AFA6VLJ5F1_1 AF_AFA6WHT5F1_1 AF_AFA7FNM8F1_1 AF_AFA7ZSK2F1_1 AF_AFA8A5B8F1_1 AF_AFA8AQK9F1_1 AF_AFA8G1E1F1_1 AF_AFA8GKJ0F1_1 AF_AFA8GYY3F1_1 AF_AFA9KWA9F1_1 AF_AFA9MN55F1_1 AF_AFA9MSZ1F1_1 AF_AFA9R903F1_1 AF_AFB0BST8F1_1 AF_AFB0TM05F1_1 AF_AFB0UX20F1_1 AF_AFB1IPY6F1_1 AF_AFB1JIW8F1_1 AF_AFB1KMX6F1_1 AF_AFB1LHC7F1_1 AF_AFB1X6G5F1_1 AF_AFB2K5M3F1_1 AF_AFB2U2T1F1_1 AF_AFB2VK57F1_1 AF_AFB3GZ18F1_1 AF_AFB4F1J1F1_1 AF_AFB4SUT3F1_1 AF_AFB4TKK8F1_1 AF_AFB4TXD5F1_1 AF_AFB5BGX9F1_1 AF_AFB5F7T8F1_1 AF_AFB5FJK7F1_1 AF_AFB5R284F1_1 AF_AFB5RH22F1_1 AF_AFB5XNA1F1_1 AF_AFB5YTN4F1_1 AF_AFB6I227F1_1 AF_AFB7L4K2F1_1 AF_AFB7LRS9F1_1 AF_AFB7M1M7F1_1 AF_AFB7MCS8F1_1 AF_AFB7N197F1_1 AF_AFB7NDT4F1_1 AF_AFB7NLN2F1_1 AF_AFB7UK37F1_1 AF_AFB8CNE0F1_1 AF_AFB8EBJ8F1_1 AF_AFB8F762F1_1 AF_AFC0Q0A9F1_1 AF_AFC4ZUG8F1_1 AF_AFC5BGL8F1_1 AF_AFC6DG67F1_1 AF_AFP0ADY7F1_1 AF_AFP0ADY8F1_1 AF_AFP0ADY9F1_1 AF_AFP44354F1_1 AF_AFP55837F1_1 AF_AFQ089P7F1_1 AF_AFQ0HNT0F1_1 AF_AFQ0I098F1_1 AF_AFQ0I156F1_1 AF_AFQ0SZY9F1_1 AF_AFQ0TCE8F1_1 AF_AFQ12SV2F1_1 AF_AFQ1C2V4F1_1 AF_AFQ1CCV1F1_1 AF_AFQ1R613F1_1 AF_AFQ2NQM9F1_1 AF_AFQ31VW3F1_1 AF_AFQ32B38F1_1 AF_AFQ3YWU6F1_1 AF_AFQ4QMB5F1_1 AF_AFQ57J39F1_1 AF_AFQ5PIV0F1_1 AF_AFQ65QW2F1_1 AF_AFQ664S8F1_1 AF_AFQ6CZX7F1_1 AF_AFQ7CPL4F1_1 AF_AFQ7MYF8F1_1 AF_AFQ7VKD8F1_1 AF_AFQ83PY6F1_1 AF_AFQ8EK62F1_1 AF_AFQ8XET6F1_1 AF_AFQ8ZJA5F1_1 AF_AFQ9CL38F1_1
2J28_25 2RDO_16 3BBX_17 3IY9_12 3J5L_25 3J7Z_25 3J8G_11 3J9Y_41 3J9Z_30 3JA1_57 3JBU_42 3JBV_49 3JCD_41 3JCE_44 3JCJ_21 3JCN_22 4CSU_27 4U1U_38 4U1V_38 4U20_38 4U24_38 4U25_38 4U26_38 4U27_38 4UY8_26 4V47_17 4V48_18 4V4H_38 4V4Q_38 4V4V_40 4V4W_40 4V50_40 4V52_44 4V53_44 4V54_44 4V55_44 4V56_44 4V57_44 4V5B_23 4V5H_50 4V5Y_44 4V64_38 4V65_33 4V66_33 4V69_36 4V6C_38 4V6D_40 4V6E_40 4V6K_18 4V6L_42 4V6M_45 4V6N_19 4V6O_43 4V6P_43 4V6Q_43 4V6R_43 4V6S_19 4V6T_41 4V6V_36 4V6Y_39 4V6Z_39 4V70_39 4V71_39 4V72_39 4V73_39 4V74_39 4V75_39 4V76_39 4V77_39 4V78_39 4V79_39 4V7A_38 4V7B_42 4V7C_43 4V7D_20 4V7I_21 4V7S_38 4V7T_38 4V7U_38 4V7V_38 4V85_51 4V89_50 4V9C_40 4V9D_41 4V9O_17 4V9P_17 4WF1_38 4WOI_41 4WWW_17 4YBB_38 5ADY_25 5AFI_42 5AKA_25 5GAD_20 5GAE_18 5GAF_20 5GAG_20 5GAH_20 5H5U_24 5IQR_16 5IT8_46 5J5B_44 5J7L_44 5J88_45 5J8A_45 5J91_45 5JC9_45 5JTE_42 5JU8_41 5KCR_18 5KCS_19 5KPS_17 5KPV_16 5KPW_16 5KPX_16 5L3P_16 5LZA_40 5LZB_42 5LZC_42 5LZD_42 5LZE_41 5LZF_41 5MDV_23 5MDW_23 5MDY_23 5MDZ_21 5MGP_16 5NCO_20 5NP6_41 5NWY_18 5O2R_17 5U4I_17 5U9F_22 5U9G_22 5UYK_16 5UYL_16 5UYM_16 5UYN_16 5UYP_16 5UYQ_16 5WDT_17 5WE4_17 5WE6_17 5WF0_17 5WFK_17 5WFS_17 6BU8_16 6BY1_20 6C4I_18 6DNC_21 6ENF_37 6ENJ_15 6ENU_38 6GBZ_14 6GC0_15 6GC4_12 6GC6_11 6GC7_9 6GC8_16 6GWT_17 6GXM_17 6GXN_17 6GXO_17 6GXP_17 6H4N_37 6H58_22 6HRM_18 6I0Y_27 6I7V_41 6LKQ_34 6O9J_17 6O9K_38 6OFX_14 6OG7_14 6OGF_14 6OGG_14 6OGI_14 6OM6_19 6ORE_20 6ORL_17 6OSK_18 6OSQ_19 6OST_17 6OT3_18 6OUO_18 6PJ6_17 6Q97_23 6Q98_21 6Q9A_21 6QDW_24 6QUL_17 6S0K_19 6SZS_22 6TBV_38 6TC3_38 6U48_17 6VU3_64 6VWL_14 6VWM_16 6VWN_16 6VYQ_64 6VYR_64 6VYS_64 6VYT_62 6VYU_63 6VYW_63 6VYX_63 6VYY_63 6VYZ_63 6VZ2_63 6VZ3_63 6VZ5_63 6VZ7_63 6VZJ_63 6WD0_16 6WD1_16 6WD2_16 6WD3_16 6WD4_16 6WD5_16 6WD6_16 6WD7_16 6WD8_16 6WD9_16 6WDA_16 6WDB_16 6WDC_16 6WDD_16 6WDE_16 6WDF_16 6WDG_16 6WDH_16 6WDI_16 6WDJ_16 6WDK_16 6WDL_16 6WDM_16 6WNT_15 6WNV_15 6WNW_16 6X6T_66 6X7F_66 6X7K_66 6X9Q_66 6XDQ_66 6XDR_65 6XGF_65 6XII_65 6XIJ_64 6XZ7_17 6XZA_38 6XZB_38 6Y69_37 6YS3_24 6YSR_24 6YSS_24 6YST_24 6YSU_23 6ZTJ_43 6ZTL_40 6ZTM_40 6ZTN_40 6ZTO_40 6ZTP_40 6ZU1_40 7ABZ_25 7AC7_23 7ACJ_20 7ACR_20 7B5K_16 7BL2_12 7BL3_13 7BL4_11 7BL5_9 7BL6_11 7BV8_18 7CPJ_38 7D6Z_23 7D80_47 7JSS_14 7JSW_14 7JSZ_16 7JT1_14 7JT2_15 7JT3_16 7K00_37 7K50_16 7K51_16 7K52_16 7K53_16 7K54_16 7K55_16 7LV0_16 7LVK_16 7M5D_19 7N1P_40 7N2C_42 7N2U_38 7N2V_40 7N30_38 7N31_38 7NBU_41 7NSO_16 7NSP_16 7NSQ_16 7NWT_16 7NWW_18 7O19_38 7O1A_38 7O1C_38 7ODE_9 7OIF_18 7OIG_18 7OII_17 7OIZ_37 7OJ0_37 7OT5_17 7OTC_36 7P3K_37 7PJS_24 7PJT_24 7PJU_24 7PJV_24 7PJW_24 7PJX_24 7PJY_24 7PJZ_24 7Q4K_38 7QG8_19 7QGH_15 7QGN_20 7QGR_15 7QQ3_14 7S1G_28 7S1H_26 7S1I_28 7S1J_26 7S1K_28 7SA4_22 7SS9_21 7SSD_21 7SSL_21 7SSN_18 7SSO_21 7SSW_20 7ST2_21 7ST6_20 7ST7_18 7TOS_16 7UG7_40 7UPH_40 7YLA_18 7Z20_24 7ZOD_24 7ZP8_24 7ZQ5_24 7ZQ6_24 7ZTA_37 8A3L_41 8AKN_47 8AM9_42 8ANA_22 8AP4_23 8AYE_45 8B0X_43 8B7Y_14 8C8X_12 8C8Y_11 8C8Z_10 8C90_10 8C91_9 8C92_9 8C93_7 8C94_14 8C95_9 8C96_9 8C98_5 8C99_5 8CAM_18 8CEU_20 8CGD_20 8CGK_18 8CGV_19 8EIU_44 8EKC_40 8EMM_16 8FIZ_47 8FTO_44 8G6W_45 8G6X_16 8G6Y_24 8SYL_40 AF_AFA1ABQ0F1_1 AF_AFA1JMK7F1_1 AF_AFA3MYU7F1_1 AF_AFA4TIL4F1_1 AF_AFA4W9M6F1_1 AF_AFA5UC92F1_1 AF_AFA5UEZ1F1_1 AF_AFA6TAI4F1_1 AF_AFA6VPA9F1_1 AF_AFA7FHG4F1_1 AF_AFA7MNZ1F1_1 AF_AFA7ZMI4F1_1 AF_AFA8A0Q9F1_1 AF_AFA8AHA8F1_1 AF_AFA8GDQ8F1_1 AF_AFA9MFC0F1_1 AF_AFA9N240F1_1 AF_AFA9R0A5F1_1 AF_AFB0BSM8F1_1 AF_AFB0UU75F1_1 AF_AFB1IPL2F1_1 AF_AFB1JJ20F1_1 AF_AFB1LE15F1_1 AF_AFB1XG23F1_1 AF_AFB2K665F1_1 AF_AFB2U394F1_1 AF_AFB3H067F1_1 AF_AFB4ETK9F1_1 AF_AFB4RSL5F1_1 AF_AFB4T4N1F1_1 AF_AFB4TGH4F1_1 AF_AFB4TUF3F1_1 AF_AFB5BA39F1_1 AF_AFB5F7F9F1_1 AF_AFB5FJA5F1_1 AF_AFB5QVW5F1_1 AF_AFB5RAX0F1_1 AF_AFB5XQC9F1_1 AF_AFB5YQ04F1_1 AF_AFB6IBD4F1_1 AF_AFB7L6I9F1_1 AF_AFB7LQ74F1_1 AF_AFB7M1C4F1_1 AF_AFB7MAS6F1_1 AF_AFB7MVJ4F1_1 AF_AFB7N553F1_1 AF_AFB7NT61F1_1 AF_AFB7US99F1_1 AF_AFB8F7W4F1_1 AF_AFC0Q644F1_1 AF_AFC4ZYH8F1_1 AF_AFC5B849F1_1 AF_AFC6DFY9F1_1 AF_AFP0A7L3F1_1 AF_AFP0A7L4F1_1 AF_AFP0A7L5F1_1 AF_AFP0A7L6F1_1 AF_AFP0A7L7F1_1 AF_AFP44358F1_1 AF_AFQ0I3J1F1_1 AF_AFQ0T4S6F1_1 AF_AFQ0THB3F1_1 AF_AFQ1C731F1_1 AF_AFQ1CIG6F1_1 AF_AFQ1RB79F1_1 AF_AFQ2NT29F1_1 AF_AFQ321K7F1_1 AF_AFQ32FI3F1_1 AF_AFQ3Z264F1_1 AF_AFQ4QKK6F1_1 AF_AFQ57PV0F1_1 AF_AFQ5PH91F1_1 AF_AFQ65TP7F1_1 AF_AFQ669Z3F1_1 AF_AFQ6D4H1F1_1 AF_AFQ7N3P9F1_1 AF_AFQ7VKS2F1_1 AF_AFQ83RG1F1_1 AF_AFQ8ZDW8F1_1 AF_AFQ9CN41F1_1
2J28_3 2RDO_27 3BBX_28 3J5L_3 3J7Z_3 3J8G_24 3J9Y_53 3J9Z_44 3JA1_41 3JBU_26 3JBV_30 3JCD_23 3JCE_24 3JCJ_33 3JCN_3 4CSU_7 4U1U_50 4U1V_50 4U20_50 4U24_50 4U25_50 4U26_50 4U27_50 4UY8_3 4V4H_49 4V4Q_49 4V50_52 4V52_36 4V53_36 4V54_36 4V55_36 4V56_36 4V57_36 4V5B_3 4V5H_31 4V5Y_36 4V64_49 4V65_45 4V66_45 4V69_49 4V6C_50 4V6D_52 4V6E_52 4V6K_31 4V6L_55 4V6M_57 4V6N_32 4V6O_56 4V6P_56 4V6Q_56 4V6R_56 4V6S_32 4V6T_53 4V6V_50 4V6Y_51 4V6Z_51 4V70_51 4V71_51 4V72_51 4V73_51 4V74_51 4V75_51 4V76_51 4V77_51 4V78_51 4V79_51 4V7A_50 4V7B_54 4V7C_55 4V7D_32 4V7I_33 4V7S_50 4V7T_50 4V7U_50 4V7V_50 4V85_31 4V89_30 4V9C_52 4V9D_53 4V9O_29 4V9P_29 4WF1_50 4WOI_53 4WWW_29 4YBB_50 5ADY_3 5AFI_54 5AKA_3 5GAD_32 5GAE_30 5GAF_32 5GAG_32 5GAH_32 5H5U_36 5IQR_29 5IT8_24 5J5B_24 5J7L_24 5J88_24 5J8A_24 5J91_24 5JC9_24 5JTE_54 5JU8_53 5KCR_30 5KCS_32 5KPS_30 5KPV_29 5KPW_29 5KPX_29 5L3P_29 5LZA_52 5LZB_54 5LZC_54 5LZD_54 5LZE_53 5LZF_53 5MDV_36 5MDW_36 5MDY_36 5MDZ_34 5MGP_28 5NCO_32 5NP6_53 5NWY_30 5O2R_29 5U4I_29 5U9F_35 5U9G_35 5UYK_29 5UYL_29 5UYM_29 5UYN_29 5UYP_29 5UYQ_29 5WDT_29 5WE4_29 5WE6_29 5WF0_29 5WFK_29 5WFS_29 6BU8_29 6BY1_33 6C4I_31 6DNC_34 6ENF_49 6ENJ_27 6ENU_50 6GBZ_26 6GC0_27 6GC4_20 6GC6_18 6GC7_16 6GC8_28 6GWT_29 6GXM_29 6GXN_29 6GXO_29 6GXP_29 6H4N_49 6H58_3 6HRM_31 6I0Y_4 6I7V_53 6LKQ_46 6O9J_28 6O9K_53 6OFX_26 6OG7_26 6OGF_26 6OGG_26 6OGI_26 6OM6_31 6ORE_33 6ORL_29 6OSK_31 6OSQ_32 6OST_29 6OT3_31 6OUO_31 6PJ6_29 6Q97_36 6Q98_34 6Q9A_34 6QDW_6 6QUL_29 6S0K_31 6SZS_3 6TBV_50 6TC3_50 6U48_29 6VU3_51 6VWL_26 6VWM_28 6VWN_28 6VYQ_51 6VYR_51 6VYS_51 6VYT_49 6VYU_50 6VYW_50 6VYX_50 6VYY_50 6VYZ_50 6VZ2_50 6VZ3_50 6VZ5_50 6VZ7_50 6VZJ_50 6WD0_28 6WD1_28 6WD2_28 6WD3_28 6WD4_28 6WD5_28 6WD6_28 6WD7_28 6WD8_28 6WD9_28 6WDA_28 6WDB_28 6WDC_28 6WDD_28 6WDE_28 6WDF_28 6WDG_28 6WDH_28 6WDI_28 6WDJ_28 6WDK_28 6WDL_28 6WDM_28 6WNT_27 6WNV_27 6WNW_29 6X6T_53 6X7F_53 6X7K_53 6X9Q_53 6XDQ_53 6XDR_52 6XGF_52 6XII_52 6XIJ_51 6XZ7_29 6XZA_50 6XZB_50 6Y69_49 6YS3_6 6YSR_3 6YSS_3 6YST_3 6YSU_3 6ZTJ_55 6ZTL_52 6ZTM_52 6ZTN_52 6ZTO_52 6ZTP_52 6ZU1_52 7ABZ_36 7AC7_36 7ACJ_33 7ACR_33 7B5K_28 7BL2_24 7BL3_25 7BL4_23 7BL5_21 7BL6_23 7BV8_30 7CPJ_50 7D6Z_35 7D80_1 7JSS_26 7JSW_26 7JSZ_28 7JT1_26 7JT2_27 7JT3_28 7K00_49 7K50_29 7K51_29 7K52_29 7K53_29 7K54_29 7K55_29 7LV0_29 7LVK_28 7M5D_32 7N1P_53 7N2C_55 7N2U_51 7N2V_53 7N30_51 7N31_51 7NBU_53 7NSO_28 7NSP_28 7NSQ_28 7NWT_33 7NWW_31 7O19_50 7O1A_50 7O1C_50 7ODE_16 7OIF_31 7OIG_31 7OII_30 7OIZ_49 7OJ0_49 7OT5_30 7OTC_49 7P3K_49 7PJS_3 7PJT_3 7PJU_3 7PJV_3 7PJW_3 7PJX_3 7PJY_3 7PJZ_3 7Q4K_50 7QG8_31 7QGH_27 7QGN_32 7QGR_27 7QQ3_26 7S1G_40 7S1H_38 7S1I_40 7S1J_38 7S1K_40 7SA4_35 7SS9_33 7SSD_34 7SSL_34 7SSN_30 7SSO_34 7SSW_32 7ST2_34 7ST6_33 7ST7_31 7TOS_29 7UG7_53 7UPH_35 7YLA_30 7Z20_6 7ZOD_6 7ZP8_6 7ZQ5_6 7ZQ6_6 7ZTA_50 8A3L_53 8AKN_2 8AM9_2 8ANA_2 8AP4_2 8AYE_2 8B0X_2 8B7Y_26 8C8X_24 8C8Y_19 8C8Z_18 8C90_17 8C91_16 8C92_16 8C93_14 8C94_2 8C95_1 8C96_15 8C97_2 8C98_1 8C99_1 8C9A_2 8C9B_2 8CAM_2 8CEU_2 8CGD_2 8CGK_2 8CGV_2 8E30_10 8E32_10 8E33_10 8E35_10 8E36_10 8E3L_10 8E3M_10 8E3O_10 8E41_10 8E42_10 8E43_10 8E44_10 8E45_10 8E46_10 8E47_10 8E48_10 8E49_10 8EIU_2 8EKC_53 8EMM_28 8FIZ_37 8FTO_2 8G6W_2 8G6X_28 8G6Y_2 8SYL_53 AF_AFA0A0H3GZ13F1_1 AF_AFA1JT83F1_1 AF_AFA4TSL4F1_1 AF_AFA4WGH5F1_1 AF_AFA6TG05F1_1 AF_AFA7FPB8F1_1 AF_AFA7ZTQ9F1_1 AF_AFA8A6G4F1_1 AF_AFA8G7Q1F1_1 AF_AFA9MJT9F1_1 AF_AFA9MX79F1_1 AF_AFA9R5R6F1_1 AF_AFB1IX36F1_1 AF_AFB1JRQ5F1_1 AF_AFB1LL30F1_1 AF_AFB1X9T1F1_1 AF_AFB2K872F1_1 AF_AFB2TUS5F1_1 AF_AFB2VCE4F1_1 AF_AFB4F0U4F1_1 AF_AFB4SYA9F1_1 AF_AFB4TAV0F1_1 AF_AFB4TN08F1_1 AF_AFB5BIL5F1_1 AF_AFB5EYX3F1_1 AF_AFB5FN11F1_1 AF_AFB5QUQ1F1_1 AF_AFB5RFY6F1_1 AF_AFB5XZP7F1_1 AF_AFB5YXA7F1_1 AF_AFB6I3T6F1_1 AF_AFB7L847F1_1 AF_AFB7LK45F1_1 AF_AFB7M555F1_1 AF_AFB7MGC4F1_1 AF_AFB7N2E8F1_1 AF_AFB7NF20F1_1 AF_AFB7NR05F1_1 AF_AFB7UMH0F1_1 AF_AFC0Q2L0F1_1 AF_AFC4K7P8F1_1 AF_AFC4ZYY0F1_1 AF_AFC5BF63F1_1 AF_AFC6DKA0F1_1 AF_AFP0A7P5F1_1 AF_AFP0A7P6F1_1 AF_AFP0A7P7F1_1 AF_AFP0A7P8F1_1 AF_AFP0A7P9F1_1 AF_AFP0A7Q0F1_1 AF_AFP22836F1_1 AF_AFQ0SYP3F1_1 AF_AFQ1C0B7F1_1 AF_AFQ1CCJ7F1_1 AF_AFQ1R4N3F1_1 AF_AFQ2NQ68F1_1 AF_AFQ31UV6F1_1 AF_AFQ329B5F1_1 AF_AFQ3YWB1F1_1 AF_AFQ57HZ9F1_1 AF_AFQ5PKU5F1_1 AF_AFQ663T0F1_1 AF_AFQ6CYR2F1_1 AF_AFQ7MXZ2F1_1 AF_AFQ8Z9U5F1_1
2J28_20 2RDO_11 3BBX_12 3IY9_9 3J5L_20 3J7Z_20 3J8G_5 3J9Y_36 3J9Z_54 3JA1_48 3JBU_37 3JBV_44 3JCD_36 3JCE_39 3JCJ_16 3JCN_17 4CSU_22 4U1U_33 4U1V_33 4U20_33 4U24_33 4U25_33 4U26_33 4U27_33 4UY8_21 4V47_12 4V48_13 4V4H_33 4V4Q_33 4V4V_35 4V4W_35 4V50_35 4V52_37 4V53_37 4V54_37 4V55_37 4V56_37 4V57_37 4V5B_18 4V5H_45 4V5Y_37 4V64_33 4V65_28 4V66_28 4V69_31 4V6C_33 4V6D_35 4V6E_35 4V6K_13 4V6L_37 4V6M_40 4V6N_14 4V6O_38 4V6P_38 4V6Q_38 4V6R_38 4V6S_14 4V6T_36 4V6V_30 4V6Y_34 4V6Z_34 4V70_34 4V71_34 4V72_34 4V73_34 4V74_34 4V75_34 4V76_34 4V77_34 4V78_34 4V79_34 4V7A_33 4V7B_37 4V7C_38 4V7D_15 4V7I_16 4V7S_33 4V7T_33 4V7U_33 4V7V_33 4V85_46 4V89_45 4V9C_35 4V9D_36 4V9O_12 4V9P_12 4WF1_33 4WOI_36 4WWW_12 4YBB_33 5ADY_20 5AFI_37 5AKA_20 5GAD_15 5GAE_13 5GAF_15 5GAG_15 5GAH_15 5H5U_19 5IQR_11 5IT8_41 5J5B_39 5J7L_39 5J88_40 5J8A_40 5J91_40 5JC9_40 5JTE_37 5JU8_36 5KCR_13 5KCS_14 5KPS_12 5KPV_11 5KPW_11 5KPX_11 5L3P_11 5LZA_35 5LZB_37 5LZC_37 5LZD_37 5LZE_36 5LZF_36 5MDV_18 5MDW_18 5MDY_18 5MDZ_16 5MGP_11 5NCO_15 5NP6_36 5NWY_13 5O2R_12 5U4I_12 5U9F_17 5U9G_17 5UYK_11 5UYL_11 5UYM_11 5UYN_11 5UYP_11 5UYQ_11 5WDT_12 5WE4_12 5WE6_12 5WF0_12 5WFK_12 5WFS_12 6BU8_11 6BY1_15 6C4I_13 6DNC_16 6ENF_32 6ENJ_10 6ENU_33 6GBZ_10 6GC0_11 6GC4_9 6GC6_8 6GC7_6 6GC8_11 6GWT_12 6GXM_12 6GXN_12 6GXO_12 6GXP_12 6H4N_32 6H58_17 6HRM_13 6I0Y_22 6I7V_36 6LKQ_29 6O9J_12 6O9K_33 6OFX_9 6OG7_9 6OGF_9 6OGG_9 6OGI_9 6OM6_14 6ORE_15 6ORL_12 6OSK_13 6OSQ_14 6OST_12 6OT3_13 6OUO_13 6PC5_4 6PC6_4 6PC7_4 6PC8_4 6PCH_4 6PCQ_4 6PCR_4 6PCS_4 6PCT_4 6PJ6_12 6Q97_18 6Q98_16 6Q9A_16 6QDW_19 6QUL_12 6S0K_14 6SZS_17 6TBV_33 6TC3_33 6U48_12 6VU3_59 6VWL_9 6VWM_11 6VWN_11 6VYQ_59 6VYR_59 6VYS_59 6VYT_57 6VYU_58 6VYW_58 6VYX_58 6VYY_58 6VYZ_58 6VZ2_58 6VZ3_58 6VZ5_58 6VZ7_58 6VZJ_58 6WD0_11 6WD1_11 6WD2_11 6WD3_11 6WD4_11 6WD5_11 6WD6_11 6WD7_11 6WD8_11 6WD9_11 6WDA_11 6WDB_11 6WDC_11 6WDD_11 6WDE_11 6WDF_11 6WDG_11 6WDH_11 6WDI_11 6WDJ_11 6WDK_11 6WDL_11 6WDM_11 6WNT_11 6WNV_11 6WNW_11 6WYV_4 6X6T_61 6X7F_61 6X7K_61 6X9Q_61 6XDQ_61 6XDR_60 6XGF_60 6XII_60 6XIJ_59 6XZ7_12 6XZA_33 6XZB_33 6Y69_32 6YS3_19 6YSR_19 6YSS_19 6YST_19 6YSU_18 6ZTJ_38 6ZTL_35 6ZTM_35 6ZTN_35 6ZTO_35 6ZTP_35 6ZU1_35 7ABZ_20 7AC7_18 7ACJ_15 7ACR_15 7B5K_11 7BL2_9 7BL3_10 7BL4_8 7BL5_6 7BL6_8 7BV8_13 7CPJ_33 7D6Z_18 7D80_42 7JSS_9 7JSW_9 7JSZ_11 7JT1_9 7JT2_10 7JT3_11 7K00_32 7K50_11 7K51_11 7K52_11 7K53_11 7K54_11 7K55_11 7LV0_11 7LVK_11 7M5D_14 7N1P_35 7N2C_37 7N2U_33 7N2V_35 7N30_33 7N31_33 7NBU_36 7NSO_11 7NSP_11 7NSQ_11 7NWT_11 7NWW_13 7O19_33 7O1A_33 7O1C_33 7OIF_13 7OIG_13 7OII_12 7OIZ_32 7OJ0_32 7OT5_12 7OTC_31 7P3K_32 7PJS_19 7PJT_19 7PJU_19 7PJV_19 7PJW_19 7PJX_19 7PJY_19 7PJZ_19 7Q4K_33 7QG8_14 7QGH_10 7QGN_15 7QGR_10 7QQ3_9 7S1G_23 7S1H_21 7S1I_23 7S1J_21 7S1K_23 7SA4_17 7SS9_16 7SSD_16 7SSL_16 7SSN_13 7SSO_16 7SSW_15 7ST2_16 7ST6_15 7ST7_13 7TOS_11 7UG7_35 7UPH_18 7YLA_13 7Z20_19 7ZOD_19 7ZP8_19 7ZQ5_19 7ZQ6_19 7ZTA_32 8A3L_36 8AKN_42 8AM9_37 8ANA_17 8AP4_18 8AYE_40 8B0X_38 8B7Y_9 8C8X_8 8C8Y_8 8C8Z_7 8C90_7 8C91_6 8C92_6 8C93_16 8C94_10 8C95_7 8C96_6 8C98_4 8C99_4 8CAM_14 8CEU_15 8CGD_15 8CGK_14 8CGV_14 8E30_4 8E32_4 8E33_4 8E35_4 8E36_4 8E3L_4 8E3M_4 8E3O_4 8E41_4 8E42_4 8E43_4 8E44_4 8E45_4 8E46_4 8E47_4 8E48_4 8E49_4 8EIU_39 8EKC_35 8EMM_11 8FIZ_43 8FTO_39 8G6W_40 8G6X_11 8G6Y_19 8SYL_35 AF_AFA0A0H3GYA6F1_1 AF_AFA1AGJ1F1_1 AF_AFA4WFA9F1_1 AF_AFA6TEV3F1_1 AF_AFA7ZSJ0F1_1 AF_AFA8A5A6F1_1 AF_AFA8AQJ5F1_1 AF_AFA9MN68F1_1 AF_AFA9MSX9F1_1 AF_AFB1IPZ8F1_1 AF_AFB1LHB5F1_1 AF_AFB1X6F3F1_1 AF_AFB2U2R9F1_1 AF_AFB2VK77F1_1 AF_AFB4SUS1F1_1 AF_AFB4TJZ0F1_1 AF_AFB4TXC3F1_1 AF_AFB5BGW7F1_1 AF_AFB5F7S6F1_1 AF_AFB5FJJ5F1_1 AF_AFB5R1F8F1_1 AF_AFB5RH34F1_1 AF_AFB5XNB2F1_1 AF_AFB5YTM2F1_1 AF_AFB6I215F1_1 AF_AFB7LI02F1_1 AF_AFB7LRR7F1_1 AF_AFB7M106F1_1 AF_AFB7MCR6F1_1 AF_AFB7N185F1_1 AF_AFB7NDS2F1_1 AF_AFB7NLM0F1_1 AF_AFB7UK25F1_1 AF_AFC0PZW4F1_1 AF_AFC4ZUF6F1_1 AF_AFC6DG55F1_1 AF_AFP02413F1_1 AF_AFP66071F1_1 AF_AFP66072F1_1 AF_AFP66073F1_1 AF_AFP66074F1_1 AF_AFP66075F1_1 AF_AFQ0T001F1_1 AF_AFQ0TCG0F1_1 AF_AFQ1R630F1_1 AF_AFQ31VX5F1_1 AF_AFQ32B50F1_1 AF_AFQ3YWV8F1_1 AF_AFQ57J51F1_1 AF_AFQ5PK03F1_1 AF_AFQ6CZY9F1_1
1AA1_1 1AUS_1 1EJ7_1 1GK8_1 1IR1_1 1IR2_1 1RBO_1 1RCO_1 1RCX_1 1RLC_1 1RLD_1 1RXO_1 1UPM_1 1UPP_1 1UW9_1 1UWA_1 1UZD_1 1UZH_1 1WDD_1 2V63_1 2V67_1 2V68_1 2V69_1 2V6A_1 2VDH_1 2VDI_1 3AXK_1 3AXM_1 3RUB_1 4HHH_1 4MKV_1 4RUB_1 5IU0_1 5WSK_1 6KYI_1 6KYJ_1 7JFO_1 7JN4_1 7JSX_1 8RUC_1 AF_AFA0A096TUU6F1_1 AF_AFA0A0P0Y838F1_1 AF_AFA0ZZ43F1_1 AF_AFA1E9T2F1_1 AF_AFA1EA16F1_1 AF_AFA4GG89F1_1 AF_AFA4GYR8F1_1 AF_AFA4QJC3F1_1 AF_AFA4QJK7F1_1 AF_AFA4QJU1F1_1 AF_AFA4QK26F1_1 AF_AFA4QKB3F1_1 AF_AFA4QKK0F1_1 AF_AFA4QKT9F1_1 AF_AFA4QL27F1_1 AF_AFA4QLB4F1_1 AF_AFA4QLK2F1_1 AF_AFA4QLU1F1_1 AF_AFA6BM42F1_1 AF_AFA6H5I5F1_1 AF_AFA6MM44F1_1 AF_AFA6MMD0F1_1 AF_AFA6MML5F1_1 AF_AFA6MMV2F1_1 AF_AFA6YG96F1_1 AF_AFA7M906F1_1 AF_AFA8W3D6F1_1 AF_AFA8W3J2F1_1 AF_AFA8Y9H8F1_1 AF_AFA9L9A4F1_1 AF_AFA9LYA9F1_1 AF_AFB0YPN8F1_1 AF_AFB0Z4K9F1_1 AF_AFB0Z4U3F1_1 AF_AFB0Z527F1_1 AF_AFB0Z5B1F1_1 AF_AFB1NWF8F1_1 AF_AFB2LMK1F1_1 AF_AFB2X1Y2F1_1 AF_AFB3TN59F1_1 AF_AFO03042F1_1 AF_AFO04435F1_1 AF_AFO19872F1_1 AF_AFO19989F1_1 AF_AFO20241F1_1 AF_AFO20304F1_1 AF_AFO20346F1_1 AF_AFO62943F1_1 AF_AFO62964F1_1 AF_AFO62970F1_1 AF_AFO63094F1_1 AF_AFO78258F1_1 AF_AFO78259F1_1 AF_AFO78260F1_1 AF_AFO78261F1_1 AF_AFO78262F1_1 AF_AFO98664F1_1 AF_AFO98671F1_1 AF_AFO98681F1_1 AF_AFO98890F1_1 AF_AFO99000F1_1 AF_AFP00874F1_1 AF_AFP00875F1_1 AF_AFP00876F1_1 AF_AFP00877F1_1 AF_AFP00878F1_1 AF_AFP04717F1_1 AF_AFP04991F1_1 AF_AFP04992F1_1 AF_AFP05698F1_1 AF_AFP06292F1_1 AF_AFP08211F1_1 AF_AFP0C510F1_1 AF_AFP0C511F1_1 AF_AFP0C512F1_1 AF_AFP11383F1_1 AF_AFP11421F1_1 AF_AFP11422F1_1 AF_AFP12466F1_1 AF_AFP14958F1_1 AF_AFP16306F1_1 AF_AFP19160F1_1 AF_AFP19161F1_1 AF_AFP19162F1_1 AF_AFP19163F1_1 AF_AFP19164F1_1 AF_AFP20455F1_1 AF_AFP24671F1_1 AF_AFP24674F1_1 AF_AFP24675F1_1 AF_AFP24676F1_1 AF_AFP24677F1_1 AF_AFP24678F1_1 AF_AFP24679F1_1 AF_AFP24680F1_1 AF_AFP24681F1_1 AF_AFP25079F1_1 AF_AFP25413F1_1 AF_AFP25414F1_1 AF_AFP25826F1_1 AF_AFP25827F1_1 AF_AFP25828F1_1 AF_AFP25829F1_1 AF_AFP25830F1_1 AF_AFP25831F1_1 AF_AFP25832F1_1 AF_AFP25833F1_1 AF_AFP25834F1_1 AF_AFP25835F1_1 AF_AFP25836F1_1 AF_AFP25837F1_1 AF_AFP25838F1_1 AF_AFP25839F1_1 AF_AFP26958F1_1 AF_AFP26959F1_1 AF_AFP26960F1_1 AF_AFP26961F1_1 AF_AFP26962F1_1 AF_AFP26963F1_1 AF_AFP26964F1_1 AF_AFP27064F1_1 AF_AFP27065F1_1 AF_AFP27066F1_1 AF_AFP28258F1_1 AF_AFP28259F1_1 AF_AFP28260F1_1 AF_AFP28261F1_1 AF_AFP28262F1_1 AF_AFP28376F1_1 AF_AFP28377F1_1 AF_AFP28379F1_1 AF_AFP28381F1_1 AF_AFP28382F1_1 AF_AFP28383F1_1 AF_AFP28384F1_1 AF_AFP28385F1_1 AF_AFP28386F1_1 AF_AFP28387F1_1 AF_AFP28388F1_1 AF_AFP28389F1_1 AF_AFP28391F1_1 AF_AFP28393F1_1 AF_AFP28394F1_1 AF_AFP28395F1_1 AF_AFP28396F1_1 AF_AFP28397F1_1 AF_AFP28398F1_1 AF_AFP28399F1_1 AF_AFP28400F1_1 AF_AFP28401F1_1 AF_AFP28402F1_1 AF_AFP28403F1_1 AF_AFP28404F1_1 AF_AFP28405F1_1 AF_AFP28406F1_1 AF_AFP28407F1_1 AF_AFP28408F1_1 AF_AFP28410F1_1 AF_AFP28411F1_1 AF_AFP28412F1_1 AF_AFP28414F1_1 AF_AFP28415F1_1 AF_AFP28416F1_1 AF_AFP28417F1_1 AF_AFP28418F1_1 AF_AFP28420F1_1 AF_AFP28422F1_1 AF_AFP28423F1_1 AF_AFP28424F1_1 AF_AFP28425F1_1 AF_AFP28426F1_1 AF_AFP28427F1_1 AF_AFP28428F1_1 AF_AFP28430F1_1 AF_AFP28431F1_1 AF_AFP28432F1_1 AF_AFP28433F1_1 AF_AFP28434F1_1 AF_AFP28435F1_1 AF_AFP28437F1_1 AF_AFP28439F1_1 AF_AFP28440F1_1 AF_AFP28441F1_1 AF_AFP28442F1_1 AF_AFP28443F1_1 AF_AFP28444F1_1 AF_AFP28445F1_1 AF_AFP28446F1_1 AF_AFP28447F1_1 AF_AFP28448F1_1 AF_AFP28449F1_1 AF_AFP28450F1_1 AF_AFP28451F1_1 AF_AFP28452F1_1 AF_AFP28454F1_1 AF_AFP28455F1_1 AF_AFP28456F1_1 AF_AFP28457F1_1 AF_AFP28458F1_1 AF_AFP28460F1_1 AF_AFP30401F1_1 AF_AFP30732F1_1 AF_AFP30827F1_1 AF_AFP30829F1_1 AF_AFP30830F1_1 AF_AFP31189F1_1 AF_AFP31197F1_1 AF_AFP33536F1_1 AF_AFP34767F1_1 AF_AFP34915F1_1 AF_AFP36476F1_1 AF_AFP36477F1_1 AF_AFP36478F1_1 AF_AFP36481F1_1 AF_AFP36482F1_1 AF_AFP36486F1_1 AF_AFP41621F1_1 AF_AFP43222F1_1 AF_AFP43223F1_1 AF_AFP43224F1_1 AF_AFP43225F1_1 AF_AFP43226F1_1 AF_AFP43227F1_1 AF_AFP43228F1_1 AF_AFP43229F1_1 AF_AFP45738F1_1 AF_AFP46820F1_1 AF_AFP48069F1_1 AF_AFP48070F1_1 AF_AFP48072F1_1 AF_AFP48075F1_1 AF_AFP48682F1_1 AF_AFP48683F1_1 AF_AFP48684F1_1 AF_AFP48685F1_1 AF_AFP48686F1_1 AF_AFP48688F1_1 AF_AFP48690F1_1 AF_AFP48693F1_1 AF_AFP48694F1_1 AF_AFP48695F1_1 AF_AFP48696F1_1 AF_AFP48697F1_1 AF_AFP48698F1_1 AF_AFP48700F1_1 AF_AFP48701F1_1 AF_AFP48702F1_1 AF_AFP48703F1_1 AF_AFP48704F1_1 AF_AFP48705F1_1 AF_AFP48706F1_1 AF_AFP48707F1_1 AF_AFP48708F1_1 AF_AFP48709F1_1 AF_AFP48710F1_1 AF_AFP48711F1_1 AF_AFP48713F1_1 AF_AFP48714F1_1 AF_AFP48715F1_1 AF_AFP48716F1_1 AF_AFP48717F1_1 AF_AFP48718F1_1 AF_AFP48719F1_1 AF_AFP56647F1_1 AF_AFP56648F1_1 AF_AFP61293F1_1 AF_AFP69570F1_1 AF_AFP69571F1_1 AF_AFP69572F1_1 AF_AFP69573F1_1 AF_AFP69574F1_1 AF_AFP69575F1_1 AF_AFP69576F1_1 AF_AFP69577F1_1 AF_AFP69578F1_1 AF_AFP69579F1_1 AF_AFP69580F1_1 AF_AFP69581F1_1 AF_AFP69582F1_1 AF_AFP69583F1_1 AF_AFP69584F1_1 AF_AFP69585F1_1 AF_AFP69586F1_1 AF_AFP69587F1_1 AF_AFP69588F1_1 AF_AFP69589F1_1 AF_AFP69590F1_1 AF_AFP69591F1_1 AF_AFP92306F1_1 AF_AFP92397F1_1 AF_AFP92401F1_1 AF_AFP92406F1_1 AF_AFP92407F1_1 AF_AFP92445F1_1 AF_AFP92463F1_1 AF_AFP93869F1_1 AF_AFP93880F1_1 AF_AFP93890F1_1 AF_AFP93913F1_1 AF_AFP93988F1_1 AF_AFP93998F1_1 AF_AFQ01873F1_1 AF_AFQ01874F1_1 AF_AFQ05795F1_1 AF_AFQ05796F1_1 AF_AFQ05797F1_1 AF_AFQ05798F1_1 AF_AFQ05799F1_1 AF_AFQ05800F1_1 AF_AFQ05801F1_1 AF_AFQ05802F1_1 AF_AFQ05803F1_1 AF_AFQ05986F1_1 AF_AFQ05990F1_1 AF_AFQ05992F1_1 AF_AFQ05994F1_1 AF_AFQ06021F1_1 AF_AFQ06022F1_1 AF_AFQ06023F1_1 AF_AFQ06024F1_1 AF_AFQ06025F1_1 AF_AFQ06GQ2F1_1 AF_AFQ06GY9F1_1 AF_AFQ06RC1F1_1 AF_AFQ06SI3F1_1 AF_AFQ07209F1_1 AF_AFQ07210F1_1 AF_AFQ07281F1_1 AF_AFQ09MH0F1_1 AF_AFQ09X09F1_1 AF_AFQ0G9V4F1_1 AF_AFQ0P3J3F1_1 AF_AFQ14FE9F1_1 AF_AFQ19V64F1_1 AF_AFQ1ACK0F1_1 AF_AFQ1KVV0F1_1 AF_AFQ20EX7F1_1 AF_AFQ2MIH9F1_1 AF_AFQ2TGZ2F1_1 AF_AFQ31655F1_1 AF_AFQ31674F1_1 AF_AFQ31680F1_1 AF_AFQ31715F1_1 AF_AFQ31730F1_1 AF_AFQ31738F1_1 AF_AFQ31795F1_1 AF_AFQ31809F1_1 AF_AFQ31827F1_1 AF_AFQ31859F1_1 AF_AFQ31886F1_1 AF_AFQ31946F1_1 AF_AFQ31948F1_1 AF_AFQ31951F1_1 AF_AFQ31983F1_1 AF_AFQ31992F1_1 AF_AFQ32041F1_1 AF_AFQ32042F1_1 AF_AFQ32223F1_1 AF_AFQ32255F1_1 AF_AFQ32256F1_1 AF_AFQ32271F1_1 AF_AFQ32283F1_1 AF_AFQ32303F1_1 AF_AFQ32344F1_1 AF_AFQ32345F1_1 AF_AFQ32360F1_1 AF_AFQ32397F1_1 AF_AFQ32625F1_1 AF_AFQ32686F1_1 AF_AFQ32699F1_1 AF_AFQ32701F1_1 AF_AFQ32908F1_1 AF_AFQ32RQ1F1_1 AF_AFQ32RY7F1_1 AF_AFQ33050F1_1 AF_AFQ33062F1_1 AF_AFQ33101F1_1 AF_AFQ33162F1_1 AF_AFQ33274F1_1 AF_AFQ33383F1_1 AF_AFQ33406F1_1 AF_AFQ33438F1_1 AF_AFQ33443F1_1 AF_AFQ33584F1_1 AF_AFQ33600F1_1 AF_AFQ33619F1_1 AF_AFQ33C26F1_1 AF_AFQ36610F1_1 AF_AFQ36800F1_1 AF_AFQ37192F1_1 AF_AFQ37227F1_1 AF_AFQ37328F1_1 AF_AFQ3BAN4F1_1 AF_AFQ3C1J4F1_1 AF_AFQ3V526F1_1 AF_AFQ3ZJ74F1_1 AF_AFQ43036F1_1 AF_AFQ49CC1F1_1 AF_AFQ49KZ0F1_1 AF_AFQ5SCV9F1_1 AF_AFQ68RZ8F1_1 AF_AFQ6ENG6F1_1 AF_AFQ6ENV5F1_1 AF_AFQ6EW71F1_1 AF_AFQ6L391F1_1 AF_AFQ70XZ5F1_1 AF_AFQ7GDW5F1_1 AF_AFQ7GUD0F1_1 AF_AFQ7YJW4F1_1 AF_AFQ8MD78F1_1 AF_AFQ8RU60F1_1 AF_AFQ8S6F2F1_1 AF_AFQ8SN66F1_1 AF_AFQ8WKC9F1_1 AF_AFQ95694F1_1 AF_AFQ9BA49F1_1 AF_AFQ9BBU1F1_1 AF_AFQ9GGX6F1_1 AF_AFQ9GHP8F1_1 AF_AFQ9MTP9F1_1 AF_AFQ9MUT6F1_1 AF_AFQ9MVE5F1_1 AF_AFQ9T4F2F1_1 AF_AFQ9XPR5F1_1 AF_AFQ9XQJ6F1_1 MA_MAORNLSPHDIV12448_1
2J28_32 2RDO_22 2VRH_4 3BBX_23 3IY9_18 3J45_6 3J46_10 3J5L_33 3J7Z_33 3J8G_6 3J9Y_49 3J9Z_39 3JA1_34 3JBU_22 3JBV_26 3JCD_49 3JCE_52 3JCJ_29 3JCN_30 4CSU_2 4U1U_46 4U1V_46 4U20_46 4U24_46 4U25_46 4U26_46 4U27_46 4UY8_34 4V47_23 4V48_24 4V4H_44 4V4Q_44 4V4V_46 4V4W_46 4V50_48 4V52_39 4V53_39 4V54_39 4V55_39 4V56_39 4V57_39 4V5B_30 4V5H_26 4V5Y_39 4V64_44 4V65_40 4V66_40 4V69_44 4V6C_46 4V6D_48 4V6E_48 4V6K_26 4V6L_50 4V6M_53 4V6N_27 4V6O_51 4V6P_51 4V6Q_51 4V6R_51 4V6S_27 4V6T_49 4V6V_44 4V6Y_47 4V6Z_47 4V70_47 4V71_47 4V72_47 4V73_47 4V74_47 4V75_47 4V76_47 4V77_47 4V78_47 4V79_47 4V7A_46 4V7B_50 4V7C_51 4V7D_28 4V7I_29 4V7S_46 4V7T_46 4V7U_46 4V7V_46 4V85_27 4V89_26 4V9C_48 4V9D_49 4V9O_25 4V9P_25 4WF1_46 4WOI_49 4WWW_25 4YBB_46 5ADY_33 5AFI_50 5AKA_32 5GAD_28 5GAE_26 5GAF_28 5GAG_28 5GAH_28 5H5U_32 5IQR_24 5IT8_54 5J5B_52 5J7L_52 5J88_53 5J8A_53 5J91_53 5JC9_53 5JTE_50 5JU8_49 5KCR_26 5KCS_27 5KPS_25 5KPV_24 5KPW_24 5KPX_24 5L3P_24 5LZA_48 5LZB_50 5LZC_50 5LZD_50 5LZE_49 5LZF_49 5MDV_31 5MDW_31 5MDY_31 5MDZ_29 5MGP_24 5NCO_28 5NP6_49 5NWY_26 5O2R_25 5U4I_25 5U9F_30 5U9G_30 5UYK_24 5UYL_24 5UYM_24 5UYN_24 5UYP_24 5UYQ_24 5WDT_25 5WE4_25 5WE6_25 5WF0_25 5WFK_25 5WFS_25 6BU8_24 6BY1_28 6C4I_26 6DNC_29 6ENF_45 6ENJ_23 6ENU_46 6GBZ_22 6GC0_23 6GC4_18 6GC6_16 6GC7_14 6GC8_24 6GWT_25 6GXM_25 6GXN_25 6GXO_25 6GXP_25 6H4N_45 6H58_30 6HRM_26 6I0Y_34 6I7V_49 6LKQ_42 6O9J_23 6O9K_48 6OFX_22 6OG7_22 6OGF_22 6OGG_22 6OGI_22 6OM6_26 6ORE_28 6ORL_25 6OSK_26 6OSQ_27 6OST_25 6OT3_26 6OUO_26 6PJ6_25 6Q97_31 6Q98_29 6Q9A_29 6QDW_2 6QUL_25 6S0K_27 6SZS_30 6TBV_46 6TC3_46 6U48_25 6VU3_43 6VWL_22 6VWM_24 6VWN_24 6VYQ_43 6VYR_43 6VYS_43 6VYT_41 6VYU_42 6VYW_42 6VYX_42 6VYY_42 6VYZ_42 6VZ2_42 6VZ3_42 6VZ5_42 6VZ7_42 6VZJ_42 6WD0_24 6WD1_24 6WD2_24 6WD3_24 6WD4_24 6WD5_24 6WD6_24 6WD7_24 6WD8_24 6WD9_24 6WDA_24 6WDB_24 6WDC_24 6WDD_24 6WDE_24 6WDF_24 6WDG_24 6WDH_24 6WDI_24 6WDJ_24 6WDK_24 6WDL_24 6WDM_24 6WNT_23 6WNV_23 6WNW_24 6X6T_45 6X7F_45 6X7K_45 6X9Q_45 6XDQ_45 6XDR_44 6XGF_44 6XII_44 6XIJ_43 6XZ7_25 6XZA_46 6XZB_46 6Y69_45 6YS3_2 6YSR_32 6YSS_32 6YST_32 6YSU_31 6ZTJ_51 6ZTL_48 6ZTM_48 6ZTN_48 6ZTO_48 6ZTP_48 6ZU1_48 7ABZ_32 7AC7_31 7ACJ_28 7ACR_28 7B5K_24 7BL2_20 7BL3_21 7BL4_19 7BL5_17 7BL6_19 7BV8_26 7CPJ_46 7D6Z_31 7D80_54 7JSS_22 7JSW_22 7JSZ_24 7JT1_22 7JT2_23 7JT3_24 7K00_45 7K50_24 7K51_24 7K52_24 7K53_24 7K54_24 7K55_24 7LV0_24 7LVK_24 7M5D_27 7N1P_48 7N2C_50 7N2U_46 7N2V_48 7N30_46 7N31_46 7NBU_49 7NSO_24 7NSP_24 7NSQ_24 7NWT_24 7NWW_26 7O19_46 7O1A_46 7O1C_46 7ODE_14 7OIF_26 7OIG_26 7OII_25 7OIZ_45 7OJ0_45 7OT5_25 7OTC_44 7P3K_45 7PJS_32 7PJT_32 7PJU_32 7PJV_32 7PJW_32 7PJX_32 7PJY_32 7PJZ_32 7Q4K_46 7QG8_27 7QGH_23 7QGN_28 7QGR_23 7QQ3_22 7S1G_36 7S1H_34 7S1I_36 7S1J_34 7S1K_36 7SA4_30 7SS9_29 7SSD_29 7SSL_29 7SSN_26 7SSO_29 7SSW_28 7ST2_29 7ST6_28 7ST7_26 7TOS_24 7UG7_48 7UPH_48 7YLA_26 7Z20_2 7ZOD_2 7ZP8_2 7ZQ5_2 7ZQ6_2 7ZTA_45 8A3L_49 8AKN_55 8AM9_50 8ANA_30 8AP4_31 8AYE_53 8B0X_51 8B7Y_22 8C8X_20 8C8Y_17 8C8Z_16 8C90_15 8C91_14 8C92_14 8C93_12 8C94_20 8C95_15 8C96_13 8C97_12 8C98_10 8C99_9 8C9A_6 8C9B_6 8C9C_4 8CAM_26 8CEU_28 8CGD_28 8CGK_26 8CGV_27 8EIU_52 8EKC_48 8EMM_24 8FIZ_55 8FTO_52 8G6W_53 8G6X_24 8G6Y_32 8SYL_48 AF_AFA0A0H3GWL2F1_1 AF_AFA1JS26F1_1 AF_AFA4TH00F1_1 AF_AFA4WFC0F1_1 AF_AFA6TEW4F1_1 AF_AFA7FNM7F1_1 AF_AFA7MPH1F1_1 AF_AFA7ZSK1F1_1 AF_AFA8A5B7F1_1 AF_AFA8AQK8F1_1 AF_AFA8GKI9F1_1 AF_AFA9MN56F1_1 AF_AFA9MSZ0F1_1 AF_AFA9R904F1_1 AF_AFB1IPY7F1_1 AF_AFB1JIW9F1_1 AF_AFB1LHC6F1_1 AF_AFB1X6G4F1_1 AF_AFB2K5M2F1_1 AF_AFB2U2T0F1_1 AF_AFB2VK56F1_1 AF_AFB4F1J2F1_1 AF_AFB4SUT2F1_1 AF_AFB4TKK7F1_1 AF_AFB4TXD4F1_1 AF_AFB5BGX8F1_1 AF_AFB5F7T7F1_1 AF_AFB5FJK6F1_1 AF_AFB5R283F1_1 AF_AFB5RH23F1_1 AF_AFB5XNA2F1_1 AF_AFB5YTN3F1_1 AF_AFB6I226F1_1 AF_AFB7L4J8F1_1 AF_AFB7LRS8F1_1 AF_AFB7M1M6F1_1 AF_AFB7MCS7F1_1 AF_AFB7N196F1_1 AF_AFB7NDT3F1_1 AF_AFB7NLN1F1_1 AF_AFB7UK36F1_1 AF_AFC0Q0A8F1_1 AF_AFC4ZUG7F1_1 AF_AFC5BGL7F1_1 AF_AFC6DG66F1_1 AF_AFP0A7M6F1_1 AF_AFP0A7M7F1_1 AF_AFP0A7M8F1_1 AF_AFP66170F1_1 AF_AFP66171F1_1 AF_AFQ0SZZ0F1_1 AF_AFQ0TCE9F1_1 AF_AFQ1C2V5F1_1 AF_AFQ1CCV2F1_1 AF_AFQ1R615F1_1 AF_AFQ2NQN0F1_1 AF_AFQ31VW4F1_1 AF_AFQ32B39F1_1 AF_AFQ3YWU7F1_1 AF_AFQ57J40F1_1 AF_AFQ5PIU1F1_1 AF_AFQ664S9F1_1 AF_AFQ6CZX8F1_1 AF_AFQ7MYF9F1_1 AF_AFQ83PY7F1_1 AF_AFQ8ZJA4F1_1
2J28_14 2RDO_7 3BBX_7 3IYX_2 3IYY_2 3J5L_14 3J5S_6 3J7Z_14 3J8G_28 3J9Y_30 3J9Z_49 3JA1_45 3JBU_32 3JBV_39 3JCD_30 3JCE_33 3JCJ_10 3JCN_11 4CSU_16 4U1U_27 4U1V_27 4U20_27 4U24_27 4U25_27 4U26_27 4U27_27 4UY8_15 4V47_6 4V48_7 4V4H_28 4V4Q_28 4V4V_29 4V4W_29 4V50_29 4V52_47 4V53_47 4V54_47 4V55_47 4V56_47 4V57_47 4V5B_12 4V5H_39 4V5Y_47 4V64_28 4V65_51 4V66_51 4V69_54 4V6C_27 4V6D_29 4V6E_29 4V6K_7 4V6L_31 4V6M_34 4V6N_7 4V6O_31 4V6P_31 4V6Q_31 4V6R_31 4V6S_7 4V6T_30 4V6V_54 4V6Y_28 4V6Z_28 4V70_28 4V71_28 4V72_28 4V73_28 4V74_28 4V75_28 4V76_28 4V77_28 4V78_28 4V79_28 4V7A_27 4V7B_31 4V7C_31 4V7D_7 4V7I_10 4V7S_27 4V7S_58 4V7T_27 4V7T_59 4V7U_27 4V7V_27 4V7V_58 4V85_39 4V89_38 4V9C_29 4V9D_30 4V9O_6 4V9P_6 4WF1_27 4WOI_30 4WWW_6 4YBB_27 5ADY_14 5AFI_31 5AKA_14 5GAD_8 5GAE_6 5GAF_8 5GAG_8 5GAH_8 5H5U_12 5IQR_4 5IT8_35 5J5B_33 5J7L_33 5J88_34 5J8A_34 5J91_34 5JC9_34 5JTE_31 5JU8_30 5KCR_6 5KCS_6 5KPS_5 5KPV_4 5KPW_4 5KPX_4 5L3P_6 5LZA_29 5LZB_31 5LZC_31 5LZD_31 5LZE_30 5LZF_30 5MDV_11 5MDW_11 5MDY_11 5MDZ_9 5MGP_6 5NCO_8 5NP6_30 5NWY_7 5O2R_6 5U4I_6 5U9F_10 5U9G_10 5UYK_4 5UYL_4 5UYM_4 5UYN_4 5UYP_4 5UYQ_4 5WDT_6 5WE4_6 5WE6_6 5WF0_6 5WFK_6 5WFS_6 6BU8_4 6BY1_8 6C4I_6 6DNC_9 6ENF_28 6ENJ_6 6ENU_28 6GBZ_5 6GC0_6 6GC4_22 6GC8_6 6GWT_6 6GXM_6 6GXN_6 6GXO_6 6GXP_6 6H4N_27 6H58_12 6HRM_6 6I0Y_16 6I7V_30 6LKQ_24 6O9J_7 6O9K_27 6OFX_4 6OG7_4 6OGF_4 6OGG_4 6OGI_4 6OM6_9 6ORE_10 6ORL_7 6OSK_8 6OSQ_9 6OST_7 6OT3_8 6OUO_8 6PJ6_6 6Q97_11 6Q98_9 6Q9A_9 6QDW_14 6QUL_7 6S0K_7 6SZS_12 6TBV_27 6TC3_27 6U48_6 6VU3_52 6VWL_4 6VWM_6 6VWN_6 6VYQ_52 6VYR_52 6VYS_52 6VYT_50 6VYU_51 6VYW_51 6VYX_51 6VYY_51 6VYZ_51 6VZ2_51 6VZ3_51 6VZ5_51 6VZ7_51 6VZJ_51 6WD0_4 6WD1_4 6WD2_4 6WD3_4 6WD4_4 6WD5_4 6WD6_4 6WD7_4 6WD8_4 6WD9_4 6WDA_4 6WDB_4 6WDC_4 6WDD_4 6WDE_4 6WDF_4 6WDG_4 6WDH_4 6WDI_4 6WDJ_4 6WDK_4 6WDL_4 6WDM_4 6WNT_4 6WNV_4 6WNW_4 6X6T_54 6X7F_54 6X7K_54 6X9Q_54 6XDQ_54 6XDR_53 6XGF_53 6XII_53 6XIJ_52 6XZ7_6 6XZA_27 6XZB_27 6Y69_27 6YS3_14 6YSR_13 6YSS_13 6YST_13 6YSU_12 6ZTJ_31 6ZTL_30 6ZTM_30 6ZTN_30 6ZTO_30 6ZTP_30 6ZU1_30 7ABZ_13 7AC7_12 7ACJ_10 7ACR_10 7B5K_6 7BL2_30 7BL3_31 7BL4_5 7BL5_34 7BL6_5 7BV8_6 7CPJ_27 7D6Z_12 7D80_36 7JSS_4 7JSW_4 7JSZ_4 7JT1_4 7JT2_4 7JT3_4 7K00_27 7K50_4 7K51_4 7K52_4 7K53_4 7K54_4 7K55_4 7LV0_4 7LVK_6 7M5D_9 7N1P_28 7N2C_29 7N2U_28 7N2V_28 7N30_28 7N31_28 7NBU_31 7NSO_6 7NSP_6 7NSQ_6 7NWT_4 7NWW_8 7O19_27 7O1A_27 7O1C_27 7OIF_8 7OIG_8 7OII_7 7OIZ_27 7OJ0_27 7OT5_7 7OTC_27 7P3K_27 7PJS_13 7PJT_13 7PJU_13 7PJV_13 7PJW_13 7PJX_13 7PJY_13 7PJZ_13 7Q4K_27 7QG8_8 7QGH_5 7QGN_9 7QGR_5 7S1G_17 7S1H_15 7S1I_17 7S1J_15 7S1K_17 7SA4_10 7SS9_9 7SSD_9 7SSL_9 7SSN_8 7SSO_8 7SSW_8 7ST2_8 7ST6_9 7ST7_6 7TOS_4 7UG7_28 7UPH_14 7YLA_7 7Z20_14 7ZOD_14 7ZP8_14 7ZQ5_14 7ZQ6_14 7ZTA_27 8A3L_31 8AKN_37 8AM9_32 8ANA_12 8AP4_13 8AYE_35 8B0X_33 8C8X_4 8C8Y_21 8C8Z_20 8C90_19 8C94_7 8C95_5 8CEU_10 8CGD_10 8EIU_34 8EKC_30 8EMM_6 8FIZ_30 8FTO_34 8G6W_35 8G6X_6 8G6Y_14 8SYL_30 AF_AFA0A0H3H3W1F1_1 AF_AFA1AGJ7F1_1 AF_AFA1JS20F1_1 AF_AFA3N369F1_1 AF_AFA4TH04F1_1 AF_AFA5UDT5F1_1 AF_AFA5UHU3F1_1 AF_AFA6TEW0F1_1 AF_AFA6VLK0F1_1 AF_AFA7FNM2F1_1 AF_AFA7MPH6F1_1 AF_AFA7ZSJ7F1_1 AF_AFA8A5B3F1_1 AF_AFA8AQK4F1_1 AF_AFA8GKI5F1_1 AF_AFA9MN60F1_1 AF_AFA9MSY6F1_1 AF_AFA9R907F1_1 AF_AFB0BSU3F1_1 AF_AFB0UX26F1_1 AF_AFB1IPZ1F1_1 AF_AFB1JIX3F1_1 AF_AFB1LHC2F1_1 AF_AFB1X6G0F1_1 AF_AFB2K5L8F1_1 AF_AFB2U2S6F1_1 AF_AFB2VK52F1_1 AF_AFB3GZ23F1_1 AF_AFB4F1J6F1_1 AF_AFB4SUS8F1_1 AF_AFB4TKK3F1_1 AF_AFB4TXD0F1_1 AF_AFB5BGX4F1_1 AF_AFB5F7T3F1_1 AF_AFB5FJK2F1_1 AF_AFB5R279F1_1 AF_AFB5RH27F1_1 AF_AFB5XNA5F1_1 AF_AFB5YTM9F1_1 AF_AFB6I222F1_1 AF_AFB7L4J7F1_1 AF_AFB7LRS4F1_1 AF_AFB7M1M2F1_1 AF_AFB7MCS3F1_1 AF_AFB7N192F1_1 AF_AFB7NDS9F1_1 AF_AFB7NLM7F1_1 AF_AFB7UK32F1_1 AF_AFB8F6Q9F1_1 AF_AFC0Q0A4F1_1 AF_AFC4ZUG3F1_1 AF_AFC5BGL3F1_1 AF_AFC6DG62F1_1 AF_AFP44346F1_1 AF_AFP46178F1_1 AF_AFP62399F1_1 AF_AFP62400F1_1 AF_AFP62401F1_1 AF_AFP62404F1_1 AF_AFP62405F1_1 AF_AFQ0I150F1_1 AF_AFQ0SZZ4F1_1 AF_AFQ0TCF3F1_1 AF_AFQ1C2V9F1_1 AF_AFQ1CCV6F1_1 AF_AFQ1R620F1_1 AF_AFQ2NQN4F1_1 AF_AFQ31VW8F1_1 AF_AFQ32B43F1_1 AF_AFQ3YWV1F1_1 AF_AFQ4QMA9F1_1 AF_AFQ57J44F1_1 AF_AFQ5PIU5F1_1 AF_AFQ65QW7F1_1 AF_AFQ664T3F1_1 AF_AFQ6CZY2F1_1 AF_AFQ7MYG3F1_1 AF_AFQ7VKE5F1_1 AF_AFQ83PY9F1_1 AF_AFQ8ZJA0F1_1 AF_AFQ9CL42F1_1
2J28_29 2RDO_20 2VRH_3 3BBX_21 3J45_5 3J46_9 3J5L_29 3J7Z_29 3J8G_17 3J9Y_45 3J9Z_34 3JA1_30 3JBU_46 3JBV_53 3JCD_45 3JCE_48 3JCJ_25 3JCN_26 4CSU_31 4U1U_42 4U1V_42 4U20_42 4U24_42 4U25_42 4U26_42 4U27_42 4UY8_30 4V47_20 4V48_21 4V4H_42 4V4Q_42 4V4V_43 4V4W_43 4V50_44 4V52_46 4V53_46 4V54_46 4V55_46 4V56_46 4V57_46 4V5B_27 4V5H_54 4V5Y_46 4V64_42 4V65_38 4V66_38 4V69_40 4V6C_42 4V6D_44 4V6E_44 4V6K_22 4V6L_46 4V6M_49 4V6N_23 4V6O_47 4V6P_47 4V6Q_47 4V6R_47 4V6S_23 4V6T_45 4V6V_40 4V6Y_43 4V6Z_43 4V70_43 4V71_43 4V72_43 4V73_43 4V74_43 4V75_43 4V76_43 4V77_43 4V78_43 4V79_43 4V7A_42 4V7B_46 4V7C_47 4V7D_24 4V7I_25 4V7S_42 4V7T_42 4V7U_42 4V7V_42 4V85_55 4V89_54 4V9C_44 4V9D_45 4V9O_21 4V9P_21 4WF1_42 4WOI_45 4WWW_21 4YBB_42 5ADY_29 5AFI_46 5AKA_29 5GAD_24 5GAE_22 5GAF_24 5GAG_24 5GAH_24 5H5U_28 5IQR_20 5IT8_50 5J5B_48 5J7L_48 5J88_49 5J8A_49 5J91_49 5JC9_49 5JTE_46 5JU8_45 5KCR_22 5KCS_23 5KPS_21 5KPV_20 5KPW_20 5KPX_20 5L3P_20 5LZA_44 5LZB_46 5LZC_46 5LZD_46 5LZE_45 5LZF_45 5MDV_27 5MDW_27 5MDY_27 5MDZ_25 5MGP_20 5NCO_24 5NP6_45 5NWY_22 5O2R_21 5U4I_21 5U9F_26 5U9G_26 5UYK_20 5UYL_20 5UYM_20 5UYN_20 5UYP_20 5UYQ_20 5WDT_21 5WE4_21 5WE6_21 5WF0_21 5WFK_21 5WFS_21 6BU8_20 6BY1_24 6C4I_22 6DNC_25 6ENF_41 6ENJ_19 6ENU_42 6GBZ_18 6GC0_19 6GC4_16 6GC6_15 6GC7_13 6GC8_20 6GWT_21 6GXM_21 6GXN_21 6GXO_21 6GXP_21 6H4N_41 6H58_26 6HRM_22 6I0Y_1 6I7V_45 6LKQ_38 6O9J_21 6O9K_42 6OFX_18 6OG7_18 6OGF_18 6OGG_18 6OGI_18 6OM6_23 6ORE_24 6ORL_21 6OSK_22 6OSQ_23 6OST_21 6OT3_22 6OUO_22 6PJ6_21 6Q97_27 6Q98_25 6Q9A_25 6QDW_28 6QUL_21 6S0K_23 6SZS_26 6TBV_42 6TC3_42 6U48_21 6VU3_4 6VWL_18 6VWM_20 6VWN_20 6VYQ_4 6VYR_4 6VYS_4 6VYT_4 6VYU_4 6VYW_4 6VYX_4 6VYY_4 6VYZ_4 6VZ2_4 6VZ3_4 6VZ5_4 6VZ7_4 6VZJ_4 6WD0_20 6WD1_20 6WD2_20 6WD3_20 6WD4_20 6WD5_20 6WD6_20 6WD7_20 6WD8_20 6WD9_20 6WDA_20 6WDB_20 6WDC_20 6WDD_20 6WDE_20 6WDF_20 6WDG_20 6WDH_20 6WDI_20 6WDJ_20 6WDK_20 6WDL_20 6WDM_20 6WNT_19 6WNV_19 6WNW_20 6X6T_4 6X7F_4 6X7K_4 6X9Q_4 6XDQ_4 6XDR_4 6XGF_4 6XII_4 6XIJ_4 6XZ7_21 6XZA_42 6XZB_42 6Y69_41 6YS3_28 6YSR_28 6YSS_28 6YST_28 6YSU_27 6ZTJ_47 6ZTL_44 6ZTM_44 6ZTN_44 6ZTO_44 6ZTP_44 6ZU1_44 7ABZ_29 7AC7_27 7ACJ_24 7ACR_24 7B5K_20 7BL2_16 7BL3_17 7BL4_15 7BL5_13 7BL6_15 7BV8_22 7CPJ_42 7D6Z_27 7D80_50 7JSS_18 7JSW_18 7JSZ_20 7JT1_18 7JT2_19 7JT3_20 7K00_41 7K50_20 7K51_20 7K52_20 7K53_20 7K54_20 7K55_20 7LV0_20 7LVK_20 7M5D_23 7N1P_44 7N2C_46 7N2U_42 7N2V_44 7N30_42 7N31_42 7NBU_45 7NSO_20 7NSP_20 7NSQ_20 7NWT_20 7NWW_22 7O19_42 7O1A_42 7O1C_42 7ODE_13 7OIF_22 7OIG_22 7OII_21 7OIZ_41 7OJ0_41 7OT5_21 7OTC_40 7P3K_41 7PJS_28 7PJT_28 7PJU_28 7PJV_28 7PJW_28 7PJX_28 7PJY_28 7PJZ_28 7Q4K_42 7QG8_23 7QGH_19 7QGN_24 7QGR_19 7QQ3_18 7S1G_32 7S1H_30 7S1I_32 7S1J_30 7S1K_32 7SA4_26 7SS9_25 7SSD_25 7SSL_25 7SSN_22 7SSO_25 7SSW_24 7ST2_25 7ST6_24 7ST7_22 7TOS_20 7UG7_44 7UPH_44 7YLA_22 7Z20_28 7ZOD_28 7ZP8_28 7ZQ6_28 7ZTA_41 8A3L_45 8AKN_51 8AM9_46 8ANA_26 8AP4_27 8AYE_49 8B0X_47 8B7Y_18 8C8X_16 8C8Y_15 8C8Z_14 8C90_14 8C91_13 8C92_13 8C93_11 8C94_17 8C95_12 8C96_12 8C97_11 8C98_9 8C99_8 8C9A_5 8C9B_5 8C9C_3 8CAM_22 8CEU_24 8CGD_24 8CGK_22 8CGV_23 8EIU_48 8EKC_44 8EMM_20 8FIZ_51 8FTO_48 8G6W_49 8G6X_20 8G6Y_28 8SYL_44 AF_AFA0A0H3GU18F1_1 AF_AFA1AGJ8F1_1 AF_AFA1JS21F1_1 AF_AFA4TH03F1_1 AF_AFA4WFB7F1_1 AF_AFA6TEW1F1_1 AF_AFA7FNM3F1_1 AF_AFA7MPH5F1_1 AF_AFA7ZSJ8F1_1 AF_AFA8A5B4F1_1 AF_AFA8AQK5F1_1 AF_AFA8GKI6F1_1 AF_AFA9MN59F1_1 AF_AFA9MSY7F1_1 AF_AFA9R906F1_1 AF_AFB1IPZ0F1_1 AF_AFB1JIX2F1_1 AF_AFB1LHC3F1_1 AF_AFB1X6G1F1_1 AF_AFB2K5L9F1_1 AF_AFB2U2S7F1_1 AF_AFB2VK53F1_1 AF_AFB4F1J5F1_1 AF_AFB4SUS9F1_1 AF_AFB4TKK4F1_1 AF_AFB4TXD1F1_1 AF_AFB5BGX5F1_1 AF_AFB5F7T4F1_1 AF_AFB5FJK3F1_1 AF_AFB5R280F1_1 AF_AFB5RH26F1_1 AF_AFB5XNA4F1_1 AF_AFB5YTN0F1_1 AF_AFB6I223F1_1 AF_AFB7L4J5F1_1 AF_AFB7LRS5F1_1 AF_AFB7M1M3F1_1 AF_AFB7MCS4F1_1 AF_AFB7N193F1_1 AF_AFB7NDT0F1_1 AF_AFB7NLM8F1_1 AF_AFB7UK33F1_1 AF_AFC0Q0A5F1_1 AF_AFC4ZUG4F1_1 AF_AFC5BGL4F1_1 AF_AFC6DG63F1_1 AF_AFP46177F1_1 AF_AFP60624F1_1 AF_AFP60625F1_1 AF_AFP60626F1_1 AF_AFQ0SZZ3F1_1 AF_AFQ0TCF2F1_1 AF_AFQ1C2V8F1_1 AF_AFQ1CCV5F1_1 AF_AFQ1R619F1_1 AF_AFQ31VW7F1_1 AF_AFQ32B42F1_1 AF_AFQ3YWV0F1_1 AF_AFQ57J43F1_1 AF_AFQ5PIU4F1_1 AF_AFQ664T2F1_1 AF_AFQ6CZY1F1_1 AF_AFQ7MYG2F1_1 AF_AFQ83PY8F1_1 AF_AFQ8FD03F1_1 AF_AFQ8Z1X8F1_1 AF_AFQ8ZJA1F1_1
1AQ1_1 1B38_1 1B39_1 1BUH_1 1CKP_1 1DI8_1 1DM2_1 1E1V_1 1E1X_1 1E9H_1 1F5Q_1 1FIN_1 1FQ1_2 1FVT_1 1FVV_1 1G5S_1 1GIH_1 1GII_1 1GIJ_1 1GY3_1 1GZ8_1 1H00_1 1H01_1 1H07_1 1H08_1 1H0V_1 1H0W_1 1H1P_1 1H1Q_1 1H1R_1 1H1S_1 1H24_1 1H25_1 1H26_1 1H27_1 1H28_1 1HCK_1 1HCL_1 1JST_1 1JSU_1 1JSV_1 1JVP_1 1KE5_1 1KE6_1 1KE7_1 1KE8_1 1KE9_1 1OGU_1 1OI9_1 1OIQ_1 1OIR_1 1OIT_1 1OIU_1 1OIY_1 1OKV_1 1OKW_1 1OL1_1 1OL2_1 1P2A_1 1P5E_1 1PF8_1 1PKD_1 1PW2_1 1PXI_1 1PXJ_1 1PXK_1 1PXL_1 1PXM_1 1PXN_1 1PXO_1 1PXP_1 1PYE_1 1QMZ_1 1R78_1 1URC_1 1URW_1 1V1K_1 1VYW_1 1VYZ_1 1W0X_1 1W8C_1 1W98_1 1WCC_1 1Y8Y_1 1Y91_1 1YKR_1 2A0C_1 2A4L_1 2B52_1 2B53_1 2B54_1 2B55_1 2BHE_1 2BHH_1 2BKZ_1 2BPM_1 2BTR_1 2BTS_1 2C4G_1 2C5N_1 2C5O_1 2C5V_1 2C5X_1 2C5Y_1 2C68_1 2C69_1 2C6I_1 2C6K_1 2C6L_1 2C6M_1 2C6O_1 2C6T_1 2CCH_1 2CCI_1 2CJM_1 2CLX_1 2DS1_1 2DUV_1 2EXM_1 2FVD_1 2G9X_1 2I40_1 2IW6_1 2IW8_1 2IW9_1 2J9M_1 2JGZ_1 2R3F_1 2R3G_1 2R3H_1 2R3I_1 2R3J_1 2R3K_1 2R3L_1 2R3M_1 2R3N_1 2R3O_1 2R3P_1 2R3Q_1 2R3R_1 2R64_1 2UUE_1 2UZB_1 2UZD_1 2UZE_1 2UZL_1 2UZN_1 2UZO_1 2V0D_1 2V22_1 2VTA_1 2VTH_1 2VTI_1 2VTJ_1 2VTL_1 2VTM_1 2VTN_1 2VTO_1 2VTP_1 2VTQ_1 2VTR_1 2VTS_1 2VTT_1 2VU3_1 2VV9_1 2W05_1 2W06_1 2W17_1 2W1H_1 2WEV_1 2WFY_1 2WHB_1 2WIH_1 2WIP_1 2WMA_1 2WMB_1 2WPA_1 2WXV_1 2X1N_1 2XMY_1 2XNB_1 3BHT_1 3BHU_1 3BHV_1 3DDP_1 3DDQ_1 3DOG_1 3EID_1 3EJ1_1 3EOC_1 3EZR_1 3EZV_1 3F5X_1 3FZ1_1 3IG7_1 3IGG_1 3LE6_1 3LFN_1 3LFQ_1 3LFS_1 3MY5_1 3NS9_1 3PJ8_1 3PXF_1 3PXQ_1 3PXR_1 3PXY_1 3PXZ_1 3PY0_1 3PY1_1 3QHR_1 3QHW_1 3QL8_1 3QQF_1 3QQG_1 3QQH_1 3QQJ_1 3QQK_1 3QQL_1 3QRT_1 3QRU_1 3QTQ_1 3QTR_1 3QTS_1 3QTU_1 3QTW_1 3QTX_1 3QTZ_1 3QU0_1 3QWJ_1 3QWK_1 3QX2_1 3QX4_1 3QXO_1 3QXP_1 3QZF_1 3QZG_1 3QZH_1 3QZI_1 3R1Q_1 3R1S_1 3R1Y_1 3R28_1 3R6X_1 3R71_1 3R73_1 3R7E_1 3R7I_1 3R7U_1 3R7V_1 3R7Y_1 3R83_1 3R8L_1 3R8M_1 3R8P_1 3R8U_1 3R8V_1 3R8Z_1 3R9D_1 3R9H_1 3R9N_1 3R9O_1 3RAH_1 3RAI_1 3RAK_1 3RAL_1 3RJC_1 3RK5_1 3RK7_1 3RK9_1 3RKB_1 3RM6_1 3RM7_1 3RMF_1 3RNI_1 3ROY_1 3RPO_1 3RPR_1 3RPV_1 3RPY_1 3RZB_1 3S00_1 3S0O_1 3S1H_1 3S2P_1 3SQQ_1 3SW4_1 3SW7_1 3TI1_1 3TIY_1 3TIZ_1 3TNW_1 3ULI_1 3UNJ_1 3UNK_1 3WBL_1 4ACM_1 4BCK_1 4BCM_1 4BCN_1 4BCO_1 4BCP_1 4BCQ_1 4BGH_1 4BZD_1 4CFM_1 4CFN_1 4CFU_1 4CFV_1 4CFW_1 4CFX_1 4D1X_1 4D1Z_1 4EK3_1 4EK4_1 4EK5_1 4EK6_1 4EK8_1 4EOI_1 4EOJ_1 4EOK_1 4EOL_1 4EOM_1 4EON_1 4EOO_1 4EOP_1 4EOQ_1 4EOR_1 4EOS_1 4ERW_1 4EZ3_1 4EZ7_1 4FKG_1 4FKI_1 4FKJ_1 4FKL_1 4FKO_1 4FKP_1 4FKQ_1 4FKR_1 4FKS_1 4FKT_1 4FKU_1 4FKV_1 4FKW_1 4FX3_1 4GCJ_1 4I3Z_1 4II5_1 4KD1_1 4LYN_1 4NJ3_1 4RJ3_1 5A14_1 5AND_1 5ANE_1 5ANG_1 5ANI_1 5ANJ_1 5ANK_1 5ANO_1 5CYI_1 5D1J_1 5FP5_1 5FP6_1 5IEV_1 5IEX_1 5IEY_1 5IF1_1 5JQ5_1 5JQ8_1 5K4J_1 5L2W_1 5LMK_1 5LMK_3 5MHQ_1 5NEV_1 5OO0_1 5OO1_1 5OO3_1 5OSJ_1 5OSM_1 5UQ1_1 5UQ2_1 5UQ3_1 6ATH_1 6GUB_1 6GUC_1 6GUE_1 6GUE_3 6GUF_1 6GUH_1 6GUK_1 6GVA_1 6INL_1 6JGM_1 6OQI_1 6P3W_1 6Q3B_1 6Q3C_1 6Q3F_1 6Q48_1 6Q49_1 6Q4A_1 6Q4B_1 6Q4C_1 6Q4D_1 6Q4E_1 6Q4F_1 6Q4G_1 6Q4H_1 6Q4I_1 6Q4J_1 6Q4K_1 6RIJ_1 6SG4_1 6YL1_1 6YL6_1 6YLK_1 7ACK_1 7B5L_10 7B5R_5 7B7S_1 7E34_1 7KJS_1 7M2F_1 7MKX_1 7NVQ_1 7QHL_1 7RA5_1 7RWE_1 7RWF_1 7RXO_1 7S4T_1 7S7A_1 7S84_1 7S85_1 7S9X_1 7SA0_1 7UG1_1 7UXI_1 7UXK_1 7VDU_1 7ZPC_1 8B54_1 8BYA_1 8BZO_1 8CUR_1 8FOW_1 8FP0_1 8FP5_1 8H6P_1 8H6T_1 8OR0_7 8OR4_7 AF_AFA0A024RB77F1_1 AF_AFO55076F1_1 AF_AFP24941F1_1 AF_AFP48963F1_1 AF_AFQ5E9Y0F1_1 AF_AFQ63699F1_1 MA_MAT3VR3428_2
5RS7_1 5RS8_1 5RS9_1 5RSB_1 5RSC_1 5RSD_1 5RSE_1 5RSF_1 5RSG_1 5RSH_1 5RSI_1 5RSJ_1 5RSK_1 5RSL_1 5RSM_1 5RSN_1 5RSO_1 5RSP_1 5RSQ_1 5RSR_1 5RSS_1 5RST_1 5RSU_1 5RSV_1 5RSW_1 5RSX_1 5RSY_1 5RSZ_1 5RT0_1 5RT1_1 5RT2_1 5RT3_1 5RT4_1 5RT5_1 5RT6_1 5RT7_1 5RT8_1 5RT9_1 5RTA_1 5RTB_1 5RTC_1 5RTD_1 5RTE_1 5RTF_1 5RTG_1 5RTH_1 5RTI_1 5RTJ_1 5RTK_1 5RTL_1 5RTM_1 5RTN_1 5RTO_1 5RTP_1 5RTQ_1 5RTR_1 5RTS_1 5RTT_1 5RTU_1 5RTV_1 5RTW_1 5RTX_1 5RTY_1 5RTZ_1 5RU0_1 5RU1_1 5RU2_1 5RU3_1 5RU4_1 5RU5_1 5RU6_1 5RU7_1 5RU8_1 5RU9_1 5RUA_1 5RUC_1 5RUD_1 5RUE_1 5RUF_1 5RUG_1 5RUH_1 5RUI_1 5RUJ_1 5RUK_1 5RUL_1 5RUM_1 5RUN_1 5RUO_1 5RUP_1 5RUQ_1 5RUR_1 5RUS_1 5RUT_1 5RUU_1 5RUV_1 5RUW_1 5RUX_1 5RUY_1 5RUZ_1 5RV0_1 5RV1_1 5RV2_1 5RV3_1 5RV4_1 5RV5_1 5RV6_1 5RV7_1 5RV8_1 5RV9_1 5RVA_1 5RVB_1 5RVC_1 5RVD_1 5RVE_1 5RVF_1 5RVG_1 5RVH_1 5RVI_1 5RVJ_1 5RVK_1 5RVL_1 5RVM_1 5RVN_1 5RVO_1 5RVP_1 5RVQ_1 5RVR_1 5RVS_1 5RVT_1 5RVU_1 5RVV_1 5S18_1 5S1A_1 5S1C_1 5S1E_1 5S1G_1 5S1I_1 5S1K_1 5S1M_1 5S1O_1 5S1Q_1 5S1S_1 5S1U_1 5S1W_1 5S1Y_1 5S20_1 5S22_1 5S24_1 5S26_1 5S27_1 5S28_1 5S29_1 5S2A_1 5S2B_1 5S2C_1 5S2D_1 5S2E_1 5S2F_1 5S2G_1 5S2H_1 5S2I_1 5S2J_1 5S2K_1 5S2L_1 5S2M_1 5S2N_1 5S2O_1 5S2P_1 5S2Q_1 5S2R_1 5S2S_1 5S2T_1 5S2U_1 5S2V_1 5S2W_1 5S2X_1 5S2Y_1 5S2Z_1 5S30_1 5S31_1 5S32_1 5S33_1 5S34_1 5S35_1 5S36_1 5S37_1 5S38_1 5S39_1 5S3A_1 5S3B_1 5S3C_1 5S3D_1 5S3E_1 5S3F_1 5S3G_1 5S3H_1 5S3I_1 5S3J_1 5S3K_1 5S3L_1 5S3M_1 5S3N_1 5S3O_1 5S3P_1 5S3Q_1 5S3R_1 5S3S_1 5S3T_1 5S3U_1 5S3V_1 5S3W_1 5S3X_1 5S3Y_1 5S3Z_1 5S40_1 5S41_1 5S42_1 5S43_1 5S44_1 5S45_1 5S46_1 5S47_1 5S48_1 5S49_1 5S4A_1 5S4B_1 5S4C_1 5S4D_1 5S4E_1 5S4F_1 5S4G_1 5S4H_1 5S4I_1 5S4J_1 5S4K_1 5S73_1 5S74_1 5SOI_1 5SOJ_1 5SOK_1 5SOL_1 5SOM_1 5SON_1 5SOO_1 5SOP_1 5SOQ_1 5SOR_1 5SOS_1 5SOT_1 5SOU_1 5SOV_1 5SOW_1 5SOX_1 5SOY_1 5SOZ_1 5SP0_1 5SP1_1 5SP2_1 5SP3_1 5SP4_1 5SP6_1 5SP7_1 5SP8_1 5SP9_1 5SPA_1 5SPB_1 5SPC_1 5SPD_1 5SPE_1 5SPF_1 5SPG_1 5SPH_1 5SPI_1 5SPJ_1 5SPK_1 5SPL_1 5SPM_1 5SPN_1 5SPO_1 5SPP_1 5SPQ_1 5SPR_1 5SPS_1 5SPT_1 5SPU_1 5SPV_1 5SPW_1 5SPX_1 5SPY_1 5SPZ_1 5SQ0_1 5SQ1_1 5SQ2_1 5SQ3_1 5SQ4_1 5SQ5_1 5SQ6_1 5SQ7_1 5SQ8_1 5SQ9_1 5SQA_1 5SQB_1 5SQC_1 5SQD_1 5SQE_1 5SQF_1 5SQG_1 5SQH_1 5SQI_1 5SQJ_1 5SQK_1 5SQL_1 5SQM_1 5SQN_1 5SQO_1 5SQP_1 5SQQ_1 5SQR_1 5SQS_1 5SQT_1 5SQU_1 5SQV_1 5SQW_1 5SQX_1 5SQY_1 5SQZ_1 5SR0_1 5SR1_1 5SR2_1 5SR3_1 5SR4_1 5SR5_1 5SR6_1 5SR7_1 5SR8_1 5SR9_1 5SRA_1 5SRB_1 5SRC_1 5SRD_1 5SRE_1 5SRF_1 5SRG_1 5SRH_1 5SRI_1 5SRJ_1 5SRK_1 5SRL_1 5SRM_1 5SRN_1 5SRO_1 5SRP_1 5SRQ_1 5SRR_1 5SRS_1 5SRT_1 5SRU_1 5SRV_1 5SRW_1 5SRX_1 5SRY_1 5SRZ_1 5SS0_1 5SS1_1 5SS2_1 5SS3_1 5SS4_1 5SS5_1 5SS6_1 5SS7_1 5SS8_1 5SS9_1 5SSA_1 5SSB_1 5SSC_1 5SSD_1 5SSE_1 5SSF_1 5SSG_1 5SSH_1 5SSI_1 5SSJ_1 5SSK_1 5SSL_1 5SSM_1 5SSN_1 5SSO_1 5SSP_1 5SSQ_1 5SSR_1 6VXS_1 6W02_1 6W6Y_1 6WCF_1 6WEN_1 6WEY_1 6WOJ_1 6YWK_1 6YWL_1 6YWM_1 6Z5T_1 6Z6I_1 6Z72_1 7BF3_1 7BF4_1 7BF5_1 7BF6_1 7C33_1 7CZ4_1 7FR0_1 7FR1_1 7FR2_1 7FR3_1 7FR4_1 7FR5_1 7FR6_1 7FR7_1 7FR8_1 7FR9_1 7FRA_1 7FRB_1 7FRC_1 7FRD_1 7JME_1 7KG3_1 7KQO_1 7KQP_1 7KQW_1 7KR0_1 7KR1_1 7KXB_1 7LG7_1 7QG7_1 7TWF_1 7TWG_1 7TWH_1 7TWI_1 7TWJ_1 7TWN_1 7TWO_1 7TWP_1 7TWQ_1 7TWR_1 7TWS_1 7TWT_1 7TWV_1 7TWW_1 7TWX_1 7TWY_1 7TX0_1 7TX1_1 7TX3_1 7TX4_1 7TX5_1 8C19_1 8C1A_1 8ERS_1 8GIA_1
2J28_24 2RDO_15 3BBX_16 3J5L_24 3J7Z_24 3J8G_10 3J9Y_40 3J9Z_28 3JA1_56 3JBU_41 3JBV_48 3JCD_40 3JCE_43 3JCJ_20 3JCN_21 4CSU_26 4U1U_37 4U1V_37 4U20_37 4U24_37 4U25_37 4U26_37 4U27_37 4UY8_25 4V47_16 4V48_17 4V4H_37 4V4Q_37 4V4V_39 4V4W_39 4V50_39 4V52_28 4V53_28 4V54_28 4V55_28 4V56_28 4V57_28 4V5B_22 4V5H_49 4V5Y_28 4V64_37 4V65_32 4V66_32 4V69_35 4V6C_37 4V6D_39 4V6E_39 4V6K_17 4V6L_41 4V6M_44 4V6N_18 4V6O_42 4V6P_42 4V6Q_42 4V6R_42 4V6S_18 4V6T_40 4V6V_34 4V6Y_38 4V6Z_38 4V70_38 4V71_38 4V72_38 4V73_38 4V74_38 4V75_38 4V76_38 4V77_38 4V78_38 4V79_38 4V7A_37 4V7B_41 4V7C_42 4V7D_19 4V7I_20 4V7S_37 4V7T_37 4V7U_37 4V7V_37 4V85_50 4V89_49 4V9C_39 4V9D_40 4V9O_16 4V9P_16 4WF1_37 4WOI_40 4WWW_16 4YBB_37 5ADY_24 5AFI_41 5AKA_24 5GAD_19 5GAE_17 5GAF_19 5GAG_19 5GAH_19 5H5U_23 5IQR_15 5IT8_45 5J5B_43 5J7L_43 5J88_44 5J8A_44 5J91_44 5JC9_44 5JTE_41 5JU8_40 5KCR_17 5KCS_18 5KPS_16 5KPV_15 5KPW_15 5KPX_15 5L3P_15 5LZA_39 5LZB_41 5LZC_41 5LZD_41 5LZE_40 5LZF_40 5MDV_22 5MDW_22 5MDY_22 5MDZ_20 5MGP_15 5NCO_19 5NP6_40 5NWY_17 5O2R_16 5U4I_16 5U9F_21 5U9G_21 5UYK_15 5UYL_15 5UYM_15 5UYN_15 5UYP_15 5UYQ_15 5WDT_16 5WE4_16 5WE6_16 5WF0_16 5WFK_16 5WFS_16 6BU8_15 6BY1_19 6C4I_17 6DNC_20 6ENF_36 6ENJ_14 6ENU_37 6GBZ_13 6GC0_14 6GC4_11 6GC6_10 6GC7_8 6GC8_15 6GWT_16 6GXM_16 6GXN_16 6GXO_16 6GXP_16 6H4N_36 6H58_21 6HRM_17 6I0Y_26 6I7V_40 6LKQ_33 6O9J_16 6O9K_37 6OFX_13 6OG7_13 6OGF_13 6OGG_13 6OGI_13 6OM6_18 6ORE_19 6ORL_16 6OSK_17 6OSQ_18 6OST_16 6OT3_17 6OUO_17 6PJ6_16 6Q97_22 6Q98_20 6Q9A_20 6QDW_23 6QUL_16 6S0K_18 6SZS_21 6TBV_37 6TC3_37 6U48_16 6VU3_63 6VWL_13 6VWM_15 6VWN_15 6VYQ_63 6VYR_63 6VYS_63 6VYT_61 6VYU_62 6VYW_62 6VYX_62 6VYY_62 6VYZ_62 6VZ2_62 6VZ3_62 6VZ5_62 6VZ7_62 6VZJ_62 6WD0_15 6WD1_15 6WD2_15 6WD3_15 6WD4_15 6WD5_15 6WD6_15 6WD7_15 6WD8_15 6WD9_15 6WDA_15 6WDB_15 6WDC_15 6WDD_15 6WDE_15 6WDF_15 6WDG_15 6WDH_15 6WDI_15 6WDJ_15 6WDK_15 6WDL_15 6WDM_15 6WNT_14 6WNV_14 6WNW_15 6X6T_65 6X7F_65 6X7K_65 6X9Q_65 6XDQ_65 6XDR_64 6XGF_64 6XII_64 6XIJ_63 6XZ7_16 6XZA_37 6XZB_37 6Y69_36 6YS3_23 6YSR_23 6YSS_23 6YST_23 6YSU_22 6ZTJ_42 6ZTL_39 6ZTM_39 6ZTN_39 6ZTO_39 6ZTP_39 6ZU1_39 7ABZ_24 7AC7_22 7ACJ_19 7ACR_19 7B5K_15 7BL2_27 7BL3_28 7BL4_25 7BL5_25 7BL6_25 7BV8_17 7CPJ_37 7D6Z_22 7D80_46 7JSS_13 7JSW_13 7JSZ_15 7JT1_13 7JT2_14 7JT3_15 7K00_36 7K50_15 7K51_15 7K52_15 7K53_15 7K54_15 7K55_15 7LV0_15 7LVK_15 7M5D_18 7N1P_39 7N2C_41 7N2U_37 7N2V_39 7N30_37 7N31_37 7NBU_40 7NSO_15 7NSP_15 7NSQ_15 7NWT_15 7NWW_17 7O19_37 7O1A_37 7O1C_37 7ODE_8 7OIF_17 7OIG_17 7OII_16 7OIZ_36 7OJ0_36 7OT5_16 7OTC_35 7P3K_36 7PJS_23 7PJT_23 7PJU_23 7PJV_23 7PJW_23 7PJX_23 7PJY_23 7PJZ_23 7Q4K_37 7QG8_18 7QGH_14 7QGN_19 7QGR_14 7QQ3_13 7S1G_27 7S1H_25 7S1I_27 7S1J_25 7S1K_27 7SA4_21 7SS9_20 7SSD_20 7SSL_20 7SSN_17 7SSO_20 7SSW_19 7ST2_20 7ST6_19 7ST7_17 7TOS_15 7UG7_39 7UPH_39 7YLA_17 7Z20_23 7ZOD_23 7ZP8_23 7ZQ5_23 7ZQ6_23 7ZTA_36 8A3L_40 8AKN_46 8AM9_41 8ANA_21 8AP4_22 8AYE_44 8B0X_42 8B7Y_13 8C8X_11 8C8Y_10 8C8Z_9 8C90_9 8C91_8 8C92_8 8C93_17 8C94_13 8C96_8 8C97_8 8CAM_17 8CEU_19 8CGD_19 8CGK_17 8CGV_18 8EIU_43 8EKC_39 8EMM_15 8FIZ_46 8FTO_43 8G6W_44 8G6X_15 8G6Y_23 8SYL_39 AF_AFA0A0H3GWE5F1_1 AF_AFA1AED6F1_1 AF_AFA1JK26F1_1 AF_AFA4TQ65F1_1 AF_AFA4WDH1F1_1 AF_AFA6TCL4F1_1 AF_AFA7FLQ4F1_1 AF_AFA7MEG5F1_1 AF_AFA7ZQ46F1_1 AF_AFA8A3B3F1_1 AF_AFA8AND9F1_1 AF_AFA8GA21F1_1 AF_AFA9MGT8F1_1 AF_AFA9MZ47F1_1 AF_AFA9R0U2F1_1 AF_AFB1IVM7F1_1 AF_AFB1JJ88F1_1 AF_AFB1LPB3F1_1 AF_AFB1XBS8F1_1 AF_AFB2K5Z1F1_1 AF_AFB2TYM8F1_1 AF_AFB2VHI1F1_1 AF_AFB4EUW7F1_1 AF_AFB4T2B2F1_1 AF_AFB4TE50F1_1 AF_AFB4TS53F1_1 AF_AFB5BE91F1_1 AF_AFB5F286F1_1 AF_AFB5FS06F1_1 AF_AFB5QUG1F1_1 AF_AFB5RD82F1_1 AF_AFB5XVK6F1_1 AF_AFB5Z225F1_1 AF_AFB6I628F1_1 AF_AFB7LDJ5F1_1 AF_AFB7LUW7F1_1 AF_AFB7M975F1_1 AF_AFB7MIU4F1_1 AF_AFB7MYP6F1_1 AF_AFB7N6J2F1_1 AF_AFB7NSA5F1_1 AF_AFB7UH55F1_1 AF_AFC0PW16F1_1 AF_AFC4ZYM4F1_1 AF_AFC5BGF9F1_1 AF_AFC6DCP8F1_1 AF_AFP0A2A1F1_1 AF_AFP0A2A2F1_1 AF_AFP0A7K6F1_1 AF_AFP0A7K7F1_1 AF_AFP0A7K8F1_1 AF_AFP0A7K9F1_1 AF_AFP36243F1_1 AF_AFQ0T174F1_1 AF_AFQ0TEN3F1_1 AF_AFQ1C408F1_1 AF_AFQ1CLJ2F1_1 AF_AFQ1R8B9F1_1 AF_AFQ2NVK1F1_1 AF_AFQ31XD9F1_1 AF_AFQ32CY2F1_1 AF_AFQ3YYN2F1_1 AF_AFQ57L32F1_1 AF_AFQ5PFF9F1_1 AF_AFQ66E56F1_1 AF_AFQ6D1U1F1_1 AF_AFQ7N798F1_1 AF_AFQ8ZBV0F1_1
2YKR_11 3IY8_6 3J9Y_7 3J9Z_5 3JA1_11 3JBU_10 3JBV_11 3JCD_10 3JCE_10 3JCJ_47 3JCN_42 4A2I_11 4ADV_11 4U1U_11 4U1V_11 4U20_11 4U24_11 4U25_11 4U26_11 4U27_11 4V47_37 4V48_39 4V4H_10 4V4Q_10 4V4V_12 4V4W_12 4V50_13 4V52_10 4V53_10 4V54_10 4V55_10 4V56_10 4V57_10 4V5B_43 4V5H_11 4V5Y_10 4V64_10 4V65_5 4V66_5 4V69_2 4V6C_10 4V6D_10 4V6E_10 4V6K_47 4V6L_14 4V6M_15 4V6N_48 4V6O_14 4V6P_14 4V6Q_14 4V6R_14 4V6S_47 4V6T_11 4V6V_2 4V6Y_10 4V6Z_10 4V70_10 4V71_10 4V72_10 4V73_10 4V74_10 4V75_10 4V76_10 4V77_10 4V78_10 4V79_10 4V7A_10 4V7B_11 4V7C_11 4V7D_45 4V7I_46 4V7S_11 4V7T_11 4V7U_11 4V7V_11 4V85_11 4V89_11 4V9C_11 4V9D_11 4V9O_44 4V9P_43 4WF1_11 4WOI_11 4WWW_42 4YBB_11 5AFI_11 5H5U_49 5IQR_41 5IT8_11 5J5B_11 5J7L_11 5J88_11 5J8A_11 5J91_11 5JC9_11 5JTE_11 5JU8_11 5KCR_43 5KCS_45 5KPS_42 5KPV_41 5KPW_41 5KPX_41 5L3P_42 5LZA_11 5LZB_11 5LZC_11 5LZD_11 5LZE_11 5LZF_11 5MDV_48 5MDW_48 5MDY_48 5MDZ_46 5ME0_11 5ME1_11 5MGP_42 5MY1_10 5NO2_9 5NO3_10 5NO4_10 5NP6_14 5NWY_45 5O2R_45 5U4I_42 5U9F_49 5U9G_49 5UYK_41 5UYL_41 5UYM_41 5UYN_41 5UYP_41 5UYQ_41 5UZ4_10 5WDT_44 5WE4_44 5WE6_44 5WF0_44 5WFK_44 5WFS_44 6AWB_16 6AWC_16 6AWD_15 6BU8_41 6BY1_46 6C4I_44 6DNC_48 6ENF_11 6ENJ_41 6ENU_11 6GWT_44 6GXM_44 6GXN_44 6GXO_44 6GXP_43 6H4N_11 6H58_42 6HRM_43 6I7V_15 6LKQ_10 6O7K_6 6O9J_41 6O9K_11 6OFX_38 6OG7_38 6OGF_38 6OGG_38 6OGI_38 6OM6_43 6ORE_45 6ORL_41 6OSK_43 6OSQ_44 6OST_41 6OT3_43 6OUO_43 6Q97_48 6Q98_46 6Q9A_46 6SZS_42 6TBV_11 6TC3_11 6VU3_29 6VWL_41 6VWM_41 6VWN_41 6VYQ_29 6VYR_29 6VYS_29 6VYT_28 6VYU_29 6VYW_29 6VYX_29 6VYY_29 6VYZ_29 6VZ2_29 6VZ3_29 6VZ5_29 6VZ7_29 6VZJ_28 6W6K_9 6W77_9 6W7M_11 6WD0_40 6WD1_40 6WD2_40 6WD3_40 6WD4_40 6WD5_40 6WD6_40 6WD7_40 6WD8_40 6WD9_40 6WDA_40 6WDB_40 6WDC_40 6WDD_40 6WDE_40 6WDF_40 6WDG_40 6WDH_40 6WDI_40 6WDJ_40 6WDK_40 6WDL_40 6WDM_40 6WNV_39 6WNW_41 6X6T_31 6X7F_31 6X7K_31 6X9Q_31 6XDQ_31 6XDR_30 6XE0_10 6XGF_30 6XII_30 6XIJ_29 6XZA_11 6XZB_11 6Y69_11 6YSR_44 6YSS_44 6YST_44 6YSU_43 6ZTJ_11 6ZTL_11 6ZTM_11 6ZTN_11 6ZTO_11 6ZTP_11 6ZU1_11 7ABZ_48 7AC7_48 7ACJ_45 7ACR_45 7AFI_6 7AFL_6 7AFO_6 7B5K_42 7BOD_6 7BOE_11 7BOF_6 7BOG_6 7BOH_11 7BOI_6 7CPJ_11 7D6Z_50 7D80_18 7JSS_38 7JSW_38 7JSZ_40 7JT1_38 7JT2_39 7JT3_40 7K00_11 7K50_41 7K51_41 7K52_41 7K53_41 7K54_41 7K55_41 7LV0_41 7M5D_44 7N1P_11 7N2C_11 7N2U_11 7N2V_11 7N30_11 7N31_11 7NAR_11 7NAS_6 7NAT_11 7NAU_11 7NAV_11 7NAX_11 7NBU_11 7NSO_45 7NSP_45 7NSQ_45 7NWT_45 7NWW_43 7O19_11 7O1A_11 7O1C_11 7O5H_8 7OE0_6 7OE1_6 7OI0_4 7OIF_43 7OIG_43 7OII_42 7OIZ_11 7OJ0_11 7OT5_42 7OTC_11 7P3K_11 7PJS_44 7PJT_44 7PJU_44 7PJV_44 7PJW_44 7PJX_44 7PJY_44 7PJZ_44 7Q4K_11 7QG8_47 7QGH_46 7QGN_48 7QGR_46 7S1G_47 7S1H_45 7S1I_47 7S1J_45 7S1K_47 7SA4_47 7SS9_47 7SSD_48 7SSL_48 7SSN_44 7SSO_48 7SSW_46 7ST2_48 7ST6_46 7ST7_48 7TOS_41 7UG7_11 7UPH_30 7ZTA_11 8A3L_11 8AKN_17 8AM9_16 8AYE_17 8B0X_15 8B7Y_40 8CAI_8 8CEP_6 8CGJ_8 8CGR_6 8CGU_6 8EIU_16 8EKC_11 8EMM_43 8FIZ_13 8FTO_16 8G6W_16 8SYL_11 AF_AFA1AGI8F1_1 AF_AFA1JS03F1_1 AF_AFA3N380F1_1 AF_AFA4TH13F1_1 AF_AFA4WFA5F1_1 AF_AFA5F574F1_1 AF_AFA5UDS4F1_1 AF_AFA6TEV0F1_1 AF_AFA6VLL1F1_1 AF_AFA7FNL2F1_1 AF_AFA7N0H6F1_1 AF_AFA7ZSI6F1_1 AF_AFA8A5A2F1_1 AF_AFA8GKH5F1_1 AF_AFA9MN70F1_1 AF_AFA9N8C1F1_1 AF_AFA9R916F1_1 AF_AFB0BSV4F1_1 AF_AFB0UX37F1_1 AF_AFB1IQ02F1_1 AF_AFB1JJG8F1_1 AF_AFB1LHB1F1_1 AF_AFB1X6E9F1_1 AF_AFB2K514F1_1 AF_AFB2U2R6F1_1 AF_AFB2VK73F1_1 AF_AFB3GZ34F1_1 AF_AFB4F1K7F1_1 AF_AFB4SUR8F1_1 AF_AFB4TJY7F1_1 AF_AFB4TXC0F1_1 AF_AFB5F7S3F1_1 AF_AFB5FGD9F1_1 AF_AFB5FJJ2F1_1 AF_AFB5RH38F1_1 AF_AFB5YT16F1_1 AF_AFB6EPU7F1_1 AF_AFB6I211F1_1 AF_AFB7LHZ9F1_1 AF_AFB7LRR4F1_1 AF_AFB7M103F1_1 AF_AFB7MCR3F1_1 AF_AFB7N182F1_1 AF_AFB7NDR9F1_1 AF_AFB7NLL7F1_1 AF_AFB7UK21F1_1 AF_AFB7VLD4F1_1 AF_AFB8D826F1_1 AF_AFB8D9S4F1_1 AF_AFB8F6P8F1_1 AF_AFC0PZW0F1_1 AF_AFC3LRN5F1_1 AF_AFC4ZUF2F1_1 AF_AFC6DFS5F1_1 AF_AFO54296F1_1 AF_AFP0A7R9F1_1 AF_AFP0A7S0F1_1 AF_AFP0A7S1F1_1 AF_AFP0A7S2F1_1 AF_AFP44379F1_1 AF_AFP57568F1_1 AF_AFP66367F1_1 AF_AFP66368F1_1 AF_AFP66369F1_1 AF_AFQ0I139F1_1 AF_AFQ0T005F1_1 AF_AFQ0TCG4F1_1 AF_AFQ1C2W9F1_1 AF_AFQ1CCW6F1_1 AF_AFQ1R635F1_1 AF_AFQ2NQP5F1_1 AF_AFQ31VX9F1_1 AF_AFQ32B54F1_1 AF_AFQ3YWW2F1_1 AF_AFQ4QM99F1_1 AF_AFQ57J54F1_1 AF_AFQ5E891F1_1 AF_AFQ5PK08F1_1 AF_AFQ65QX8F1_1 AF_AFQ664U4F1_1 AF_AFQ6CZZ3F1_1 AF_AFQ6LV93F1_1 AF_AFQ7MPG6F1_1 AF_AFQ7MYH3F1_1 AF_AFQ7VKF6F1_1 AF_AFQ8K972F1_1 AF_AFQ8Z1X5F1_1 AF_AFQ8ZJ89F1_1 AF_AFQ9CL52F1_1
1A29_1 1CDL_1 1CDM_1 1CFC_1 1CFD_1 1CFF_1 1CKK_1 1CLL_1 1CLM_1 1CM1_1 1CM4_1 1CTR_1 1DMO_1 1EXR_1 1G4Y_2 1IQ5_1 1IWQ_1 1K90_2 1K93_2 1L7Z_1 1LIN_1 1LVC_2 1MUX_1 1MXE_1 1N0Y_1 1NIW_1 1NWD_1 1OOJ_1 1OSA_1 1PK0_2 1PRW_1 1QIV_1 1QIW_1 1QS7_1 1QTX_1 1QX5_1 1QX7_1 1RFJ_1 1S26_2 1SK6_2 1SY9_1 1UP5_1 1VRK_1 1WRZ_1 1X02_1 1XA5_1 1XFU_2 1XFV_2 1XFW_2 1XFX_2 1XFY_2 1XFZ_2 1Y0V_2 1Y6W_1 1YR5_1 1ZUZ_1 2BBM_1 2BBN_1 2BCX_1 2BE6_1 2BKH_2 2BKI_2 2DFS_2 2F2O_1 2F2P_1 2F3Y_1 2F3Z_1 2FOT_1 2HQW_1 2IX7_1 2JZI_1 2K0E_1 2K0F_1 2K0J_1 2K61_1 2KDU_1 2KNE_1 2L53_1 2L7L_1 2LGF_1 2LL6_1 2LL7_1 2LV6_1 2M0J_1 2M0K_1 2M3S_1 2M55_1 2MES_1 2MG5_1 2MGU_1 2N27_1 2N6A_1 2N8J_1 2O5G_1 2O60_1 2R28_1 2V01_1 2V02_1 2VAS_2 2VAY_1 2VB6_2 2W73_1 2WEL_2 2X0G_2 2X51_2 2Y4V_1 2YGG_2 3BXK_1 3BXL_1 3BYA_1 3CLN_1 3DVE_1 3DVJ_1 3DVK_1 3DVM_1 3EWT_1 3EWV_1 3G43_1 3GN4_2 3GOF_1 3GP2_1 3HR4_2 3IF7_1 3J41_2 3L9I_2 3OXQ_1 3SJQ_1 3SUI_1 4ANJ_2 4AQR_1 4BW7_1 4BW8_1 4BYF_2 4CLN_1 4DBP_2 4DBQ_2 4DCK_2 4DJC_1 4E50_1 4E53_1 4EHQ_1 4G27_2 4G28_2 4GOW_1 4HEX_1 4J9Y_2 4J9Z_2 4JPZ_3 4JQ0_2 4L79_2 4LZX_1 4M1L_1 4OVN_1 4PJJ_2 4Q5U_1 4QNH_2 4R8G_2 4UMO_2 4UPU_1 4V0C_2 4ZLK_2 5A2H_1 5DBR_1 5DOW_1 5E1K_1 5E1N_1 5E1P_1 5GGM_1 5HIT_1 5I0I_2 5I0I_3 5J03_2 5J7J_1 5J8H_1 5JQA_1 5JTH_1 5K7L_2 5K8Q_1 5NIN_1 5OEO_1 5SY1_1 5T0X_1 5TP5_1 5TP6_1 5V02_2 5V03_2 5V7X_2 5VMS_2 5WBX_2 5WC5_2 5WSU_1 5WSV_1 6ALE_2 6B8L_2 6B8M_2 6B8N_2 6B8P_2 6B8Q_2 6BNV_3 6BUT_1 6C1D_3 6C1G_2 6C1H_3 6CNM_2 6CNN_2 6CNO_2 6CTB_1 6CZQ_2 6DAD_1 6DAE_1 6DAF_1 6DAH_1 6DMW_2 6E2F_2 6E2G_2 6EEB_1 6FEG_2 6FEH_2 6GDK_1 6GDL_1 6HCS_1 6JI8_3 6JII_3 6JIU_3 6JIY_3 6JRS_3 6JV2_2 6K4K_2 6K4L_2 6K4R_2 6M2W_3 6M7H_1 6MBA_2 6MC9_2 6MUD_1 6MUE_1 6N5W_3 6O20_2 6O5G_1 6OS4_1 6PAW_2 6PBX_2 6PBY_2 6PJX_2 6PLM_2 6S5T_2 6SZ5_1 6U39_1 6U3A_1 6U3B_1 6U3D_1 6UZZ_2 6V00_2 6V01_1 6X32_3 6X33_3 6X35_3 6X36_3 6XXF_1 6XXX_1 6XY3_1 6Y4O_1 6Y4P_1 6Y94_1 6Y95_1 6YNS_1 6YNU_1 6ZBI_1 7B1G_2 7BF1_1 7BF2_1 7BYL_2 7BYM_2 7BYN_2 7CR3_2 7CR4_2 7CR7_2 7KL5_1 7L8V_1 7MIR_2 7MIS_2 7NQC_1 7PPO_3 7PQE_3 7PSZ_1 7PU9_1 7SHQ_2 7SX3_3 7SX4_3 7T2Q_1 7TCI_2 7TCP_2 7TZC_1 7U9T_3 7UA3_3 7UA4_3 7VMB_3 7VNP_2 7VNQ_2 7VNR_2 7VUO_2 7VVD_2 7VVH_2 7WJI_3 7WR3_2 7WR4_2 7WR5_2 7WZS_3 7XN4_3 7XN5_3 7XN6_3 7XNI_2 7XNK_2 7XNL_2 7XNN_1 7YV9_2 7ZRP_1 7ZRQ_1 8AHS_1 8BX7_3 8DGH_1 8DGK_1 8DUJ_4 8DVE_3 8EOW_2 8EP0_2 8EP1_2 8FNY_2 8FO6_2 8GM4_2 8GM5_2 8J07_52 8SIK_1 8SIM_1 8SIN_2 AF_AFA0A044UID1F1_1 AF_AFA0A0H5S8Z7F1_1 AF_AFA0A0K0DZB7F1_1 AF_AFA0A0N4U4R8F1_1 AF_AFA0A2R8QP29F1_1 AF_AFA2WN93F1_1 AF_AFA2WNH1F1_1 AF_AFA2Y609F1_1 AF_AFA3E3H0F1_1 AF_AFA3E4D8F1_1 AF_AFA3E4F9F1_1 AF_AFA4UHC0F1_1 AF_AFA8CEP3F1_1 AF_AFA8I1Q0F1_1 AF_AFB4DJ51F1_1 AF_AFE9LZR7F1_1 AF_AFE9LZR8F1_1 AF_AFI1N8I7F1_1 AF_AFO02367F1_1 AF_AFO16305F1_1 AF_AFO82018F1_1 AF_AFO94739F1_1 AF_AFO96081F1_1 AF_AFO96102F1_1 AF_AFO97341F1_1 AF_AFP02594F1_1 AF_AFP02595F1_1 AF_AFP02598F1_1 AF_AFP04464F1_1 AF_AFP05419F1_1 AF_AFP05932F1_1 AF_AFP07463F1_1 AF_AFP0DH95F1_1 AF_AFP0DH96F1_1 AF_AFP0DH97F1_1 AF_AFP0DH98F1_1 AF_AFP0DP23F1_1 AF_AFP0DP24F1_1 AF_AFP0DP25F1_1 AF_AFP0DP26F1_1 AF_AFP0DP27F1_1 AF_AFP0DP28F1_1 AF_AFP0DP29F1_1 AF_AFP0DP30F1_1 AF_AFP0DP31F1_1 AF_AFP0DP33F1_1 AF_AFP0DP34F1_1 AF_AFP0DP35F1_1 AF_AFP11120F1_1 AF_AFP11121F1_1 AF_AFP13868F1_1 AF_AFP15094F1_1 AF_AFP17928F1_1 AF_AFP21251F1_1 AF_AFP27161F1_1 AF_AFP27163F1_1 AF_AFP27164F1_1 AF_AFP27165F1_1 AF_AFP27166F1_1 AF_AFP41040F1_1 AF_AFP48976F1_1 AF_AFP59220F1_1 AF_AFP62144F1_1 AF_AFP62145F1_1 AF_AFP62146F1_1 AF_AFP62147F1_1 AF_AFP62148F1_1 AF_AFP62149F1_1 AF_AFP62150F1_1 AF_AFP62151F1_1 AF_AFP62152F1_1 AF_AFP62153F1_1 AF_AFP62154F1_1 AF_AFP62156F1_1 AF_AFP62157F1_1 AF_AFP62160F1_1 AF_AFP62162F1_1 AF_AFP62163F1_1 AF_AFP62184F1_1 AF_AFP62199F1_1 AF_AFP62200F1_1 AF_AFP62201F1_1 AF_AFP62202F1_1 AF_AFP84339F1_1 AF_AFP93087F1_1 AF_AFP93171F1_1 AF_AFQ03509F1_1 AF_AFQ0JNL7F1_1 AF_AFQ0JNS6F1_1 AF_AFQ40302F1_1 AF_AFQ41420F1_1 AF_AFQ5RAD2F1_1 AF_AFQ682T9F1_1 AF_AFQ6F332F1_1 AF_AFQ6IT78F1_1 AF_AFQ6LEG8F1_1 AF_AFQ6PI52F1_1 AF_AFQ6YNX6F1_1 AF_AFQ71UH5F1_1 AF_AFQ71UH6F1_1 AF_AFQ7DMN9F1_1 AF_AFQ7DMP0F1_1 AF_AFQ7T3T2F1_1 AF_AFQ7Y052F1_1 AF_AFQ8STF0F1_1 AF_AFQ8X187F1_1 AF_AFQ95NI4F1_1 AF_AFQ95NR9F1_1 AF_AFQ9GRJ1F1_1 AF_AFQ9HFY6F1_1 AF_AFQ9U6D3F1_1 AF_AFQ9UB37F1_1 AF_AFQ9XZP2F1_1 MA_MACOFFESLACC105055G1I1_1 MA_MAORNLSPHDIV02242_1 MA_MAORNLSPHDIV03396_1 MA_MAORNLSPHDIV04684_1 MA_MAORNLSPHDIV14389_1
2J28_22 2RDO_13 3BBX_14 3J5L_22 3J7Z_22 3J8G_8 3J9Y_38 3J9Z_56 3JA1_53 3JBU_39 3JBV_46 3JCD_38 3JCE_41 3JCJ_18 3JCN_19 4CSU_24 4U1U_35 4U1V_35 4U20_35 4U24_35 4U25_35 4U26_35 4U27_35 4UY8_23 4V47_14 4V48_15 4V4H_35 4V4Q_35 4V4V_37 4V4W_37 4V50_37 4V52_42 4V53_42 4V54_42 4V55_42 4V56_42 4V57_42 4V5B_20 4V5H_47 4V5Y_42 4V64_35 4V65_30 4V66_30 4V69_33 4V6C_35 4V6D_37 4V6E_37 4V6K_15 4V6L_39 4V6M_42 4V6N_16 4V6O_40 4V6P_40 4V6Q_40 4V6R_40 4V6S_16 4V6T_38 4V6V_32 4V6Y_36 4V6Z_36 4V70_36 4V71_36 4V72_36 4V73_36 4V74_36 4V75_36 4V76_36 4V77_36 4V78_36 4V79_36 4V7A_35 4V7B_39 4V7C_40 4V7D_17 4V7I_18 4V7S_35 4V7T_35 4V7U_35 4V7V_35 4V85_48 4V89_47 4V9C_37 4V9D_38 4V9O_14 4V9P_14 4WF1_35 4WOI_38 4WWW_14 4YBB_35 5ADY_22 5AFI_39 5AKA_22 5GAD_17 5GAE_15 5GAF_17 5GAG_17 5GAH_17 5H5U_21 5IQR_13 5IT8_43 5J5B_41 5J7L_41 5J88_42 5J8A_42 5J91_42 5JC9_42 5JTE_39 5JU8_38 5KCR_15 5KCS_16 5KPS_14 5KPV_13 5KPW_13 5KPX_13 5L3P_13 5LZA_37 5LZB_39 5LZC_39 5LZD_39 5LZE_38 5LZF_38 5MDV_20 5MDW_20 5MDY_20 5MDZ_18 5MGP_13 5NCO_17 5NP6_38 5NWY_15 5O2R_14 5U4I_14 5U9F_19 5U9G_19 5UYK_13 5UYL_13 5UYM_13 5UYN_13 5UYP_13 5UYQ_13 5WDT_14 5WE4_14 5WE6_14 5WF0_14 5WFK_14 5WFS_14 6BU8_13 6BY1_17 6C4I_15 6DNC_18 6ENF_34 6ENJ_12 6ENU_35 6GBZ_11 6GC0_12 6GC4_10 6GC6_9 6GC7_7 6GC8_13 6GWT_14 6GXM_14 6GXN_14 6GXO_14 6GXP_14 6H4N_34 6H58_19 6HRM_15 6I0Y_24 6I7V_38 6LKQ_31 6O9J_14 6O9K_35 6OFX_11 6OG7_11 6OGF_11 6OGG_11 6OGI_11 6OM6_16 6ORE_17 6ORL_14 6OSK_15 6OSQ_16 6OST_14 6OT3_15 6OUO_15 6PJ6_14 6Q97_20 6Q98_18 6Q9A_18 6QDW_21 6QUL_14 6S0K_16 6SZS_19 6TBV_35 6TC3_35 6U48_14 6VU3_61 6VWL_11 6VWM_13 6VWN_13 6VYQ_61 6VYR_61 6VYS_61 6VYT_59 6VYU_60 6VYW_60 6VYX_60 6VYY_60 6VYZ_60 6VZ2_60 6VZ3_60 6VZ5_60 6VZ7_60 6VZJ_60 6WD0_13 6WD1_13 6WD2_13 6WD3_13 6WD4_13 6WD5_13 6WD6_13 6WD7_13 6WD8_13 6WD9_13 6WDA_13 6WDB_13 6WDC_13 6WDD_13 6WDE_13 6WDF_13 6WDG_13 6WDH_13 6WDI_13 6WDJ_13 6WDK_13 6WDL_13 6WDM_13 6WNT_12 6WNV_12 6WNW_13 6X6T_63 6X7F_63 6X7K_63 6X9Q_63 6XDQ_63 6XDR_62 6XGF_62 6XII_62 6XIJ_61 6XZ7_14 6XZA_35 6XZB_35 6Y69_34 6YS3_21 6YSR_21 6YSS_21 6YST_21 6YSU_20 6ZTJ_40 6ZTL_37 6ZTM_37 6ZTN_37 6ZTO_37 6ZTP_37 6ZU1_37 7ABZ_22 7AC7_20 7ACJ_17 7ACR_17 7B5K_13 7BL2_10 7BL3_11 7BL4_9 7BL5_7 7BL6_9 7BV8_15 7CPJ_35 7D6Z_20 7D80_44 7JSS_11 7JSW_11 7JSZ_13 7JT1_11 7JT2_12 7JT3_13 7K00_34 7K50_13 7K51_13 7K52_13 7K53_13 7K54_13 7K55_13 7LV0_13 7LVK_13 7M5D_16 7N1P_37 7N2C_39 7N2U_35 7N2V_37 7N30_35 7N31_35 7NBU_38 7NSO_13 7NSP_13 7NSQ_13 7NWT_13 7NWW_15 7O19_35 7O1A_35 7O1C_35 7ODE_7 7OIF_15 7OIG_15 7OII_14 7OIZ_34 7OJ0_34 7OT5_14 7OTC_33 7P3K_34 7PJS_21 7PJT_21 7PJU_21 7PJV_21 7PJW_21 7PJX_21 7PJY_21 7PJZ_21 7Q4K_35 7QG8_16 7QGH_12 7QGN_17 7QGR_12 7QQ3_11 7S1G_25 7S1H_23 7S1I_25 7S1J_23 7S1K_25 7SA4_19 7SS9_18 7SSD_18 7SSL_18 7SSN_15 7SSO_18 7SSW_17 7ST2_18 7ST6_17 7ST7_15 7TOS_13 7UG7_37 7UPH_20 7YLA_15 7Z20_21 7ZOD_21 7ZP8_21 7ZQ5_21 7ZQ6_21 7ZTA_34 8A3L_38 8AKN_44 8AM9_39 8ANA_19 8AP4_20 8AYE_42 8B0X_40 8B7Y_11 8C8X_9 8C8Y_9 8C8Z_8 8C90_8 8C91_7 8C92_7 8C93_6 8C94_11 8C96_7 8C97_7 8CAM_16 8CEU_17 8CGD_17 8CGK_16 8CGV_16 8EIU_41 8EKC_37 8EMM_13 8FIZ_45 8FTO_41 8G6W_42 8G6X_13 8G6Y_21 8SYL_37 AF_AFA0A0H3GZ86F1_1 AF_AFA1AGI5F1_1 AF_AFA1JS00F1_1 AF_AFA4TH16F1_1 AF_AFA4WFA2F1_1 AF_AFA6TEU7F1_1 AF_AFA7FNK9F1_1 AF_AFA7ZSI3F1_1 AF_AFA8A599F1_1 AF_AFA8GKH2F1_1 AF_AFA9N8B8F1_1 AF_AFA9R919F1_1 AF_AFB1IQ05F1_1 AF_AFB1JJH1F1_1 AF_AFB1LGQ0F1_1 AF_AFB1X6E6F1_1 AF_AFB2K511F1_1 AF_AFB2U2R3F1_1 AF_AFB2VK70F1_1 AF_AFB4F1L0F1_1 AF_AFB4SUR5F1_1 AF_AFB4TJY4F1_1 AF_AFB4TXB7F1_1 AF_AFB5BGW0F1_1 AF_AFB5F7S0F1_1 AF_AFB5FJI9F1_1 AF_AFB5R1F1F1_1 AF_AFB5RH41F1_1 AF_AFB5XNB7F1_1 AF_AFB5YT13F1_1 AF_AFB6I208F1_1 AF_AFB7LHZ6F1_1 AF_AFB7LRR1F1_1 AF_AFB7M100F1_1 AF_AFB7MCR0F1_1 AF_AFB7N179F1_1 AF_AFB7NDR6F1_1 AF_AFB7NLL4F1_1 AF_AFB7UK18F1_1 AF_AFC0PZV7F1_1 AF_AFC4ZUE9F1_1 AF_AFC5BF26F1_1 AF_AFC6DFS2F1_1 AF_AFP0AG44F1_1 AF_AFP0AG45F1_1 AF_AFP0AG46F1_1 AF_AFP0AG47F1_1 AF_AFQ0T008F1_1 AF_AFQ0TCG7F1_1 AF_AFQ1C2X2F1_1 AF_AFQ1CCW9F1_1 AF_AFQ1R638F1_1 AF_AFQ2NQP8F1_1 AF_AFQ31VY2F1_1 AF_AFQ32B57F1_1 AF_AFQ3YWW5F1_1 AF_AFQ57J57F1_1 AF_AFQ5PK06F1_1 AF_AFQ664U7F1_1 AF_AFQ6CZZ6F1_1 AF_AFQ7CFS8F1_1 AF_AFQ7CPL7F1_1 AF_AFQ7MYH6F1_1 AF_AFQ8XF03F1_1
2J28_23 2RDO_14 3BBX_15 3J5L_23 3J7Z_23 3J8G_9 3J9Y_39 3J9Z_57 3JA1_55 3JBU_40 3JBV_47 3JCD_39 3JCE_42 3JCJ_19 3JCN_20 4CSU_25 4U1U_36 4U1V_36 4U20_36 4U24_36 4U25_36 4U26_36 4U27_36 4UY8_24 4V47_15 4V48_16 4V4H_36 4V4Q_36 4V4V_38 4V4W_38 4V50_38 4V52_43 4V53_43 4V54_43 4V55_43 4V56_43 4V57_43 4V5B_21 4V5H_48 4V5Y_43 4V64_36 4V65_31 4V66_31 4V69_34 4V6C_36 4V6D_38 4V6E_38 4V6K_16 4V6L_40 4V6M_43 4V6N_17 4V6O_41 4V6P_41 4V6Q_41 4V6R_41 4V6S_17 4V6T_39 4V6V_33 4V6Y_37 4V6Z_37 4V70_37 4V71_37 4V72_37 4V73_37 4V74_37 4V75_37 4V76_37 4V77_37 4V78_37 4V79_37 4V7A_36 4V7B_40 4V7C_41 4V7D_18 4V7I_19 4V7S_36 4V7T_36 4V7U_36 4V7V_36 4V85_49 4V89_48 4V9C_38 4V9D_39 4V9O_15 4V9P_15 4WF1_36 4WOI_39 4WWW_15 4YBB_36 5ADY_23 5AFI_40 5AKA_23 5GAD_18 5GAE_16 5GAF_18 5GAG_18 5GAH_18 5H5U_22 5IQR_14 5IT8_44 5J5B_42 5J7L_42 5J88_43 5J8A_43 5J91_43 5JC9_43 5JTE_40 5JU8_39 5KCR_16 5KCS_17 5KPS_15 5KPV_14 5KPW_14 5KPX_14 5L3P_14 5LZA_38 5LZB_40 5LZC_40 5LZD_40 5LZE_39 5LZF_39 5MDV_21 5MDW_21 5MDY_21 5MDZ_19 5MGP_14 5NCO_18 5NP6_39 5NWY_16 5O2R_15 5U4I_15 5U9F_20 5U9G_20 5UYK_14 5UYL_14 5UYM_14 5UYN_14 5UYP_14 5UYQ_14 5WDT_15 5WE4_15 5WE6_15 5WF0_15 5WFK_15 5WFS_15 6BU8_14 6BY1_18 6C4I_16 6DNC_19 6ENF_35 6ENJ_13 6ENU_36 6GBZ_12 6GC0_13 6GC4_21 6GC8_14 6GWT_15 6GXM_15 6GXN_15 6GXO_15 6GXP_15 6H4N_35 6H58_20 6HRM_16 6I0Y_25 6I7V_39 6LKQ_32 6O9J_15 6O9K_36 6OFX_12 6OG7_12 6OGF_12 6OGG_12 6OGI_12 6OM6_17 6ORE_18 6ORL_15 6OSK_16 6OSQ_17 6OST_15 6OT3_16 6OUO_16 6PJ6_15 6Q97_21 6Q98_19 6Q9A_19 6QDW_22 6QUL_15 6S0K_17 6SZS_20 6TBV_36 6TC3_36 6U48_15 6VU3_62 6VWL_12 6VWM_14 6VWN_14 6VYQ_62 6VYR_62 6VYS_62 6VYT_60 6VYU_61 6VYW_61 6VYX_61 6VYY_61 6VYZ_61 6VZ2_61 6VZ3_61 6VZ5_61 6VZ7_61 6VZJ_61 6WD0_14 6WD1_14 6WD2_14 6WD3_14 6WD4_14 6WD5_14 6WD6_14 6WD7_14 6WD8_14 6WD9_14 6WDA_14 6WDB_14 6WDC_14 6WDD_14 6WDE_14 6WDF_14 6WDG_14 6WDH_14 6WDI_14 6WDJ_14 6WDK_14 6WDL_14 6WDM_14 6WNT_13 6WNV_13 6WNW_14 6X6T_64 6X7F_64 6X7K_64 6X9Q_64 6XDQ_64 6XDR_63 6XGF_63 6XII_63 6XIJ_62 6XZ7_15 6XZA_36 6XZB_36 6Y69_35 6YS3_22 6YSR_22 6YSS_22 6YST_22 6YSU_21 6ZTJ_41 6ZTL_38 6ZTM_38 6ZTN_38 6ZTO_38 6ZTP_38 6ZU1_38 7ABZ_23 7AC7_21 7ACJ_18 7ACR_18 7B5K_14 7BL2_11 7BL3_12 7BL4_10 7BL5_8 7BL6_10 7BV8_16 7CPJ_36 7D6Z_21 7D80_45 7JSS_12 7JSW_12 7JSZ_14 7JT1_12 7JT2_13 7JT3_14 7K00_35 7K50_14 7K51_14 7K52_14 7K53_14 7K54_14 7K55_14 7LV0_14 7LVK_14 7M5D_17 7N1P_38 7N2C_40 7N2U_36 7N2V_38 7N30_36 7N31_36 7NBU_39 7NSO_14 7NSP_14 7NSQ_14 7NWT_14 7NWW_16 7O19_36 7O1A_36 7O1C_36 7OIF_16 7OIG_16 7OII_15 7OIZ_35 7OJ0_35 7OT5_15 7OTC_34 7P3K_35 7PJS_22 7PJT_22 7PJU_22 7PJV_22 7PJW_22 7PJX_22 7PJY_22 7PJZ_22 7Q4K_36 7QG8_17 7QGH_13 7QGN_18 7QGR_13 7QQ3_12 7S1G_26 7S1H_24 7S1I_26 7S1J_24 7S1K_26 7SA4_20 7SS9_19 7SSD_19 7SSL_19 7SSN_16 7SSO_19 7SSW_18 7ST2_19 7ST6_18 7ST7_16 7TOS_14 7UG7_38 7UPH_38 7YLA_16 7Z20_22 7ZOD_22 7ZP8_22 7ZQ5_22 7ZQ6_22 7ZTA_35 8A3L_39 8AKN_45 8AM9_40 8ANA_20 8AP4_21 8AYE_43 8B0X_41 8B7Y_12 8C8X_10 8C8Y_20 8C8Z_19 8C90_18 8C94_12 8C95_8 8CEU_18 8CGD_18 8CGV_17 8EIU_42 8EKC_38 8EMM_14 8FIZ_31 8FTO_42 8G6W_43 8G6X_14 8G6Y_22 8SYL_38 AF_AFA0A0H3GU14F1_1 AF_AFA1AGJ3F1_1 AF_AFA1JS13F1_1 AF_AFA4TH08F1_1 AF_AFA4WFB2F1_1 AF_AFA6TEV6F1_1 AF_AFA7FNL8F1_1 AF_AFA7MPG6F1_1 AF_AFA7ZSJ3F1_1 AF_AFA8A5A9F1_1 AF_AFA8AQJ9F1_1 AF_AFA8GKI1F1_1 AF_AFA9MN64F1_1 AF_AFA9MSY2F1_1 AF_AFA9R911F1_1 AF_AFB1IPZ5F1_1 AF_AFB1JIX7F1_1 AF_AFB1LHB8F1_1 AF_AFB1X6F6F1_1 AF_AFB2K521F1_1 AF_AFB2U2S2F1_1 AF_AFB2VK80F1_1 AF_AFB4F1K0F1_1 AF_AFB4SUS4F1_1 AF_AFB4TJZ3F1_1 AF_AFB4TXC6F1_1 AF_AFB5BGX0F1_1 AF_AFB5F7S9F1_1 AF_AFB5FJJ8F1_1 AF_AFB5R1G1F1_1 AF_AFB5RH31F1_1 AF_AFB5XNA9F1_1 AF_AFB5YTM5F1_1 AF_AFB6I218F1_1 AF_AFB7LI05F1_1 AF_AFB7LRS0F1_1 AF_AFB7M1L8F1_1 AF_AFB7MCR9F1_1 AF_AFB7N0U4F1_1 AF_AFB7NDS5F1_1 AF_AFB7NLM3F1_1 AF_AFB7UK28F1_1 AF_AFC0PZW7F1_1 AF_AFC4ZUF9F1_1 AF_AFC5BGK9F1_1 AF_AFC6DG58F1_1 AF_AFP0C018F1_1 AF_AFP0C019F1_1 AF_AFP0C020F1_1 AF_AFP0C021F1_1 AF_AFP46182F1_1 AF_AFQ0SZZ8F1_1 AF_AFQ0TCF7F1_1 AF_AFQ1C2W3F1_1 AF_AFQ1CCW0F1_1 AF_AFQ1R626F1_1 AF_AFQ2NQN8F1_1 AF_AFQ31VX2F1_1 AF_AFQ32B47F1_1 AF_AFQ3YWV5F1_1 AF_AFQ57J48F1_1 AF_AFQ5PIU9F1_1 AF_AFQ664T7F1_1 AF_AFQ6CZY6F1_1 AF_AFQ7CPL6F1_1 AF_AFQ7MYG7F1_1 AF_AFQ8XGP4F1_1 AF_AFQ8ZJ96F1_1
2YKR_7 3J5S_8 3J9Y_19 3J9Z_21 3JA1_7 3JBU_6 3JBV_7 3JCD_6 3JCE_6 3JCJ_43 3JCN_38 4A2I_7 4ADV_7 4U1U_7 4U1V_7 4U20_7 4U24_7 4U25_7 4U26_7 4U27_7 4V47_33 4V48_35 4V4H_6 4V4Q_6 4V4V_8 4V4W_8 4V50_9 4V52_6 4V53_6 4V54_6 4V55_6 4V56_6 4V57_6 4V5B_39 4V5H_7 4V5Y_6 4V64_6 4V65_20 4V66_20 4V69_18 4V6C_6 4V6D_6 4V6E_6 4V6K_43 4V6L_10 4V6M_11 4V6N_44 4V6O_10 4V6P_10 4V6Q_10 4V6R_10 4V6S_43 4V6T_7 4V6V_18 4V6Y_6 4V6Z_6 4V70_6 4V71_6 4V72_6 4V73_6 4V74_6 4V75_6 4V76_6 4V77_6 4V78_6 4V79_6 4V7A_6 4V7B_7 4V7C_7 4V7D_41 4V7I_42 4V7S_54 4V7S_7 4V7T_54 4V7T_7 4V7U_7 4V7V_54 4V7V_7 4V85_7 4V89_7 4V9C_7 4V9D_7 4V9O_40 4V9P_39 4WF1_7 4WOI_7 4WWW_38 4YBB_7 5AFI_7 5H5U_45 5IQR_37 5IT8_7 5J5B_7 5J7L_7 5J88_7 5J8A_7 5J91_7 5JC9_7 5JTE_7 5JU8_7 5KCR_39 5KCS_41 5KPS_38 5KPV_37 5KPW_37 5KPX_37 5L3P_38 5LZA_7 5LZB_7 5LZC_7 5LZD_7 5LZE_7 5LZF_7 5MDV_44 5MDW_44 5MDY_44 5MDZ_42 5ME0_7 5ME1_7 5MGP_38 5MY1_6 5NO2_5 5NO3_6 5NO4_6 5NP6_10 5NWY_41 5O2R_41 5U4I_38 5U9F_45 5U9G_45 5UYK_37 5UYL_37 5UYM_37 5UYN_37 5UYP_37 5UYQ_37 5UZ4_6 5WDT_40 5WE4_40 5WE6_40 5WF0_40 5WFK_40 5WFS_40 6AWB_12 6AWC_12 6AWD_11 6BU8_37 6BY1_42 6C4I_40 6DNC_44 6ENF_7 6ENJ_37 6ENU_7 6GWT_40 6GXM_40 6GXN_40 6GXO_40 6GXP_39 6H4N_7 6H58_38 6HRM_39 6I7V_11 6LKQ_6 6O7K_21 6O9J_37 6O9K_7 6OFX_34 6OG7_34 6OGF_34 6OGG_34 6OGI_34 6OM6_39 6ORE_41 6ORL_37 6OSK_39 6OSQ_40 6OST_37 6OT3_39 6OUO_39 6Q97_44 6Q98_42 6Q9A_42 6SZS_38 6TBV_7 6TC3_7 6VU3_25 6VWL_37 6VWM_37 6VWN_37 6VYQ_25 6VYR_25 6VYS_25 6VYT_24 6VYU_25 6VYW_25 6VYX_25 6VYY_25 6VYZ_25 6VZ2_25 6VZ3_25 6VZ5_25 6VZ7_25 6VZJ_24 6W7M_7 6WD0_36 6WD1_36 6WD2_36 6WD3_36 6WD4_36 6WD5_36 6WD6_36 6WD7_36 6WD8_36 6WD9_36 6WDA_36 6WDB_36 6WDC_36 6WDD_36 6WDE_36 6WDF_36 6WDG_36 6WDH_36 6WDI_36 6WDJ_36 6WDK_36 6WDL_36 6WDM_36 6WNV_35 6WNW_37 6X6T_27 6X7F_27 6X7K_27 6X9Q_27 6XDQ_27 6XDR_26 6XE0_6 6XGF_26 6XII_26 6XIJ_25 6XZA_7 6XZB_7 6Y69_7 6YSR_40 6YSS_40 6YST_40 6YSU_39 6ZTJ_7 6ZTL_7 6ZTM_7 6ZTN_7 6ZTO_7 6ZTP_7 6ZU1_7 7ABZ_44 7AC7_44 7ACJ_41 7ACR_41 7AF3_3 7AF5_4 7AF8_4 7AFA_4 7AFD_4 7AFH_4 7AFK_4 7AFN_4 7B5K_38 7BOE_7 7BOH_7 7CPJ_7 7D6Z_46 7D80_14 7JSS_34 7JSW_34 7JSZ_36 7JT1_34 7JT2_35 7JT3_36 7K00_7 7K50_37 7K51_37 7K52_37 7K53_37 7K54_37 7K55_37 7LV0_37 7M5D_40 7N1P_7 7N2C_7 7N2U_7 7N2V_7 7N30_7 7N31_7 7NAR_7 7NAT_7 7NAU_7 7NAV_7 7NAX_7 7NBU_7 7NSO_41 7NSP_41 7NSQ_41 7NWT_41 7NWW_39 7O19_7 7O1A_7 7O1C_7 7OE0_15 7OE1_16 7OIF_39 7OIG_39 7OII_38 7OIZ_7 7OJ0_7 7OT5_38 7OTC_7 7P3K_7 7PJS_40 7PJT_40 7PJU_40 7PJV_40 7PJW_40 7PJX_40 7PJY_40 7PJZ_40 7Q4K_7 7QG8_43 7QGH_42 7QGN_44 7QGR_42 7S1G_43 7S1H_41 7S1I_43 7S1J_41 7S1K_43 7SA4_43 7SS9_43 7SSD_44 7SSL_44 7SSN_40 7SSO_44 7SSW_42 7ST2_44 7ST6_42 7ST7_35 7TOS_37 7UG7_7 7UPH_26 7ZTA_7 8A3L_7 8AKN_13 8AM9_12 8AYE_13 8B0X_11 8B7Y_36 8CA7_4 8CAZ_5 8CF1_5 8CF8_4 8CGI_4 8EIU_12 8EKC_7 8EMM_39 8FIZ_12 8FTO_12 8G6W_12 8GHU_7 8SYL_7 AF_AFA0A0H3H3X4F1_1 AF_AFA1AGM8F1_1 AF_AFA1JS56F1_1 AF_AFA3N248F1_1 AF_AFA4TGY5F1_1 AF_AFA4WFD4F1_1 AF_AFA5U9Q9F1_1 AF_AFA5UHC0F1_1 AF_AFA6TEX9F1_1 AF_AFA6VL12F1_1 AF_AFA7FNP0F1_1 AF_AFA7MKJ3F1_1 AF_AFA7ZSL6F1_1 AF_AFA8A5E8F1_1 AF_AFA8AQM9F1_1 AF_AFA8GKK3F1_1 AF_AFA9MN38F1_1 AF_AFA9MT07F1_1 AF_AFA9R463F1_1 AF_AFB0BQZ4F1_1 AF_AFB0UWC5F1_1 AF_AFB1IPV8F1_1 AF_AFB1JIV4F1_1 AF_AFB1LHE1F1_1 AF_AFB1X6J1F1_1 AF_AFB2K5N6F1_1 AF_AFB2U2U8F1_1 AF_AFB2VK37F1_1 AF_AFB3H2G6F1_1 AF_AFB4EYV8F1_1 AF_AFB4SUU7F1_1 AF_AFB4TKM2F1_1 AF_AFB4TXE9F1_1 AF_AFB5BGZ3F1_1 AF_AFB5F8F9F1_1 AF_AFB5FJM1F1_1 AF_AFB5R298F1_1 AF_AFB5RH08F1_1 AF_AFB5XN86F1_1 AF_AFB5YTP8F1_1 AF_AFB6I241F1_1 AF_AFB7L4L6F1_1 AF_AFB7LS47F1_1 AF_AFB7M1P2F1_1 AF_AFB7MCV6F1_1 AF_AFB7N1C2F1_1 AF_AFB7NDU9F1_1 AF_AFB7NLP6F1_1 AF_AFB7UK51F1_1 AF_AFB8F7Z3F1_1 AF_AFC0Q0C3F1_1 AF_AFC4ZUJ6F1_1 AF_AFC5BGM9F1_1 AF_AFC6DG81F1_1 AF_AFP02359F1_1 AF_AFP0A2B3F1_1 AF_AFP0A2B4F1_1 AF_AFP44376F1_1 AF_AFP66606F1_1 AF_AFP66607F1_1 AF_AFP66608F1_1 AF_AFQ0I536F1_1 AF_AFQ0SZX6F1_1 AF_AFQ0TCB8F1_1 AF_AFQ1C2T9F1_1 AF_AFQ1CCT7F1_1 AF_AFQ1R5U2F1_1 AF_AFQ2NQL5F1_1 AF_AFQ31VU8F1_1 AF_AFQ32B25F1_1 AF_AFQ3YWT1F1_1 AF_AFQ4QMT7F1_1 AF_AFQ57J25F1_1 AF_AFQ5PIW2F1_1 AF_AFQ65W90F1_1 AF_AFQ664R5F1_1 AF_AFQ6CZW4F1_1 AF_AFQ7N9B3F1_1 AF_AFQ8ZJB4F1_1 AF_AFQ9CL85F1_1 AF_AFQ9Z6D1F1_1
2YKR_3 3J9Y_18 3J9Z_17 3JA1_19 3JBU_2 3JBV_3 3JCD_2 3JCE_2 3JCJ_39 3JCN_34 4A2I_3 4ADV_3 4U1U_3 4U1V_3 4U20_3 4U24_3 4U25_3 4U26_3 4U27_3 4V47_29 4V48_31 4V4H_2 4V4Q_2 4V4V_4 4V4W_4 4V50_5 4V52_2 4V53_2 4V54_2 4V55_2 4V56_2 4V57_2 4V5B_35 4V5H_3 4V5Y_2 4V64_2 4V65_15 4V66_15 4V69_14 4V6C_2 4V6D_2 4V6E_2 4V6K_39 4V6L_6 4V6M_7 4V6N_40 4V6O_6 4V6P_6 4V6Q_6 4V6R_6 4V6S_39 4V6T_3 4V6V_14 4V6Y_2 4V6Z_2 4V70_2 4V71_2 4V72_2 4V73_2 4V74_2 4V75_2 4V76_2 4V77_2 4V78_2 4V79_2 4V7A_2 4V7B_3 4V7C_3 4V7D_37 4V7I_38 4V7S_3 4V7T_3 4V7U_3 4V7V_3 4V85_3 4V89_3 4V9C_3 4V9D_3 4V9O_36 4V9P_35 4WF1_3 4WOI_3 4WWW_34 4YBB_3 5AFI_3 5H5U_41 5IQR_33 5IT8_3 5J5B_3 5J7L_3 5J88_3 5J8A_3 5J91_3 5JC9_3 5JTE_3 5JU8_3 5KCR_35 5KCS_37 5KPS_34 5KPV_33 5KPW_33 5KPX_33 5L3P_34 5LZA_3 5LZB_3 5LZC_3 5LZD_3 5LZE_3 5LZF_3 5MDV_40 5MDW_40 5MDY_40 5MDZ_38 5ME0_3 5ME1_3 5MGP_34 5MY1_2 5NO4_2 5NP6_6 5NWY_37 5O2R_37 5U4I_34 5U4J_3 5U9F_41 5U9G_41 5UYK_33 5UYL_33 5UYM_33 5UYN_33 5UYP_33 5UYQ_33 5UZ4_2 5WDT_36 5WE4_36 5WE6_36 5WF0_36 5WFK_36 5WFS_36 6AWB_8 6AWC_8 6AWD_7 6BU8_33 6BY1_38 6C4I_36 6DNC_40 6ENF_3 6ENJ_33 6ENU_3 6GWT_36 6GXM_36 6GXN_36 6GXO_36 6GXP_35 6H4N_3 6H58_34 6HRM_35 6I7V_7 6LKQ_2 6NQB_1 6O7K_17 6O9J_33 6O9K_3 6OFX_30 6OG7_30 6OGF_30 6OGG_30 6OGI_30 6OM6_35 6ORE_37 6ORL_33 6OSK_35 6OSQ_36 6OST_33 6OT3_35 6OUO_35 6Q97_40 6Q98_38 6Q9A_38 6SZS_34 6TBV_3 6TC3_3 6VU3_21 6VWL_33 6VWM_33 6VWN_33 6VYQ_21 6VYR_21 6VYS_21 6VYT_20 6VYU_21 6VYW_21 6VYX_21 6VYY_21 6VYZ_21 6VZ2_21 6VZ3_21 6VZ5_21 6VZ7_21 6VZJ_20 6W6K_2 6W77_2 6W7M_3 6W7N_2 6WD0_32 6WD1_32 6WD2_32 6WD3_32 6WD4_32 6WD5_32 6WD6_32 6WD7_32 6WD8_32 6WD9_32 6WDA_32 6WDB_32 6WDC_32 6WDD_32 6WDE_32 6WDF_32 6WDG_32 6WDH_32 6WDI_32 6WDJ_32 6WDK_32 6WDL_32 6WDM_32 6WNV_31 6WNW_33 6X6T_23 6X7F_23 6X7K_23 6X9Q_23 6XDQ_23 6XDR_22 6XE0_2 6XGF_22 6XII_22 6XIJ_21 6XZA_3 6XZB_3 6Y69_3 6YSR_36 6YSS_36 6YST_36 6YSU_35 6ZTJ_3 6ZTL_3 6ZTM_3 6ZTN_3 6ZTO_3 6ZTP_3 6ZU1_3 7ABZ_40 7AC7_40 7ACJ_37 7ACR_37 7AF3_2 7AF5_3 7AF8_3 7AFA_3 7AFD_3 7AFH_3 7AFK_3 7AFN_3 7B5K_34 7BOE_3 7BOH_3 7CPJ_3 7D6Z_42 7D80_10 7JSS_30 7JSW_30 7JSZ_32 7JT1_30 7JT2_31 7JT3_32 7K00_3 7K50_33 7K51_33 7K52_33 7K53_33 7K54_33 7K55_33 7LV0_33 7M5D_36 7N1P_3 7N2C_3 7N2U_3 7N2V_3 7N30_3 7N31_3 7NAR_3 7NAT_3 7NAU_3 7NAV_3 7NAX_3 7NBU_3 7NSO_37 7NSP_37 7NSQ_37 7NWT_37 7NWW_35 7O19_3 7O1A_3 7O1C_3 7OE0_14 7OE1_15 7OIF_35 7OIG_35 7OII_34 7OIZ_3 7OJ0_3 7OT5_34 7OTC_3 7P3K_3 7PJS_36 7PJT_36 7PJU_36 7PJV_36 7PJW_36 7PJX_36 7PJY_36 7PJZ_36 7Q4K_3 7QG8_39 7QGH_38 7QGN_40 7QGR_38 7S1G_8 7S1H_6 7S1I_8 7S1J_6 7S1K_8 7SA4_39 7SS9_39 7SSD_40 7SSL_40 7SSN_36 7SSO_40 7SSW_38 7ST2_40 7ST6_38 7ST7_34 7TOS_33 7UG7_3 7UPH_22 7ZTA_3 8A3L_3 8AKN_9 8AM9_8 8AYE_9 8B0X_7 8B7Y_32 8CA7_2 8CAI_3 8CAZ_4 8CF1_3 8CF8_3 8CGI_3 8CGJ_3 8EIU_8 8EKC_3 8EMM_35 8FIZ_7 8FTO_8 8G6W_8 8GHU_3 8SYL_3 AF_AFA0A0H3GU21F1_1 AF_AFA0KF27F1_1 AF_AFA1AGK2F1_1 AF_AFA1JS29F1_1 AF_AFA3N364F1_1 AF_AFA4ST00F1_1 AF_AFA4TGZ8F1_1 AF_AFA4WFC2F1_1 AF_AFA5UDU1F1_1 AF_AFA5UHT6F1_1 AF_AFA6TEW6F1_1 AF_AFA6VLJ4F1_1 AF_AFA7FNM9F1_1 AF_AFA7MPI5F1_1 AF_AFA7ZSK3F1_1 AF_AFA8A5B9F1_1 AF_AFA8AQL0F1_1 AF_AFA8GKJ1F1_1 AF_AFA9MN54F1_1 AF_AFA9MSZ2F1_1 AF_AFA9R902F1_1 AF_AFB1IPY5F1_1 AF_AFB1JIW7F1_1 AF_AFB1LHC8F1_1 AF_AFB2K5M4F1_1 AF_AFB2U2T2F1_1 AF_AFB2VK58F1_1 AF_AFB4SUT4F1_1 AF_AFB4TKK9F1_1 AF_AFB4TXD6F1_1 AF_AFB5BGY0F1_1 AF_AFB5F7T9F1_1 AF_AFB5FJK8F1_1 AF_AFB5R285F1_1 AF_AFB5RH21F1_1 AF_AFB5XNA0F1_1 AF_AFB5YTN5F1_1 AF_AFB6I228F1_1 AF_AFB7L4K3F1_1 AF_AFB7LRT0F1_1 AF_AFB7M1M8F1_1 AF_AFB7MCS9F1_1 AF_AFB7N198F1_1 AF_AFB7NDT5F1_1 AF_AFB7NLN3F1_1 AF_AFB7UK38F1_1 AF_AFC0Q0B0F1_1 AF_AFC4ZUG9F1_1 AF_AFC5BGL9F1_1 AF_AFC6DG68F1_1 AF_AFP0A7V3F1_1 AF_AFP0A7V4F1_1 AF_AFP0A7V5F1_1 AF_AFP0A7V6F1_1 AF_AFP0A7V7F1_1 AF_AFP44372F1_1 AF_AFP46172F1_1 AF_AFP55827F1_1 AF_AFP59184F1_1 AF_AFQ0I157F1_1 AF_AFQ0SZY8F1_1 AF_AFQ0TCE7F1_1 AF_AFQ1C2V3F1_1 AF_AFQ1CCV0F1_1 AF_AFQ1R612F1_1 AF_AFQ2NQM8F1_1 AF_AFQ31VW2F1_1 AF_AFQ32B37F1_1 AF_AFQ3YWU5F1_1 AF_AFQ4QMB6F1_1 AF_AFQ57J38F1_1 AF_AFQ5PIV8F1_1 AF_AFQ65QW1F1_1 AF_AFQ664S7F1_1 AF_AFQ6CZX6F1_1 AF_AFQ7MYF7F1_1 AF_AFQ7VKD7F1_1 AF_AFQ8ZJA6F1_1 AF_AFQ9CL37F1_1
2YKR_9 3IY8_5 3J9Y_20 3J9Z_23 3JA1_9 3JBU_8 3JBV_9 3JCD_8 3JCE_8 3JCJ_45 3JCN_40 4A2I_9 4ADV_9 4U1U_9 4U1V_9 4U20_9 4U24_9 4U25_9 4U26_9 4U27_9 4V47_35 4V48_37 4V4H_8 4V4Q_8 4V4V_10 4V4W_10 4V50_11 4V52_8 4V53_8 4V54_8 4V55_8 4V56_8 4V57_8 4V5B_41 4V5H_9 4V5Y_8 4V64_8 4V65_22 4V66_22 4V69_20 4V6C_8 4V6D_8 4V6E_8 4V6K_45 4V6L_12 4V6M_13 4V6N_46 4V6O_12 4V6P_12 4V6Q_12 4V6R_12 4V6S_45 4V6T_9 4V6V_20 4V6Y_8 4V6Z_8 4V70_8 4V71_8 4V72_8 4V73_8 4V74_8 4V75_8 4V76_8 4V77_8 4V78_8 4V79_8 4V7A_8 4V7B_9 4V7C_9 4V7D_43 4V7I_44 4V7S_9 4V7T_9 4V7U_9 4V7V_9 4V85_9 4V89_9 4V9C_9 4V9D_9 4V9O_42 4V9P_41 4WF1_9 4WOI_9 4WWW_40 4YBB_9 5AFI_9 5H5U_47 5IQR_39 5IT8_9 5J5B_9 5J7L_9 5J88_9 5J8A_9 5J91_9 5JC9_9 5JTE_9 5JU8_9 5KCR_41 5KCS_43 5KPS_40 5KPV_39 5KPW_39 5KPX_39 5L3P_40 5LZA_9 5LZB_9 5LZC_9 5LZD_9 5LZE_9 5LZF_9 5MDV_46 5MDW_46 5MDY_46 5MDZ_44 5ME0_9 5ME1_9 5MGP_40 5MY1_8 5NO2_7 5NO3_8 5NO4_8 5NP6_12 5NWY_43 5O2R_43 5U4I_40 5U9F_47 5U9G_47 5UYK_39 5UYL_39 5UYM_39 5UYN_39 5UYP_39 5UYQ_39 5UZ4_8 5WDT_42 5WE4_42 5WE6_42 5WF0_42 5WFK_42 5WFS_42 6AWB_14 6AWC_14 6AWD_13 6BU8_39 6BY1_44 6C4I_42 6DNC_46 6ENF_9 6ENJ_39 6ENU_9 6GWT_42 6GXM_42 6GXN_42 6GXO_42 6GXP_41 6H4N_9 6H58_40 6HRM_41 6I7V_13 6LKQ_8 6O7K_23 6O9J_39 6O9K_9 6OFX_36 6OG7_36 6OGF_36 6OGG_36 6OGI_36 6OM6_41 6ORE_43 6ORL_39 6OSK_41 6OSQ_42 6OST_39 6OT3_41 6OUO_41 6Q97_46 6Q98_44 6Q9A_44 6SZS_40 6TBV_9 6TC3_9 6VU3_27 6VWL_39 6VWM_39 6VWN_39 6VYQ_27 6VYR_27 6VYS_27 6VYT_26 6VYU_27 6VYW_27 6VYX_27 6VYY_27 6VYZ_27 6VZ2_27 6VZ3_27 6VZ5_27 6VZ7_27 6VZJ_26 6W6K_7 6W77_7 6W7M_9 6W7N_6 6WD0_38 6WD1_38 6WD2_38 6WD3_38 6WD4_38 6WD5_38 6WD6_38 6WD7_38 6WD8_38 6WD9_38 6WDA_38 6WDB_38 6WDC_38 6WDD_38 6WDE_38 6WDF_38 6WDG_38 6WDH_38 6WDI_38 6WDJ_38 6WDK_38 6WDL_38 6WDM_38 6WNV_37 6WNW_39 6X6T_29 6X7F_29 6X7K_29 6X9Q_29 6XDQ_29 6XDR_28 6XE0_8 6XGF_28 6XII_28 6XIJ_27 6XZA_9 6XZB_9 6Y69_9 6YSR_42 6YSS_42 6YST_42 6YSU_41 6ZTJ_9 6ZTL_9 6ZTM_9 6ZTN_9 6ZTO_9 6ZTP_9 6ZU1_9 7ABZ_46 7AC7_46 7ACJ_43 7ACR_43 7AF3_4 7AF5_5 7AF8_5 7AFA_5 7AFD_5 7AFH_5 7AFK_5 7AFN_5 7B5K_40 7BOE_9 7BOH_9 7CPJ_9 7D6Z_48 7D80_16 7JSS_36 7JSW_36 7JSZ_38 7JT1_36 7JT2_37 7JT3_38 7K00_9 7K50_39 7K51_39 7K52_39 7K53_39 7K54_39 7K55_39 7LV0_39 7M5D_42 7N1P_9 7N2C_9 7N2U_9 7N2V_9 7N30_9 7N31_9 7NAR_9 7NAT_9 7NAU_9 7NAV_9 7NAX_9 7NBU_9 7NSO_43 7NSP_43 7NSQ_43 7NWT_43 7NWW_41 7O19_9 7O1A_9 7O1C_9 7OE0_16 7OE1_17 7OIF_41 7OIG_41 7OII_40 7OIZ_9 7OJ0_9 7OT5_40 7OTC_9 7P3K_9 7PJS_42 7PJT_42 7PJU_42 7PJV_42 7PJW_42 7PJX_42 7PJY_42 7PJZ_42 7Q4K_9 7QG8_45 7QGH_44 7QGN_46 7QGR_44 7S1G_45 7S1H_43 7S1I_45 7S1J_43 7S1K_45 7SA4_45 7SS9_45 7SSD_46 7SSL_46 7SSN_42 7SSO_46 7SSW_44 7ST2_46 7ST6_44 7ST7_36 7TOS_39 7UG7_9 7UPH_28 7ZTA_9 8A3L_9 8AKN_15 8AM9_14 8AYE_15 8B0X_13 8B7Y_38 8CA7_5 8CAZ_6 8CF1_6 8CF8_5 8CGI_5 8EIU_14 8EKC_9 8EMM_41 8FIZ_11 8FTO_14 8G6W_14 8SYL_9 AF_AFA0A0H3GY63F1_1 AF_AFA0KPZ2F1_1 AF_AFA1AGC3F1_1 AF_AFA1JR92F1_1 AF_AFA4SHZ5F1_1 AF_AFA4THJ2F1_1 AF_AFA4WF42F1_1 AF_AFA5F998F1_1 AF_AFA6TEN8F1_1 AF_AFA7FDX5F1_1 AF_AFA7MWN0F1_1 AF_AFA7ZSC4F1_1 AF_AFA8A539F1_1 AF_AFA8AQC0F1_1 AF_AFA8GK02F1_1 AF_AFA9MNY1F1_1 AF_AFA9N839F1_1 AF_AFA9R1R9F1_1 AF_AFB1IQP9F1_1 AF_AFB1JL67F1_1 AF_AFB1LGJ6F1_1 AF_AFB1XHK3F1_1 AF_AFB2K3Z6F1_1 AF_AFB2U1V5F1_1 AF_AFB2VGU9F1_1 AF_AFB4EXM0F1_1 AF_AFB4T754F1_1 AF_AFB4TJR8F1_1 AF_AFB4TWJ4F1_1 AF_AFB5BGP9F1_1 AF_AFB5F7K4F1_1 AF_AFB5FB54F1_1 AF_AFB5FIS2F1_1 AF_AFB5R0L7F1_1 AF_AFB5XSS2F1_1 AF_AFB5YSV6F1_1 AF_AFB6ELJ4F1_1 AF_AFB6I1U8F1_1 AF_AFB7LHT8F1_1 AF_AFB7LRJ8F1_1 AF_AFB7M0U2F1_1 AF_AFB7MBZ1F1_1 AF_AFB7N102F1_1 AF_AFB7NDK8F1_1 AF_AFB7NKU2F1_1 AF_AFB7UJW2F1_1 AF_AFB7VIY4F1_1 AF_AFC0PZN9F1_1 AF_AFC3LS61F1_1 AF_AFC4K5S1F1_1 AF_AFC4ZSW8F1_1 AF_AFC5B748F1_1 AF_AFC6DIQ2F1_1 AF_AFP0A7X3F1_1 AF_AFP0A7X4F1_1 AF_AFP0A7X5F1_1 AF_AFP66643F1_1 AF_AFP66644F1_1 AF_AFQ0T058F1_1 AF_AFQ0TCN6F1_1 AF_AFQ1C1G9F1_1 AF_AFQ1CE09F1_1 AF_AFQ1R6B0F1_1 AF_AFQ2NWI3F1_1 AF_AFQ31W98F1_1 AF_AFQ32BA9F1_1 AF_AFQ3YX18F1_1 AF_AFQ57JC4F1_1 AF_AFQ5E2N0F1_1 AF_AFQ5PJS6F1_1 AF_AFQ665L0F1_1 AF_AFQ6DAE6F1_1 AF_AFQ7MNX0F1_1 AF_AFQ7N079F1_1 AF_AFQ83Q07F1_1 AF_AFQ87SI4F1_1 AF_AFQ8DEJ0F1_1 AF_AFQ8ZB62F1_1 AF_AFQ9KUF0F1_1
2J28_15 2RDO_8 3BBX_8 3J5L_15 3J7Z_15 3J8G_29 3J9Y_31 3J9Z_50 3JA1_46 3JBU_33 3JBV_40 3JCD_31 3JCE_34 3JCJ_11 3JCN_12 4CSU_17 4U1U_28 4U1V_28 4U20_28 4U24_28 4U25_28 4U26_28 4U27_28 4UY8_16 4V47_7 4V48_8 4V4H_29 4V4Q_29 4V4V_30 4V4W_30 4V50_30 4V52_48 4V53_48 4V54_48 4V55_48 4V56_48 4V57_48 4V5B_13 4V5H_40 4V5Y_48 4V64_29 4V65_52 4V66_52 4V69_55 4V6C_28 4V6D_30 4V6E_30 4V6K_8 4V6L_32 4V6M_35 4V6N_8 4V6O_32 4V6P_32 4V6Q_32 4V6R_32 4V6S_8 4V6T_31 4V6V_55 4V6Y_29 4V6Z_29 4V70_29 4V71_29 4V72_29 4V73_29 4V74_29 4V75_29 4V76_29 4V77_29 4V78_29 4V79_29 4V7A_28 4V7B_32 4V7C_32 4V7D_8 4V7I_11 4V7S_28 4V7T_28 4V7U_28 4V7V_28 4V85_40 4V89_39 4V9C_30 4V9D_31 4V9O_7 4V9P_7 4WF1_28 4WOI_31 4WWW_7 4YBB_28 5ADY_15 5AFI_32 5AKA_15 5GAD_9 5GAE_7 5GAF_9 5GAG_9 5GAH_9 5H5U_13 5IQR_5 5IT8_36 5J5B_34 5J7L_34 5J88_35 5J8A_35 5J91_35 5JC9_35 5JTE_32 5JU8_31 5KCR_7 5KCS_7 5KPS_6 5KPV_5 5KPW_5 5KPX_5 5L3P_7 5LZA_30 5LZB_32 5LZC_32 5LZD_32 5LZE_31 5LZF_31 5MDV_12 5MDW_12 5MDY_12 5MDZ_10 5MGP_7 5NCO_9 5NP6_31 5NWY_8 5O2R_7 5U4I_7 5U9F_11 5U9G_11 5UYK_5 5UYL_5 5UYM_5 5UYN_5 5UYP_5 5UYQ_5 5WDT_7 5WE4_7 5WE6_7 5WF0_7 5WFK_7 5WFS_7 6BU8_5 6BY1_9 6C4I_7 6DNC_10 6ENF_29 6ENJ_7 6ENU_29 6GBZ_6 6GC0_7 6GC4_6 6GC6_5 6GC8_7 6GWT_7 6GXM_7 6GXN_7 6GXO_7 6GXP_7 6H4N_28 6H58_13 6HRM_7 6I0Y_17 6I7V_31 6LKQ_25 6O9J_8 6O9K_29 6OFX_5 6OG7_5 6OGF_5 6OGG_5 6OGI_5 6OM6_10 6ORE_11 6ORL_8 6OSK_9 6OSQ_10 6OST_8 6OT3_9 6OUO_9 6PJ6_7 6Q97_12 6Q98_10 6Q9A_10 6QDW_15 6QUL_8 6S0K_8 6SZS_13 6TBV_28 6TC3_28 6U48_7 6VU3_54 6VWL_5 6VWM_7 6VWN_7 6VYQ_54 6VYR_54 6VYS_54 6VYT_52 6VYU_53 6VYW_53 6VYX_53 6VYY_53 6VYZ_53 6VZ2_53 6VZ3_53 6VZ5_53 6VZ7_53 6VZJ_53 6WD0_5 6WD1_5 6WD2_5 6WD3_5 6WD4_5 6WD5_5 6WD6_5 6WD7_5 6WD8_5 6WD9_5 6WDA_5 6WDB_5 6WDC_5 6WDD_5 6WDE_5 6WDF_5 6WDG_5 6WDH_5 6WDI_5 6WDJ_5 6WDK_5 6WDL_5 6WDM_5 6WNT_5 6WNV_5 6WNW_5 6X6T_56 6X7F_56 6X7K_56 6X9Q_56 6XDQ_56 6XDR_55 6XGF_55 6XII_55 6XIJ_54 6XZ7_7 6XZA_28 6XZB_28 6Y69_28 6YS3_15 6YSR_14 6YSS_14 6YST_14 6YSU_13 6ZTJ_32 6ZTL_31 6ZTM_31 6ZTN_31 6ZTO_31 6ZTP_31 6ZU1_31 7ABZ_14 7AC7_13 7ACJ_11 7ACR_11 7B5K_7 7BL2_7 7BL3_8 7BL4_6 7BL5_4 7BL6_6 7BV8_7 7CPJ_28 7D6Z_13 7D80_37 7JSS_5 7JSW_5 7JSZ_5 7JT1_5 7JT2_5 7JT3_5 7K00_28 7K50_5 7K51_5 7K52_5 7K53_5 7K54_5 7K55_5 7LV0_5 7LVK_7 7M5D_10 7N1P_29 7N2C_30 7N2U_29 7N2V_29 7N30_29 7N31_29 7NBU_32 7NSO_7 7NSP_7 7NSQ_7 7NWT_5 7NWW_9 7O19_28 7O1A_28 7O1C_28 7OIF_9 7OIG_9 7OII_8 7OIZ_28 7OJ0_28 7OT5_8 7OTC_28 7P3K_28 7PJS_14 7PJT_14 7PJU_14 7PJV_14 7PJW_14 7PJX_14 7PJY_14 7PJZ_14 7Q4K_28 7QG8_9 7QGH_6 7QGN_10 7QGR_6 7QQ3_6 7S1G_18 7S1H_16 7S1I_18 7S1J_16 7S1K_18 7SA4_11 7SS9_10 7SSD_10 7SSL_10 7SSN_9 7SSO_9 7SSW_9 7ST2_9 7ST6_10 7ST7_7 7TOS_5 7UG7_29 7UPH_15 7YLA_8 7Z20_15 7ZOD_15 7ZP8_15 7ZQ5_15 7ZQ6_15 7ZTA_28 8A3L_32 8AKN_38 8AM9_33 8ANA_13 8AP4_14 8AYE_36 8B0X_34 8B7Y_6 8CAM_10 8CEU_11 8CGD_11 8CGK_10 8CGV_10 8EIU_35 8EKC_31 8EMM_7 8FIZ_33 8FTO_35 8G6W_36 8G6X_7 8G6Y_15 8SYL_31 AF_AFA0A0H3GZ96F1_1 AF_AFA1AGJ4F1_1 AF_AFA1JS15F1_1 AF_AFA4TH07F1_1 AF_AFA4WFB3F1_1 AF_AFA6TEV7F1_1 AF_AFA7FNL9F1_1 AF_AFA7MPG5F1_1 AF_AFA7ZSJ4F1_1 AF_AFA8A5B0F1_1 AF_AFA8AQK0F1_1 AF_AFA8GKI2F1_1 AF_AFA9MN63F1_1 AF_AFA9MSY3F1_1 AF_AFA9R910F1_1 AF_AFB1IPZ4F1_1 AF_AFB1JIX6F1_1 AF_AFB1LHB9F1_1 AF_AFB1X6F7F1_1 AF_AFB2K522F1_1 AF_AFB2U2S3F1_1 AF_AFB2VK81F1_1 AF_AFB4SUS5F1_1 AF_AFB4TJZ4F1_1 AF_AFB4TXC7F1_1 AF_AFB5BGX1F1_1 AF_AFB5F7T0F1_1 AF_AFB5FJJ9F1_1 AF_AFB5R1G2F1_1 AF_AFB5RH30F1_1 AF_AFB5XNA8F1_1 AF_AFB5YTM6F1_1 AF_AFB6I219F1_1 AF_AFB7LI04F1_1 AF_AFB7LRS1F1_1 AF_AFB7M1L9F1_1 AF_AFB7MCS0F1_1 AF_AFB7N189F1_1 AF_AFB7NDS6F1_1 AF_AFB7NLM4F1_1 AF_AFB7UK29F1_1 AF_AFC0PZW8F1_1 AF_AFC4ZUG0F1_1 AF_AFC5BGL0F1_1 AF_AFC6DG59F1_1 AF_AFP0AG55F1_1 AF_AFP0AG56F1_1 AF_AFP0AG57F1_1 AF_AFP0AG58F1_1 AF_AFP46181F1_1 AF_AFP66313F1_1 AF_AFP66314F1_1 AF_AFQ0SZZ7F1_1 AF_AFQ0TCF6F1_1 AF_AFQ1C2W2F1_1 AF_AFQ1CCV9F1_1 AF_AFQ1R624F1_1 AF_AFQ31VX1F1_1 AF_AFQ32B46F1_1 AF_AFQ3YWV4F1_1 AF_AFQ57J47F1_1 AF_AFQ5PIU8F1_1 AF_AFQ664T6F1_1 AF_AFQ6CZY5F1_1 AF_AFQ7CFT4F1_1 AF_AFQ7MYG6F1_1
1B9C_1 1BFP_1 1C4F_1 1CV7_1 1EMA_1 1EMB_1 1EMC_1 1EME_1 1EMF_1 1EMG_1 1EMK_1 1EML_1 1EMM_1 1F09_1 1F0B_1 1GFL_1 1H6R_1 1HCJ_1 1HUY_1 1JBY_1 1JBZ_1 1JC0_1 1JC1_1 1KP5_1 1KYP_1 1KYR_1 1KYS_1 1MYW_1 1OXD_1 1OXE_1 1OXF_1 1Q4A_1 1Q4B_1 1Q4C_1 1Q4D_1 1Q4E_1 1Q73_1 1QXT_1 1QY3_1 1QYF_1 1QYO_1 1RM9_1 1RMM_1 1RMO_1 1RMP_1 1RRX_1 1S6Z_1 1W7S_1 1W7T_1 1W7U_1 1YFP_1 1YHG_1 1YHH_1 1YHI_1 1YJ2_1 1YJF_1 1Z1P_1 1Z1Q_1 2AH8_1 2AHA_1 2AWJ_1 2AWK_1 2AWL_1 2AWM_1 2B3P_1 2B3Q_1 2DUE_1 2DUF_1 2DUG_1 2DUH_1 2DUI_1 2EMD_1 2EMN_1 2EMO_1 2FWQ_1 2FZU_1 2G6E_1 2H6V_1 2H9W_1 2HCG_1 2HFC_1 2HGD_1 2HGY_1 2HJO_1 2HQZ_1 2HRS_1 2O24_1 2O29_1 2O2B_1 2OKW_1 2OKY_1 2Q57_1 2Q6P_1 2QLE_1 2QRF_1 2QT2_1 2QU1_1 2QZ0_1 2WSN_1 2WSO_1 2WUR_1 2Y0G_1 2YDZ_1 2YE0_1 2YE1_1 2YFP_1 3AI4_1 3DPW_1 3DPX_1 3DPZ_1 3DQ1_1 3DQ2_1 3DQ3_1 3DQ4_1 3DQ5_1 3DQ6_1 3DQ7_1 3DQ8_1 3DQ9_1 3DQA_1 3DQC_1 3DQD_1 3DQE_1 3DQF_1 3DQH_1 3DQI_1 3DQJ_1 3DQK_1 3DQL_1 3DQM_1 3DQN_1 3DQO_1 3DQU_1 3G9A_1 3GEX_1 3GJ1_1 3GJ2_1 3I19_1 3K1K_1 3LA1_1 3LVA_1 3LVC_1 3LVD_1 3OGO_1 3P28_1 3SRY_1 3SS0_1 3SSH_1 3SSK_1 3SSL_1 3SSP_1 3SST_1 3SSV_1 3SSY_1 3ST0_1 3ST2_1 3ST3_1 3ST4_1 3SV5_1 3SVB_1 3SVC_1 3SVD_1 3SVE_1 3UFZ_1 3UG0_1 3V3D_1 3VHT_1 3VHT_2 3W1D_1 3ZTF_1 4AR7_1 4AS8_1 4B5Y_1 4EN1_1 4EUL_1 4GES_1 4GF6_1 4H47_1 4H48_1 4J8A_1 4KA9_1 4KAG_1 4KEX_1 4KF5_1 4KW4_1 4KW8_1 4KW9_1 4L12_1 4L13_1 4L1I_1 4LQT_1 4LQU_1 4N3D_1 4NDJ_1 4NDK_1 4OGS_1 4P1Q_1 4RTC_1 4RYS_1 4RYW_1 4W69_1 4W6A_1 4W6B_1 4W6C_1 4W6D_1 4W6F_1 4W6G_1 4W6H_1 4W6I_1 4W6J_1 4W6K_1 4W6L_1 4W6M_1 4W6N_1 4W6O_1 4W6P_1 4W6R_1 4W6S_1 4W6T_1 4W6U_1 4W72_1 4W73_1 4W74_1 4W75_1 4W76_1 4W77_1 4W7A_1 4W7C_1 4W7D_1 4W7E_1 4W7F_1 4W7R_1 4W7X_1 4XL5_1 4XOV_1 4XOW_1 4XVP_1 4Z4M_1 5AQB_2 5B61_1 5BT0_1 5BTT_1 5BTT_2 5DPG_1 5DPH_1 5DPI_1 5DPJ_1 5DQB_1 5DQM_1 5DRF_1 5DRG_1 5DTX_1 5DTY_1 5DTZ_1 5DU0_1 5DY6_1 5EHU_1 5HBD_1 5HGE_1 5HW9_1 5HZO_1 5J2O_1 5JZK_1 5JZL_1 5LEL_3 5LEM_3 5MA3_1 5MA4_1 5MA5_1 5MA6_1 5MA8_2 5MA9_1 5MAD_2 5MAK_1 5MFC_2 5N9O_1 5NHN_1 5NHN_2 5NI3_1 5NI3_2 5NI3_3 5O89_1 5O8A_1 5O8B_1 5O8C_1 5OX8_1 5OX9_1 5OXA_1 5OXB_1 5OXC_1 5T3I_1 5WJ2_1 5WJ3_1 5WJ4_1 5WWK_1 6AA2_1 6AA6_1 6AS9_1 6B7R_1 6DQ0_1 6DQ1_1 6FLL_1 6FWW_1 6GO8_1 6GO9_1 6GQG_1 6GQH_1 6GRM_1 6H01_1 6HUT_1 6IR6_1 6IR7_1 6ITC_6 6JGH_1 6JGI_1 6JGJ_1 6KKZ_1 6KL0_1 6KL1_1 6KRG_1 6L26_1 6L27_1 6LR7_1 6MB2_2 6MDR_2 6NHV_1 6PFR_1 6PFS_1 6PFT_1 6PFU_1 6QQ8_1 6QQ9_1 6QQA_1 6QQB_1 6SM0_1 6T39_1 6T3A_1 6UHJ_1 6UHK_1 6UHL_1 6UHM_1 6UHN_1 6UHO_1 6UHP_1 6UHQ_1 6UHR_1 6UN4_1 6VIO_1 6WRF_3 6WSG_3 6XZF_1 6YLN_1 6YLO_1 6YLP_1 6YLQ_1 6ZQO_1 7A7K_1 7A7L_1 7A7M_1 7A7N_1 7A7O_1 7A7P_1 7A7Q_1 7A7R_1 7A7S_1 7A7T_1 7A7U_1 7A7V_1 7A7W_1 7A7X_1 7A7Y_1 7A7Z_1 7A80_1 7A81_1 7A82_1 7A83_1 7A84_1 7A85_1 7A86_1 7A87_1 7A88_1 7A89_1 7A8A_1 7A8B_1 7A8C_1 7A8D_1 7A8E_1 7A8F_1 7A8G_1 7A8H_1 7A8I_1 7A8J_1 7A8K_1 7A8L_1 7A8M_1 7A8N_1 7A8O_1 7AMB_1 7AMF_1 7AMU_1 7BWN_1 7CD7_1 7CD8_1 7E53_1 7KM4_1 7O7C_1 7O7D_1 7O7E_1 7O7H_1 7O7U_1 7O7V_1 7O7W_1 7O7X_1 7PCA_1 7PCZ_1 7PD0_1 7PNN_1 7SAH_1 7SAI_1 7UGR_1 7UGS_1 7UGT_1 7YEU_1 8A6G_1 8A6N_1 8A6O_1 8A6P_1 8A6Q_1 8A6R_1 8A6S_1 8A7V_1 8A83_1 8AHA_1 8AHB_1 8AM4_1 8BVG_1 8DHY_1 8DPD_1 8DTA_1 8ET3_3 8G4E_2 AF_AFP42212F1_1
2J28_2 2RDO_26 3BBX_27 3J5L_2 3J5S_7 3J7Z_2 3J9Y_52 3J9Z_43 3JA1_40 3JBU_25 3JBV_29 3JCD_22 3JCE_23 3JCJ_32 3JCN_2 4CSU_5 4U1U_49 4U1V_49 4U20_49 4U24_49 4U25_49 4U26_49 4U27_49 4UY8_2 4V47_26 4V48_27 4V4H_48 4V4Q_48 4V4V_49 4V4W_49 4V50_51 4V52_33 4V53_33 4V54_33 4V55_33 4V56_33 4V57_33 4V5B_2 4V5H_29 4V5Y_33 4V64_48 4V65_44 4V66_44 4V69_48 4V6C_49 4V6D_51 4V6E_51 4V6K_30 4V6L_54 4V6M_56 4V6N_31 4V6O_55 4V6P_55 4V6Q_55 4V6R_55 4V6S_31 4V6T_52 4V6V_49 4V6Y_50 4V6Z_50 4V70_50 4V71_50 4V72_50 4V73_50 4V74_50 4V75_50 4V76_50 4V77_50 4V78_50 4V79_50 4V7A_49 4V7B_53 4V7C_54 4V7D_31 4V7I_32 4V7S_49 4V7T_49 4V7U_49 4V7V_49 4V85_30 4V89_29 4V9C_51 4V9D_52 4V9O_28 4V9P_28 4WF1_49 4WOI_52 4WWW_28 4YBB_49 5ADY_2 5AFI_53 5AKA_2 5GAD_31 5GAE_29 5GAF_31 5GAG_31 5GAH_31 5H5U_35 5IQR_28 5IT8_23 5J5B_23 5J7L_23 5J88_23 5J8A_23 5J91_23 5JC9_23 5JTE_53 5JU8_52 5KCR_29 5KCS_31 5KPS_29 5KPV_28 5KPW_28 5KPX_28 5L3P_28 5LZA_51 5LZB_53 5LZC_53 5LZD_53 5LZE_52 5LZF_52 5MDV_35 5MDW_35 5MDY_35 5MDZ_33 5MGP_27 5NCO_31 5NP6_52 5NWY_29 5O2R_28 5U4I_28 5U9F_34 5U9G_34 5UYK_28 5UYL_28 5UYM_28 5UYN_28 5UYP_28 5UYQ_28 5WDT_28 5WE4_28 5WE6_28 5WF0_28 5WFK_28 5WFS_28 6BU8_28 6BY1_32 6C4I_30 6DNC_33 6ENF_48 6ENJ_26 6ENU_49 6GBZ_25 6GC0_26 6GC8_27 6GWT_28 6GXM_28 6GXN_28 6GXO_28 6GXP_28 6H4N_48 6H58_2 6HRM_30 6I0Y_3 6I7V_52 6LKQ_45 6O9J_27 6O9K_52 6OFX_25 6OG7_25 6OGF_25 6OGG_25 6OGI_25 6OM6_30 6ORE_32 6ORL_28 6OSK_30 6OSQ_31 6OST_28 6OT3_30 6OUO_30 6PJ6_28 6Q97_35 6Q98_33 6Q9A_33 6QDW_5 6QUL_28 6S0K_30 6SZS_2 6TBV_49 6TC3_49 6U48_28 6VU3_49 6VWL_25 6VWM_27 6VWN_27 6VYQ_49 6VYR_49 6VYS_49 6VYT_47 6VYU_48 6VYW_48 6VYX_48 6VYY_48 6VYZ_48 6VZ2_48 6VZ3_48 6VZ5_48 6VZ7_48 6VZJ_48 6WD0_27 6WD1_27 6WD2_27 6WD3_27 6WD4_27 6WD5_27 6WD6_27 6WD7_27 6WD8_27 6WD9_27 6WDA_27 6WDB_27 6WDC_27 6WDD_27 6WDE_27 6WDF_27 6WDG_27 6WDH_27 6WDI_27 6WDJ_27 6WDK_27 6WDL_27 6WDM_27 6WNW_28 6X6T_51 6X7F_51 6X7K_51 6X9Q_51 6XDQ_51 6XDR_50 6XGF_50 6XII_50 6XIJ_49 6XZ7_28 6XZA_49 6XZB_49 6Y69_48 6YS3_5 6YSR_2 6YSS_2 6YST_2 6YSU_2 6ZTJ_54 6ZTL_51 6ZTM_51 6ZTN_51 6ZTO_51 6ZTP_51 6ZU1_51 7ABZ_35 7AC7_35 7ACJ_32 7ACR_32 7B5K_27 7BL2_23 7BL3_24 7BL4_22 7BL5_20 7BL6_22 7BV8_29 7CPJ_49 7D6Z_34 7D80_57 7JSS_25 7JSW_25 7JSZ_27 7JT1_25 7JT2_26 7JT3_27 7K00_48 7K50_28 7K51_28 7K52_28 7K53_28 7K54_28 7K55_28 7LV0_28 7LVK_27 7M5D_31 7N1P_52 7N2C_54 7N2U_50 7N2V_52 7N30_50 7N31_50 7NBU_52 7NSO_27 7NSP_27 7NSQ_27 7NWT_32 7NWW_30 7O19_49 7O1A_49 7O1C_49 7OIF_30 7OIG_30 7OII_29 7OIZ_48 7OJ0_48 7OT5_29 7OTC_48 7P3K_48 7PJS_2 7PJT_2 7PJU_2 7PJV_2 7PJW_2 7PJX_2 7PJY_2 7PJZ_2 7Q4K_49 7QG8_30 7QGH_26 7QGN_31 7QGR_26 7QQ3_25 7S1G_39 7S1H_37 7S1I_39 7S1J_37 7S1K_39 7SA4_34 7SS9_32 7SSD_33 7SSL_33 7SSN_29 7SSO_33 7SSW_31 7ST2_33 7ST6_32 7ST7_30 7TOS_28 7UG7_52 7UPH_34 7YLA_29 7Z20_5 7ZOD_5 7ZP8_5 7ZQ5_5 7ZQ6_5 7ZTA_49 8A3L_52 8AKN_1 8AM9_1 8ANA_1 8AP4_1 8AYE_1 8B0X_1 8B7Y_25 8C8X_23 8CAM_1 8CEU_1 8CGD_1 8CGK_1 8CGV_1 8EIU_1 8EKC_52 8EMM_27 8FIZ_32 8FTO_1 8G6W_1 8G6X_27 8G6Y_1 8SYL_52 AF_AFA0A0H3GYS8F1_1 AF_AFA1JHR4F1_1 AF_AFA4TSD5F1_1 AF_AFA4W513F1_1 AF_AFA6TFM7F1_1 AF_AFA7FCT6F1_1 AF_AFA7MQ96F1_1 AF_AFA7ZTI7F1_1 AF_AFA8A698F1_1 AF_AFA8ARM4F1_1 AF_AFA8GLE3F1_1 AF_AFA9MKN8F1_1 AF_AFA9MVN1F1_1 AF_AFA9R676F1_1 AF_AFB1IZF7F1_1 AF_AFB1JQX1F1_1 AF_AFB1LK73F1_1 AF_AFB1X970F1_1 AF_AFB2JYN5F1_1 AF_AFB2TTV0F1_1 AF_AFB2VF69F1_1 AF_AFB4F0X0F1_1 AF_AFB4SXD8F1_1 AF_AFB4T9C1F1_1 AF_AFB4TZX8F1_1 AF_AFB5BI10F1_1 AF_AFB5EXE1F1_1 AF_AFB5FM60F1_1 AF_AFB5R5G0F1_1 AF_AFB5RGF1F1_1 AF_AFB5XTG7F1_1 AF_AFB5YWD4F1_1 AF_AFB6I3L3F1_1 AF_AFB7L759F1_1 AF_AFB7LVJ7F1_1 AF_AFB7M4C0F1_1 AF_AFB7MFJ7F1_1 AF_AFB7N276F1_1 AF_AFB7NEU0F1_1 AF_AFB7NPE2F1_1 AF_AFB7ULJ1F1_1 AF_AFC0Q1W9F1_1 AF_AFC4ZXM8F1_1 AF_AFC5B9D7F1_1 AF_AFC6DIB9F1_1 AF_AFP0A7N9F1_1 AF_AFP0A7P0F1_1 AF_AFP0A7P1F1_1 AF_AFP0A7P2F1_1 AF_AFP0A7P3F1_1 AF_AFP0A7P4F1_1 AF_AFQ0SYG4F1_1 AF_AFQ0TBH3F1_1 AF_AFQ1C269F1_1 AF_AFQ1CD04F1_1 AF_AFQ1LTS5F1_1 AF_AFQ1R4V6F1_1 AF_AFQ2NQU3F1_1 AF_AFQ31UZ0F1_1 AF_AFQ329M1F1_1 AF_AFQ3YVZ8F1_1 AF_AFQ57IA6F1_1 AF_AFQ5PC32F1_1 AF_AFQ605E4F1_1 AF_AFQ66GD4F1_1 AF_AFQ6DAV5F1_1 AF_AFQ7MY30F1_1 AF_AFQ8ZJP1F1_1
2J28_26 2RDO_17 3BBX_18 3IY9_13 3J5L_26 3J7Z_26 3J8G_12 3J9Y_42 3J9Z_31 3JA1_58 3JBU_43 3JBV_50 3JCD_42 3JCE_45 3JCJ_22 3JCN_23 4CSU_28 4U1U_39 4U1V_39 4U20_39 4U24_39 4U25_39 4U26_39 4U27_39 4UY8_27 4V4H_39 4V4Q_39 4V50_41 4V52_49 4V53_49 4V54_49 4V55_49 4V56_49 4V57_49 4V5B_24 4V5H_51 4V5Y_49 4V64_39 4V65_34 4V66_34 4V69_37 4V6C_39 4V6D_41 4V6E_41 4V6K_19 4V6L_43 4V6M_46 4V6N_20 4V6O_44 4V6P_44 4V6Q_44 4V6R_44 4V6S_20 4V6T_42 4V6V_37 4V6Y_40 4V6Z_40 4V70_40 4V71_40 4V72_40 4V73_40 4V74_40 4V75_40 4V76_40 4V77_40 4V78_40 4V79_40 4V7A_39 4V7B_43 4V7C_44 4V7D_21 4V7I_22 4V7S_39 4V7T_39 4V7U_39 4V7V_39 4V85_52 4V89_51 4V9C_41 4V9D_42 4V9O_18 4V9P_18 4WF1_39 4WOI_42 4WWW_18 4YBB_39 5ADY_26 5AFI_43 5AKA_26 5GAD_21 5GAE_19 5GAF_21 5GAG_21 5GAH_21 5H5U_25 5IQR_17 5IT8_47 5J5B_45 5J7L_45 5J88_46 5J8A_46 5J91_46 5JC9_46 5JTE_43 5JU8_42 5KCR_19 5KCS_20 5KPS_18 5KPV_17 5KPW_17 5KPX_17 5L3P_17 5LZA_41 5LZB_43 5LZC_43 5LZD_43 5LZE_42 5LZF_42 5MDV_24 5MDW_24 5MDY_24 5MDZ_22 5MGP_17 5NCO_21 5NP6_42 5NWY_19 5O2R_18 5U4I_18 5U9F_23 5U9G_23 5UYK_17 5UYL_17 5UYM_17 5UYN_17 5UYP_17 5UYQ_17 5WDT_18 5WE4_18 5WE6_18 5WF0_18 5WFK_18 5WFS_18 6BU8_17 6BY1_21 6C4I_19 6DNC_22 6ENF_38 6ENJ_16 6ENU_39 6GBZ_15 6GC0_16 6GC4_13 6GC6_12 6GC7_10 6GC8_17 6GWT_18 6GXM_18 6GXN_18 6GXO_18 6GXP_18 6H4N_38 6H58_23 6HRM_19 6I0Y_28 6I7V_42 6LKQ_35 6O9J_18 6O9K_39 6OFX_15 6OG7_15 6OGF_15 6OGG_15 6OGI_15 6OM6_20 6ORE_21 6ORL_18 6OSK_19 6OSQ_20 6OST_18 6OT3_19 6OUO_19 6PJ6_18 6Q97_24 6Q98_22 6Q9A_22 6QDW_25 6QUL_18 6S0K_20 6SZS_23 6TBV_39 6TC3_39 6U48_18 6VU3_1 6VWL_15 6VWM_17 6VWN_17 6VYQ_1 6VYR_1 6VYS_1 6VYT_1 6VYU_1 6VYW_1 6VYX_1 6VYY_1 6VYZ_1 6VZ2_1 6VZ3_1 6VZ5_1 6VZ7_1 6VZJ_1 6WD0_17 6WD1_17 6WD2_17 6WD3_17 6WD4_17 6WD5_17 6WD6_17 6WD7_17 6WD8_17 6WD9_17 6WDA_17 6WDB_17 6WDC_17 6WDD_17 6WDE_17 6WDF_17 6WDG_17 6WDH_17 6WDI_17 6WDJ_17 6WDK_17 6WDL_17 6WDM_17 6WNT_16 6WNV_16 6WNW_17 6X6T_1 6X7F_1 6X7K_1 6X9Q_1 6XDQ_1 6XDR_1 6XGF_1 6XII_1 6XIJ_1 6XZ7_18 6XZA_39 6XZB_39 6Y69_38 6YS3_25 6YSR_25 6YSS_25 6YST_25 6YSU_24 6ZTJ_44 6ZTL_41 6ZTM_41 6ZTN_41 6ZTO_41 6ZTP_41 6ZU1_41 7ABZ_26 7AC7_24 7ACJ_21 7ACR_21 7B5K_17 7BL2_13 7BL3_14 7BL4_12 7BL5_10 7BL6_12 7BV8_19 7CPJ_39 7D6Z_24 7D80_48 7JSS_15 7JSW_15 7JSZ_17 7JT1_15 7JT2_16 7JT3_17 7K00_38 7K50_17 7K51_17 7K52_17 7K53_17 7K54_17 7K55_17 7LV0_17 7LVK_17 7M5D_20 7N1P_41 7N2C_43 7N2U_39 7N2V_41 7N30_39 7N31_39 7NBU_42 7NSO_17 7NSP_17 7NSQ_17 7NWT_17 7NWW_19 7O19_39 7O1A_39 7O1C_39 7ODE_10 7OIF_19 7OIG_19 7OII_18 7OIZ_38 7OJ0_38 7OT5_18 7OTC_37 7P3K_38 7PJS_25 7PJT_25 7PJU_25 7PJV_25 7PJW_25 7PJX_25 7PJY_25 7PJZ_25 7Q4K_39 7QG8_20 7QGH_16 7QGN_21 7QGR_16 7QQ3_15 7S1G_29 7S1H_27 7S1I_29 7S1J_27 7S1K_29 7SA4_23 7SS9_22 7SSD_22 7SSL_22 7SSN_19 7SSO_22 7SSW_21 7ST2_22 7ST6_21 7ST7_19 7TOS_17 7UG7_41 7UPH_41 7YLA_19 7Z20_25 7ZOD_25 7ZP8_25 7ZQ5_25 7ZQ6_25 7ZTA_38 8A3L_42 8AKN_48 8AM9_43 8ANA_23 8AP4_24 8AYE_46 8B0X_44 8B7Y_15 8C8X_13 8C8Y_12 8C8Z_11 8C90_11 8C91_10 8C92_10 8C93_8 8C94_15 8C95_10 8C96_10 8C98_6 8C99_6 8CAM_19 8CEU_21 8CGD_21 8CGK_19 8CGV_20 8EIU_45 8EKC_41 8EMM_17 8FIZ_48 8FTO_45 8G6W_46 8G6X_17 8G6Y_25 8SYL_41 AF_AFA1JIV3F1_1 AF_AFA4TRJ9F1_1 AF_AFA4WEZ9F1_1 AF_AFA6TEK5F1_1 AF_AFA7FMT8F1_1 AF_AFA7ZS83F1_1 AF_AFA8A501F1_1 AF_AFA8G8Z1F1_1 AF_AFA9N753F1_1 AF_AFA9R587F1_1 AF_AFB1IQT7F1_1 AF_AFB1JMJ7F1_1 AF_AFB1LGF2F1_1 AF_AFB1XHG2F1_1 AF_AFB2K2N9F1_1 AF_AFB2U1Z1F1_1 AF_AFB2VGS9F1_1 AF_AFB4T717F1_1 AF_AFB4TJ24F1_1 AF_AFB4TWF6F1_1 AF_AFB5BGL0F1_1 AF_AFB5F6V5F1_1 AF_AFB5R0H7F1_1 AF_AFB5REQ2F1_1 AF_AFB5XSV5F1_1 AF_AFB5YS75F1_1 AF_AFB6I1Q9F1_1 AF_AFB7LHP9F1_1 AF_AFB7LR53F1_1 AF_AFB7M092F1_1 AF_AFB7MBV5F1_1 AF_AFB7N0W8F1_1 AF_AFB7NDH0F1_1 AF_AFB7NKQ3F1_1 AF_AFB7UJ79F1_1 AF_AFC4ZSS5F1_1 AF_AFC6DKH6F1_1 AF_AFP0AG48F1_1 AF_AFP0AG49F1_1 AF_AFP0AG50F1_1 AF_AFQ0T098F1_1 AF_AFQ0TCS4F1_1 AF_AFQ0WBD7F1_1 AF_AFQ1CBZ1F1_1 AF_AFQ1CEJ7F1_1 AF_AFQ1R6F0F1_1 AF_AFQ31W63F1_1 AF_AFQ32BE7F1_1 AF_AFQ3YX55F1_1 AF_AFQ5PLB4F1_1 AF_AFQ66F76F1_1 AF_AFQ6D9C6F1_1 AF_AFQ7CPP7F1_1 AF_AFQ8XGA0F1_1
2J28_1 2RDO_25 3BBX_26 3J5L_1 3J7Z_1 3J8G_22 3J9Y_51 3J9Z_42 3JA1_39 3JBU_24 3JBV_28 3JCD_21 3JCE_22 3JCJ_31 3JCN_1 4CSU_4 4U1U_48 4U1V_48 4U20_48 4U24_48 4U25_48 4U26_48 4U27_48 4UY8_1 4V47_25 4V48_26 4V4H_47 4V4Q_47 4V50_50 4V52_31 4V53_31 4V54_31 4V55_31 4V56_31 4V57_31 4V5B_1 4V5H_28 4V5Y_31 4V64_47 4V65_43 4V66_43 4V69_47 4V6C_48 4V6D_50 4V6E_50 4V6K_29 4V6L_53 4V6M_55 4V6N_30 4V6O_54 4V6P_54 4V6Q_54 4V6R_54 4V6S_30 4V6T_51 4V6V_48 4V6Y_49 4V6Z_49 4V70_49 4V71_49 4V72_49 4V73_49 4V74_49 4V75_49 4V76_49 4V77_49 4V78_49 4V79_49 4V7A_48 4V7B_52 4V7C_53 4V7D_30 4V7I_31 4V7S_48 4V7T_48 4V7U_48 4V7V_48 4V85_29 4V89_28 4V9C_50 4V9D_51 4V9O_27 4V9P_27 4WF1_48 4WOI_51 4WWW_27 4YBB_48 5ADY_1 5AFI_52 5AKA_1 5GAD_30 5GAE_28 5GAF_30 5GAG_30 5GAH_30 5H5U_34 5IQR_27 5IT8_22 5J5B_22 5J7L_22 5J88_22 5J8A_22 5J91_22 5JC9_22 5JTE_52 5JU8_51 5KCR_28 5KCS_30 5KPS_28 5KPV_27 5KPW_27 5KPX_27 5L3P_27 5LZA_50 5LZB_52 5LZC_52 5LZD_52 5LZE_51 5LZF_51 5MDV_34 5MDW_34 5MDY_34 5MDZ_32 5MGP_26 5NCO_30 5NP6_51 5NWY_28 5O2R_27 5U4I_27 5U9F_33 5U9G_33 5UYK_27 5UYL_27 5UYM_27 5UYN_27 5UYP_27 5UYQ_27 5WDT_27 5WE4_27 5WE6_27 5WF0_27 5WFK_27 5WFS_27 6BU8_27 6BY1_31 6C4I_29 6DNC_32 6ENF_47 6ENJ_25 6ENU_48 6GBZ_24 6GC0_25 6GC4_19 6GC6_17 6GC7_15 6GC8_26 6GWT_27 6GXM_27 6GXN_27 6GXO_27 6GXP_27 6H4N_47 6H58_1 6HRM_29 6I0Y_2 6I7V_51 6LKQ_44 6O9J_26 6O9K_51 6OFX_24 6OG7_24 6OGF_24 6OGG_24 6OGI_24 6OM6_29 6ORE_31 6ORL_27 6OSK_29 6OSQ_30 6OST_27 6OT3_29 6OUO_29 6PJ6_27 6Q97_34 6Q98_32 6Q9A_32 6QDW_4 6QUL_27 6S0K_29 6SZS_1 6TBV_48 6TC3_48 6U48_27 6VU3_47 6VWL_24 6VWM_26 6VWN_26 6VYQ_47 6VYR_47 6VYS_47 6VYT_45 6VYU_46 6VYW_46 6VYX_46 6VYY_46 6VYZ_46 6VZ2_46 6VZ3_46 6VZ5_46 6VZ7_46 6VZJ_46 6WD0_26 6WD1_26 6WD2_26 6WD3_26 6WD4_26 6WD5_26 6WD6_26 6WD7_26 6WD8_26 6WD9_26 6WDA_26 6WDB_26 6WDC_26 6WDD_26 6WDE_26 6WDF_26 6WDG_26 6WDH_26 6WDI_26 6WDJ_26 6WDK_26 6WDL_26 6WDM_26 6WNT_26 6WNV_26 6WNW_27 6X6T_49 6X7F_49 6X7K_49 6X9Q_49 6XDQ_49 6XDR_48 6XGF_48 6XII_48 6XIJ_47 6XZ7_27 6XZA_48 6XZB_48 6Y69_47 6YS3_4 6YSR_1 6YSS_1 6YST_1 6YSU_1 6ZTJ_53 6ZTL_50 6ZTM_50 6ZTN_50 6ZTO_50 6ZTP_50 6ZU1_50 7ABZ_34 7AC7_34 7ACJ_31 7ACR_31 7B5K_26 7BL2_22 7BL3_23 7BL4_21 7BL5_19 7BL6_21 7BV8_28 7CPJ_48 7D6Z_33 7D80_6 7JSS_24 7JSW_24 7JSZ_26 7JT1_24 7JT2_25 7JT3_26 7K00_47 7K50_27 7K51_27 7K52_27 7K53_27 7K54_27 7K55_27 7LV0_27 7LVK_26 7M5D_30 7N1P_51 7N2C_53 7N2U_49 7N2V_51 7N30_49 7N31_49 7NBU_51 7NSO_26 7NSP_26 7NSQ_26 7NWT_31 7NWW_29 7O19_48 7O1A_48 7O1C_48 7ODE_15 7OIF_29 7OIG_29 7OII_28 7OIZ_47 7OJ0_47 7OT5_28 7OTC_47 7P3K_47 7PJS_1 7PJT_1 7PJU_1 7PJV_1 7PJW_1 7PJX_1 7PJY_1 7PJZ_1 7Q4K_48 7QG8_29 7QGH_25 7QGN_30 7QGR_25 7QQ3_24 7S1G_38 7S1H_36 7S1I_38 7S1J_36 7S1K_38 7SA4_33 7SS9_31 7SSD_32 7SSL_32 7SSN_28 7SSO_32 7SSW_30 7ST2_32 7ST6_31 7ST7_29 7TOS_27 7UG7_51 7UPH_33 7YLA_28 7Z20_4 7ZOD_4 7ZP8_4 7ZQ5_4 7ZQ6_4 7ZTA_48 8A3L_51 8AKN_57 8AM9_52 8ANA_32 8AP4_33 8AYE_55 8B0X_53 8B7Y_24 8C8X_22 8C8Y_18 8C8Z_17 8C90_16 8C91_15 8C92_15 8C93_13 8C94_1 8C96_14 8C97_1 8CAM_28 8CEU_30 8CGD_30 8CGK_28 8CGV_29 8E30_9 8E32_9 8E33_9 8E35_9 8E36_9 8E3L_9 8E3M_9 8E3O_9 8E41_9 8E42_9 8E43_9 8E44_9 8E45_9 8E46_9 8E47_9 8E48_9 8E49_9 8EIU_54 8EKC_51 8EMM_26 8FIZ_36 8FTO_54 8G6W_55 8G6X_26 8G6Y_34 8SYL_51 AF_AFA0A0H3GVH6F1_1 AF_AFA4W9A3F1_1 AF_AFA6T7E9F1_1 AF_AFA7MFQ6F1_1 AF_AFA7ZZ46F1_1 AF_AFA9MGD1F1_1 AF_AFB1IV14F1_1 AF_AFB1LI56F1_1 AF_AFB1X9Z9F1_1 AF_AFB2U532F1_1 AF_AFB5BAI4F1_1 AF_AFB5QXE5F1_1 AF_AFB5RBB1F1_1 AF_AFB5XXI1F1_1 AF_AFB5YVV7F1_1 AF_AFB6I9G6F1_1 AF_AFB7LG22F1_1 AF_AFB7LT49F1_1 AF_AFB7LX23F1_1 AF_AFB7MJ76F1_1 AF_AFB7MTL9F1_1 AF_AFB7NAW5F1_1 AF_AFB7NKJ1F1_1 AF_AFB7UPA5F1_1 AF_AFC4ZS29F1_1 AF_AFP0A7N4F1_1 AF_AFP0A7N5F1_1 AF_AFP0A7N6F1_1 AF_AFP0A7N7F1_1 AF_AFP0A7N8F1_1 AF_AFQ0TIY5F1_1 AF_AFQ1RD68F1_1 AF_AFQ31ZE4F1_1 AF_AFQ32EU9F1_1 AF_AFQ3Z328F1_1 AF_AFQ57QG6F1_1 AF_AFQ5PGT9F1_1
2J28_33 2RDO_23 3BBX_24 3IY9_19 3J5L_34 3J7Z_34 3J8G_16 3J9Y_50 3J9Z_41 3JA1_35 3JBU_23 3JBV_27 3JCD_50 3JCE_53 3JCJ_30 3JCN_31 4CSU_3 4U1U_47 4U1V_47 4U20_47 4U24_47 4U25_47 4U26_47 4U27_47 4UY8_35 4V47_24 4V48_25 4V4H_45 4V4Q_45 4V4V_47 4V4W_47 4V50_49 4V52_30 4V53_30 4V54_30 4V55_30 4V56_30 4V57_30 4V5B_31 4V5H_27 4V5Y_30 4V64_45 4V65_41 4V66_41 4V69_46 4V6C_47 4V6D_49 4V6E_49 4V6K_27 4V6L_51 4V6M_54 4V6N_28 4V6O_52 4V6P_52 4V6Q_52 4V6R_52 4V6S_28 4V6T_50 4V6V_46 4V6Y_48 4V6Z_48 4V70_48 4V71_48 4V72_48 4V73_48 4V74_48 4V75_48 4V76_48 4V77_48 4V78_48 4V79_48 4V7A_47 4V7B_51 4V7C_52 4V7D_29 4V7I_30 4V7S_47 4V7T_47 4V7U_47 4V7V_47 4V85_28 4V89_27 4V9C_49 4V9D_50 4V9O_26 4V9P_26 4WF1_47 4WOI_50 4WWW_26 4YBB_47 5ADY_34 5AFI_51 5AKA_33 5GAD_29 5GAE_27 5GAF_29 5GAG_29 5GAH_29 5H5U_33 5IQR_25 5IT8_27 5J5B_27 5J7L_27 5J88_27 5J8A_27 5J91_27 5JC9_27 5JTE_51 5JU8_50 5KCR_27 5KCS_28 5KPS_26 5KPV_25 5KPW_25 5KPX_25 5L3P_25 5LZA_49 5LZB_51 5LZC_51 5LZD_51 5LZE_50 5LZF_50 5MDV_32 5MDW_32 5MDY_32 5MDZ_30 5MGP_25 5NCO_29 5NP6_50 5NWY_27 5O2R_26 5U4I_26 5U9F_31 5U9G_31 5UYK_25 5UYL_25 5UYM_25 5UYN_25 5UYP_25 5UYQ_25 5WDT_26 5WE4_26 5WE6_26 5WF0_26 5WFK_26 5WFS_26 6BU8_25 6BY1_29 6C4I_27 6DNC_30 6ENF_46 6ENJ_24 6ENU_47 6GBZ_23 6GC0_24 6GC4_24 6GC6_19 6GC7_17 6GC8_25 6GWT_26 6GXM_26 6GXN_26 6GXO_26 6GXP_26 6H4N_46 6H58_31 6HRM_27 6I0Y_35 6I7V_50 6LKQ_43 6O9J_24 6O9K_49 6OFX_23 6OG7_23 6OGF_23 6OGG_23 6OGI_23 6OM6_27 6ORE_29 6ORL_26 6OSK_27 6OSQ_28 6OST_26 6OT3_27 6OUO_27 6PJ6_26 6Q97_32 6Q98_30 6Q9A_30 6QDW_3 6QUL_26 6S0K_28 6SZS_31 6TBV_47 6TC3_47 6U48_26 6VU3_44 6VWL_23 6VWM_25 6VWN_25 6VYQ_44 6VYR_44 6VYS_44 6VYT_42 6VYU_43 6VYW_43 6VYX_43 6VYY_43 6VYZ_43 6VZ2_43 6VZ3_43 6VZ5_43 6VZ7_43 6VZJ_43 6WD0_25 6WD1_25 6WD2_25 6WD3_25 6WD4_25 6WD5_25 6WD6_25 6WD7_25 6WD8_25 6WD9_25 6WDA_25 6WDB_25 6WDC_25 6WDD_25 6WDE_25 6WDF_25 6WDG_25 6WDH_25 6WDI_25 6WDJ_25 6WDK_25 6WDL_25 6WDM_25 6WNT_24 6WNV_24 6WNW_25 6X6T_46 6X7F_46 6X7K_46 6X9Q_46 6XDQ_46 6XDR_45 6XGF_45 6XII_45 6XIJ_44 6XZ7_26 6XZA_47 6XZB_47 6Y69_46 6YS3_3 6YSR_33 6YSS_33 6YST_33 6YSU_32 6ZTJ_52 6ZTL_49 6ZTM_49 6ZTN_49 6ZTO_49 6ZTP_49 6ZU1_49 7ABZ_33 7AC7_32 7ACJ_29 7ACR_29 7B5K_25 7BL2_21 7BL3_22 7BL4_20 7BL5_18 7BL6_20 7BV8_27 7CPJ_47 7D6Z_26 7D80_55 7JSS_23 7JSW_23 7JSZ_25 7JT1_23 7JT2_24 7JT3_25 7K00_46 7K50_25 7K51_25 7K52_25 7K53_25 7K54_25 7K55_25 7LV0_25 7LVK_25 7M5D_28 7N1P_49 7N2C_51 7N2U_47 7N2V_49 7N30_47 7N31_47 7NBU_50 7NSO_25 7NSP_25 7NSQ_25 7NWT_25 7NWW_27 7O19_47 7O1A_47 7O1C_47 7OIF_27 7OIG_27 7OII_26 7OIZ_46 7OJ0_46 7OT5_26 7OTC_45 7P3K_46 7PJS_33 7PJT_33 7PJU_33 7PJV_33 7PJW_33 7PJX_33 7PJY_33 7PJZ_33 7Q4K_47 7QG8_28 7QGH_24 7QGN_29 7QGR_24 7QQ3_23 7S1G_37 7S1H_35 7S1I_37 7S1J_35 7S1K_37 7SA4_31 7SS9_30 7SSD_30 7SSL_30 7SSN_27 7SSO_30 7SSW_29 7ST2_30 7ST6_29 7ST7_27 7TOS_25 7UG7_49 7UPH_49 7YLA_27 7Z20_3 7ZOD_3 7ZP8_3 7ZQ5_3 7ZQ6_3 7ZTA_46 8A3L_50 8AKN_56 8AM9_51 8ANA_31 8AP4_32 8AYE_54 8B0X_52 8B7Y_23 8C8X_21 8C8Y_23 8C8Z_22 8C90_21 8C91_17 8C92_17 8C93_15 8C94_21 8C95_16 8C96_16 8C98_11 8C99_10 8CAM_27 8CEU_29 8CGD_29 8CGK_27 8CGV_28 8EIU_53 8EKC_49 8EMM_25 8FIZ_40 8FTO_53 8G6W_54 8G6X_25 8G6Y_33 8SYL_49 AF_AFA0A0H3GWJ3F1_1 AF_AFA4WFB0F1_1 AF_AFA6TEV4F1_1 AF_AFA7MPG8F1_1 AF_AFA7ZSJ1F1_1 AF_AFA8A5A7F1_1 AF_AFA8AQJ6F1_1 AF_AFA9MN67F1_1 AF_AFA9MSY0F1_1 AF_AFB1IPZ7F1_1 AF_AFB1LHB6F1_1 AF_AFB1X6F4F1_1 AF_AFB2U2S0F1_1 AF_AFB4SUS2F1_1 AF_AFB4TJZ1F1_1 AF_AFB4TXC4F1_1 AF_AFB5BGW8F1_1 AF_AFB5F7S7F1_1 AF_AFB5FJJ6F1_1 AF_AFB5R1F9F1_1 AF_AFB5RH33F1_1 AF_AFB5XNB1F1_1 AF_AFB5YTM3F1_1 AF_AFB6I216F1_1 AF_AFB7LI03F1_1 AF_AFB7LRR8F1_1 AF_AFB7M107F1_1 AF_AFB7MCR7F1_1 AF_AFB7N0U2F1_1 AF_AFB7NDS3F1_1 AF_AFB7NLM1F1_1 AF_AFB7UK26F1_1 AF_AFC0PZW5F1_1 AF_AFC4ZUF7F1_1 AF_AFC5BGK7F1_1 AF_AFP0A2A7F1_1 AF_AFP0A2A8F1_1 AF_AFP0AG51F1_1 AF_AFP0AG52F1_1 AF_AFP0AG53F1_1 AF_AFP0AG54F1_1 AF_AFQ0T000F1_1 AF_AFQ0TCF9F1_1 AF_AFQ1R629F1_1 AF_AFQ31VX4F1_1 AF_AFQ32B49F1_1 AF_AFQ3YWV7F1_1 AF_AFQ57J50F1_1 AF_AFQ5PK02F1_1 AF_AFQ6CZY8F1_1
1S03_2 2YKR_8 3IY8_4 3J9Y_6 3J9Z_22 3JA1_8 3JBU_7 3JBV_8 3JCD_7 3JCE_7 3JCJ_46 3JCN_41 4A2I_8 4ADV_8 4U1U_8 4U1V_8 4U20_8 4U24_8 4U25_8 4U26_8 4U27_8 4V47_34 4V48_36 4V4H_7 4V4Q_7 4V4V_9 4V4W_9 4V50_10 4V52_7 4V53_7 4V54_7 4V55_7 4V56_7 4V57_7 4V5B_40 4V5H_8 4V5Y_7 4V64_7 4V65_21 4V66_21 4V69_19 4V6C_7 4V6D_7 4V6E_7 4V6K_44 4V6L_11 4V6M_12 4V6N_45 4V6O_11 4V6P_11 4V6Q_11 4V6R_11 4V6S_44 4V6T_8 4V6V_19 4V6Y_7 4V6Z_7 4V70_7 4V71_7 4V72_7 4V73_7 4V74_7 4V75_7 4V76_7 4V77_7 4V78_7 4V79_7 4V7A_7 4V7B_8 4V7C_8 4V7D_42 4V7I_43 4V7S_8 4V7T_8 4V7U_8 4V7V_8 4V85_8 4V89_8 4V9C_8 4V9D_8 4V9O_41 4V9P_40 4WF1_8 4WOI_8 4WWW_39 4YBB_8 5AFI_8 5H5U_46 5IQR_38 5IT8_8 5J5B_8 5J7L_8 5J88_8 5J8A_8 5J91_8 5JC9_8 5JTE_8 5JU8_8 5KCR_40 5KCS_42 5KPS_39 5KPV_38 5KPW_38 5KPX_38 5L3P_39 5LZA_8 5LZB_8 5LZC_8 5LZD_8 5LZE_8 5LZF_8 5MDV_45 5MDW_45 5MDY_45 5MDZ_43 5ME0_8 5ME1_8 5MGP_39 5MY1_7 5NO2_6 5NO3_7 5NO4_7 5NP6_11 5NWY_42 5O2R_42 5U4I_39 5U9F_46 5U9G_46 5UYK_38 5UYL_38 5UYM_38 5UYN_38 5UYP_38 5UYQ_38 5UZ4_7 5WDT_41 5WE4_41 5WE6_41 5WF0_41 5WFK_41 5WFS_41 6AWB_13 6AWC_13 6AWD_12 6BU8_38 6BY1_43 6C4I_41 6DNC_45 6ENF_8 6ENJ_38 6ENU_8 6GWT_41 6GXM_41 6GXN_41 6GXO_41 6GXP_40 6H4N_8 6H58_39 6HRM_40 6I7V_12 6LKQ_7 6NQB_9 6O7K_22 6O9J_38 6O9K_8 6OFX_35 6OG7_35 6OGF_35 6OGG_35 6OGI_35 6OM6_40 6ORE_42 6ORL_38 6OSK_40 6OSQ_41 6OST_38 6OT3_40 6OUO_40 6Q97_45 6Q98_43 6Q9A_43 6SZS_39 6TBV_8 6TC3_8 6VU3_26 6VWL_38 6VWM_38 6VWN_38 6VYQ_26 6VYR_26 6VYS_26 6VYT_25 6VYU_26 6VYW_26 6VYX_26 6VYY_26 6VYZ_26 6VZ2_26 6VZ3_26 6VZ5_26 6VZ7_26 6VZJ_25 6W6K_6 6W77_6 6W7M_8 6W7N_5 6W7W_5 6WD0_37 6WD1_37 6WD2_37 6WD3_37 6WD4_37 6WD5_37 6WD6_37 6WD7_37 6WD8_37 6WD9_37 6WDA_37 6WDB_37 6WDC_37 6WDD_37 6WDE_37 6WDF_37 6WDG_37 6WDH_37 6WDI_37 6WDJ_37 6WDK_37 6WDL_37 6WDM_37 6WNV_36 6WNW_38 6X6T_28 6X7F_28 6X7K_28 6X9Q_28 6XDQ_28 6XDR_27 6XE0_7 6XGF_27 6XII_27 6XIJ_26 6XZA_8 6XZB_8 6Y69_8 6YSR_41 6YSS_41 6YST_41 6YSU_40 6ZTJ_8 6ZTL_8 6ZTM_8 6ZTN_8 6ZTO_8 6ZTP_8 6ZU1_8 7ABZ_45 7AC7_45 7ACJ_42 7ACR_42 7AFI_5 7AFL_5 7AFO_5 7B5K_39 7BOD_5 7BOE_8 7BOF_5 7BOG_5 7BOH_8 7BOI_5 7CPJ_8 7D6Z_47 7D80_15 7JSS_35 7JSW_35 7JSZ_37 7JT1_35 7JT2_36 7JT3_37 7K00_8 7K50_38 7K51_38 7K52_38 7K53_38 7K54_38 7K55_38 7LV0_38 7M5D_41 7N1P_8 7N2C_8 7N2U_8 7N2V_8 7N30_8 7N31_8 7NAR_8 7NAS_5 7NAT_8 7NAU_8 7NAV_8 7NAX_8 7NBU_8 7NSO_42 7NSP_42 7NSQ_42 7NWT_42 7NWW_40 7O19_8 7O1A_8 7O1C_8 7O5H_7 7OE0_5 7OE1_5 7OI0_3 7OIF_40 7OIG_40 7OII_39 7OIZ_8 7OJ0_8 7OT5_39 7OTC_8 7P3K_8 7PJS_41 7PJT_41 7PJU_41 7PJV_41 7PJW_41 7PJX_41 7PJY_41 7PJZ_41 7Q4K_8 7QG8_44 7QGH_43 7QGN_45 7QGR_43 7S1G_44 7S1H_42 7S1I_44 7S1J_42 7S1K_44 7SA4_44 7SS9_44 7SSD_45 7SSL_45 7SSN_41 7SSO_45 7SSW_43 7ST2_45 7ST6_43 7ST7_47 7TOS_38 7UG7_8 7UPH_27 7ZTA_8 8A3L_8 8AKN_14 8AM9_13 8AYE_14 8B0X_12 8B7Y_37 8CAI_7 8CEP_5 8CGJ_7 8CGR_5 8CGU_5 8EIU_13 8EKC_8 8EMM_40 8FIZ_17 8FTO_13 8G6W_13 8GHU_8 8SYL_8 AF_AFA0A0H3GYB0F1_1 AF_AFA1AGJ5F1_1 AF_AFA1JS16F1_1 AF_AFA4TH06F1_1 AF_AFA4WFB4F1_1 AF_AFA6TEV8F1_1 AF_AFA7FNM0F1_1 AF_AFA7MPG4F1_1 AF_AFA7ZSJ5F1_1 AF_AFA8A5B1F1_1 AF_AFA8AQK2F1_1 AF_AFA8GKI3F1_1 AF_AFA9MN62F1_1 AF_AFA9MSY4F1_1 AF_AFA9R909F1_1 AF_AFB1IPZ3F1_1 AF_AFB1JIX5F1_1 AF_AFB1LHC0F1_1 AF_AFB1X6F8F1_1 AF_AFB2K523F1_1 AF_AFB2U2S4F1_1 AF_AFB2VK82F1_1 AF_AFB4F1J8F1_1 AF_AFB4SUS6F1_1 AF_AFB4TKK1F1_1 AF_AFB4TXC8F1_1 AF_AFB5BGX2F1_1 AF_AFB5F7T1F1_1 AF_AFB5FJK0F1_1 AF_AFB5R1G3F1_1 AF_AFB5RH29F1_1 AF_AFB5XNA7F1_1 AF_AFB5YTM7F1_1 AF_AFB6I220F1_1 AF_AFB7L4J4F1_1 AF_AFB7LRS2F1_1 AF_AFB7M1M0F1_1 AF_AFB7MCS1F1_1 AF_AFB7N190F1_1 AF_AFB7NDS7F1_1 AF_AFB7NLM5F1_1 AF_AFB7UK30F1_1 AF_AFC4ZUG1F1_1 AF_AFC5BGL1F1_1 AF_AFC6DG60F1_1 AF_AFP0A7W7F1_1 AF_AFP0A7W8F1_1 AF_AFP0A7W9F1_1 AF_AFP0A7X0F1_1 AF_AFP0A7X1F1_1 AF_AFP0A7X2F1_1 AF_AFP46180F1_1 AF_AFQ0SZZ6F1_1 AF_AFQ0TCF5F1_1 AF_AFQ1C2W1F1_1 AF_AFQ1CCV8F1_1 AF_AFQ1R622F1_1 AF_AFQ2NQN6F1_1 AF_AFQ31VX0F1_1 AF_AFQ32B45F1_1 AF_AFQ3YWV3F1_1 AF_AFQ57J46F1_1 AF_AFQ5PIU7F1_1 AF_AFQ664T5F1_1 AF_AFQ6CZY4F1_1 AF_AFQ7MYG5F1_1 AF_AFQ8ZJ98F1_1
2VAZ_2 2YKR_15 3IY8_8 3J9Y_9 3J9Z_9 3JA1_15 3JBU_14 3JBV_15 3JCD_14 3JCE_14 3JCJ_51 3JCN_46 4A2I_15 4A5U_2 4ADV_15 4U1U_15 4U1V_15 4U20_15 4U24_15 4U25_15 4U26_15 4U27_15 4V47_41 4V48_43 4V4H_14 4V4Q_14 4V4V_16 4V4W_16 4V50_17 4V52_14 4V53_14 4V54_14 4V55_14 4V56_20 4V57_20 4V5B_47 4V5H_15 4V5Y_14 4V64_14 4V65_9 4V66_9 4V69_6 4V6C_14 4V6D_14 4V6E_14 4V6K_51 4V6L_18 4V6M_19 4V6N_52 4V6O_18 4V6P_18 4V6Q_18 4V6R_18 4V6S_51 4V6T_15 4V6V_6 4V6Y_14 4V6Z_14 4V70_14 4V71_14 4V72_14 4V73_14 4V74_14 4V75_14 4V76_14 4V77_14 4V78_14 4V79_14 4V7A_14 4V7B_15 4V7C_15 4V7D_49 4V7I_50 4V7S_15 4V7T_15 4V7U_15 4V7V_15 4V85_15 4V89_15 4V9C_15 4V9D_15 4V9O_48 4V9P_47 4WF1_15 4WOI_15 4WWW_46 4YBB_15 5AFI_15 5H5U_53 5IQR_45 5IT8_15 5J5B_15 5J7L_15 5J88_15 5J8A_15 5J91_15 5JC9_15 5JTE_15 5JU8_15 5KCR_47 5KCS_49 5KPS_46 5KPV_45 5KPW_45 5KPX_45 5L3P_45 5LZA_15 5LZB_15 5LZC_15 5LZD_15 5LZE_15 5LZF_15 5MDV_52 5MDW_52 5MDY_52 5MDZ_50 5ME0_15 5ME1_15 5MGP_46 5MY1_14 5NO2_13 5NO3_14 5NO4_14 5NP6_18 5NWY_49 5O2R_49 5U4I_46 5U9F_53 5U9G_53 5UYK_45 5UYL_45 5UYM_45 5UYN_45 5UYP_45 5UYQ_45 5UZ4_14 5WDT_48 5WE4_48 5WE6_48 5WF0_48 5WFK_48 5WFS_48 6AWB_20 6AWC_20 6AWD_19 6BU8_45 6BY1_50 6C4I_48 6DNC_52 6ENF_15 6ENJ_45 6ENU_15 6GWT_48 6GXM_48 6GXN_48 6GXO_48 6GXP_47 6H4N_15 6H58_46 6HRM_47 6I7V_19 6LKQ_14 6NQB_11 6O7K_10 6O9J_45 6O9K_15 6OFX_42 6OG7_42 6OGF_42 6OGG_42 6OGI_42 6OM6_47 6ORE_49 6ORL_45 6OSK_47 6OSQ_48 6OST_45 6OT3_47 6OUO_47 6Q97_52 6Q98_50 6Q9A_50 6SZS_46 6TBV_15 6TC3_15 6VU3_32 6VWL_45 6VWM_45 6VWN_45 6VYQ_32 6VYR_32 6VYS_32 6VYT_31 6VYU_32 6VYW_32 6VYX_32 6VYY_32 6VYZ_32 6VZ2_32 6VZ3_32 6VZ5_32 6VZ7_32 6VZJ_31 6W6K_13 6W77_13 6W7M_15 6W7N_11 6W7W_7 6WD0_44 6WD1_44 6WD2_44 6WD3_44 6WD4_44 6WD5_44 6WD6_44 6WD7_44 6WD8_44 6WD9_44 6WDA_44 6WDB_44 6WDC_44 6WDD_44 6WDE_44 6WDF_44 6WDG_44 6WDH_44 6WDI_44 6WDJ_44 6WDK_44 6WDL_44 6WDM_44 6WNV_43 6WNW_45 6X6T_34 6X7F_34 6X7K_34 6X9Q_34 6XDQ_34 6XDR_33 6XE0_14 6XGF_33 6XII_33 6XIJ_32 6XZA_15 6XZB_15 6Y69_15 6YSR_48 6YSS_48 6YST_48 6YSU_47 6ZTJ_15 6ZTL_15 6ZTM_15 6ZTN_15 6ZTO_15 6ZTP_15 6ZU1_15 7ABZ_52 7AC7_52 7ACJ_49 7ACR_49 7AFI_8 7AFL_8 7AFO_8 7B5K_46 7BOD_8 7BOE_15 7BOF_8 7BOG_8 7BOH_15 7BOI_8 7CPJ_15 7D6Z_54 7D80_22 7JSS_42 7JSW_42 7JSZ_44 7JT1_42 7JT2_43 7JT3_44 7K00_15 7K50_45 7K51_45 7K52_45 7K53_45 7K54_45 7K55_45 7LV0_45 7M5D_48 7N1P_15 7N2C_15 7N2U_15 7N2V_15 7N30_15 7N31_15 7NAR_15 7NAS_8 7NAT_15 7NAU_15 7NAV_15 7NAX_15 7NBU_15 7NSO_49 7NSP_49 7NSQ_49 7NWT_49 7NWW_47 7O19_15 7O1A_15 7O1C_15 7O5H_10 7OE0_8 7OE1_8 7OI0_6 7OIF_47 7OIG_47 7OII_46 7OIZ_15 7OJ0_15 7OT5_46 7OTC_15 7P3K_15 7PJS_48 7PJT_48 7PJU_48 7PJV_48 7PJW_48 7PJX_48 7PJY_48 7PJZ_48 7Q4K_15 7QG8_51 7QGH_50 7QGN_52 7QGR_50 7S1G_52 7S1H_49 7S1I_52 7S1J_49 7S1K_52 7SA4_51 7SS9_51 7SSD_52 7SSL_52 7SSN_48 7SSO_52 7SSW_50 7ST2_52 7ST6_50 7ST7_50 7TOS_45 7UG7_15 7UPH_2 7ZTA_15 8A3L_15 8AKN_21 8AM9_20 8AYE_21 8B0X_19 8B7Y_44 8BD5_7 8CAI_10 8CEP_8 8CGJ_10 8CGR_8 8CGU_8 8EA3_7 8EA4_4 8EIU_20 8EKC_15 8EMM_47 8FIZ_18 8FTO_20 8G6W_20 8GHU_11 8SYL_15 AF_AFA0A077ZFK5F1_1 AF_AFA0A0H3H3H3F1_1 AF_AFA1AG70F1_1 AF_AFA1JIX2F1_1 AF_AFA4TRI0F1_1 AF_AFA4WEY0F1_1 AF_AFA6TEI4F1_1 AF_AFA7FMR9F1_1 AF_AFA7ZS62F1_1 AF_AFA8A4Y1F1_1 AF_AFA8AQ54F1_1 AF_AFA8G910F1_1 AF_AFA9N729F1_1 AF_AFA9R5A6F1_1 AF_AFB1IQV6F1_1 AF_AFB1JLX7F1_1 AF_AFB1LFR7F1_1 AF_AFB1XGX7F1_1 AF_AFB2K2Q8F1_1 AF_AFB2U210F1_1 AF_AFB4T6Z5F1_1 AF_AFB4TJ03F1_1 AF_AFB4TWD4F1_1 AF_AFB5BGJ2F1_1 AF_AFB5F6T5F1_1 AF_AFB5FI10F1_1 AF_AFB5QZV5F1_1 AF_AFB5REN3F1_1 AF_AFB5XSX7F1_1 AF_AFB5YS55F1_1 AF_AFB6I1P0F1_1 AF_AFB7LGI7F1_1 AF_AFB7LR34F1_1 AF_AFB7M073F1_1 AF_AFB7MB86F1_1 AF_AFB7N0V0F1_1 AF_AFB7NDF1F1_1 AF_AFB7NKN4F1_1 AF_AFB7UJ60F1_1 AF_AFC0PZ51F1_1 AF_AFC4ZSQ6F1_1 AF_AFC5BFC0F1_1 AF_AFC6DKK6F1_1 AF_AFO34274F1_1 AF_AFP0ADZ4F1_1 AF_AFP0ADZ5F1_1 AF_AFP0ADZ6F1_1 AF_AFP66431F1_1 AF_AFP66432F1_1 AF_AFQ0T0B6F1_1 AF_AFQ0TCU4F1_1 AF_AFQ1CC10F1_1 AF_AFQ1CEL6F1_1 AF_AFQ1R6H3F1_1 AF_AFQ31W44F1_1 AF_AFQ32BG8F1_1 AF_AFQ3YX76F1_1 AF_AFQ57JI2F1_1 AF_AFQ5PLB3F1_1 AF_AFQ66F57F1_1 AF_AFQ6D9A2F1_1 AF_AFQ8X9M2F1_1 AF_AFQ8ZBC5F1_1
2YKR_4 3J9Y_3 3J9Z_18 3JA1_20 3JBU_3 3JBV_4 3JCD_3 3JCE_3 3JCJ_42 3JCN_37 4A2I_4 4ADV_4 4U1U_4 4U1V_4 4U20_4 4U24_4 4U25_4 4U26_4 4U27_4 4V47_30 4V48_32 4V4H_3 4V4Q_3 4V4V_5 4V4W_5 4V50_6 4V52_3 4V53_3 4V54_3 4V55_3 4V56_3 4V57_3 4V5B_36 4V5H_4 4V5Y_3 4V64_3 4V65_17 4V66_17 4V69_15 4V6C_3 4V6D_3 4V6E_3 4V6K_40 4V6L_7 4V6M_8 4V6N_41 4V6O_7 4V6P_7 4V6Q_7 4V6R_7 4V6S_40 4V6T_4 4V6V_15 4V6Y_3 4V6Z_3 4V70_3 4V71_3 4V72_3 4V73_3 4V74_3 4V75_3 4V76_3 4V77_3 4V78_3 4V79_3 4V7A_3 4V7B_4 4V7C_4 4V7D_38 4V7I_39 4V7S_4 4V7T_4 4V7U_4 4V7V_4 4V85_4 4V89_4 4V9C_4 4V9D_4 4V9O_37 4V9P_36 4WF1_4 4WOI_4 4WWW_35 4YBB_4 5AFI_4 5H5U_42 5IQR_34 5IT8_4 5J5B_4 5J7L_4 5J88_4 5J8A_4 5J91_4 5JC9_4 5JTE_4 5JU8_4 5KCR_36 5KCS_38 5KPS_35 5KPV_34 5KPW_34 5KPX_34 5L3P_35 5LZA_4 5LZB_4 5LZC_4 5LZD_4 5LZE_4 5LZF_4 5MDV_41 5MDW_41 5MDY_41 5MDZ_39 5ME0_4 5ME1_4 5MGP_35 5MY1_3 5NO2_2 5NO3_3 5NO4_3 5NP6_7 5NWY_38 5O2R_38 5U4I_35 5U4J_4 5U9F_42 5U9G_42 5UYK_34 5UYL_34 5UYM_34 5UYN_34 5UYP_34 5UYQ_34 5UZ4_3 5WDT_37 5WE4_37 5WE6_37 5WF0_37 5WFK_37 5WFS_37 6AWB_9 6AWC_9 6AWD_8 6BU8_34 6BY1_39 6C4I_37 6DNC_41 6ENF_4 6ENJ_34 6ENU_4 6GWT_37 6GXM_37 6GXN_37 6GXO_37 6GXP_36 6H4N_4 6H58_35 6HRM_36 6I7V_8 6LKQ_3 6NQB_6 6O7K_18 6O9J_34 6O9K_4 6OFX_31 6OG7_31 6OGF_31 6OGG_31 6OGI_31 6OM6_36 6ORE_38 6ORL_34 6OSK_36 6OSQ_37 6OST_34 6OT3_36 6OUO_36 6Q97_41 6Q98_39 6Q9A_39 6SZS_35 6TBV_4 6TC3_4 6TQO_11 6VU3_22 6VWL_34 6VWM_34 6VWN_34 6VYQ_22 6VYR_22 6VYS_22 6VYT_21 6VYU_22 6VYW_22 6VYX_22 6VYY_22 6VYZ_22 6VZ2_22 6VZ3_22 6VZ5_22 6VZ7_22 6VZJ_21 6W6K_3 6W77_3 6W7M_4 6W7N_3 6W7W_2 6WD0_33 6WD1_33 6WD2_33 6WD3_33 6WD4_33 6WD5_33 6WD6_33 6WD7_33 6WD8_33 6WD9_33 6WDA_33 6WDB_33 6WDC_33 6WDD_33 6WDE_33 6WDF_33 6WDG_33 6WDH_33 6WDI_33 6WDJ_33 6WDK_33 6WDL_33 6WDM_33 6WNV_32 6WNW_34 6X6T_24 6X7F_24 6X7K_24 6X9Q_24 6XDQ_24 6XDR_23 6XE0_3 6XGF_23 6XII_23 6XIJ_22 6XZA_4 6XZB_4 6Y69_4 6YSR_37 6YSS_37 6YST_37 6YSU_36 6ZTJ_4 6ZTL_4 6ZTM_4 6ZTN_4 6ZTO_4 6ZTP_4 6ZU1_4 7ABZ_41 7AC7_41 7ACJ_38 7ACR_38 7AFI_2 7AFL_2 7AFO_2 7B5K_35 7BOD_2 7BOE_4 7BOF_2 7BOG_2 7BOH_4 7BOI_2 7CPJ_4 7D6Z_43 7D80_11 7JSS_31 7JSW_31 7JSZ_33 7JT1_31 7JT2_32 7JT3_33 7K00_4 7K50_34 7K51_34 7K52_34 7K53_34 7K54_34 7K55_34 7LV0_34 7M5D_37 7N1P_4 7N2C_4 7N2U_4 7N2V_4 7N30_4 7N31_4 7NAR_4 7NAS_2 7NAT_4 7NAU_4 7NAV_4 7NAX_4 7NBU_4 7NSO_38 7NSP_38 7NSQ_38 7NWT_38 7NWW_36 7O19_4 7O1A_4 7O1C_4 7O5H_4 7OE0_2 7OE1_2 7OI0_1 7OIF_36 7OIG_36 7OII_35 7OIZ_4 7OJ0_4 7OT5_35 7OTC_4 7P3K_4 7PJS_37 7PJT_37 7PJU_37 7PJV_37 7PJW_37 7PJX_37 7PJY_37 7PJZ_37 7Q4K_4 7QG8_40 7QGH_39 7QGN_41 7QGR_39 7S1G_9 7S1H_7 7S1I_9 7S1J_7 7S1K_9 7SA4_40 7SS9_40 7SSD_41 7SSL_41 7SSN_37 7SSO_41 7SSW_39 7ST2_41 7ST6_39 7ST7_44 7TOS_34 7UG7_4 7UPH_23 7ZTA_4 8A3L_4 8AKN_10 8AM9_9 8AYE_10 8B0X_8 8B7Y_33 8CAI_4 8CEP_2 8CGJ_4 8CGR_2 8CGU_2 8EIU_9 8EKC_4 8EMM_36 8FIZ_9 8FTO_9 8G6W_9 8GHU_4 8SYL_4 AF_AFA0A0H3GWI6F1_1 AF_AFA1AGI7F1_1 AF_AFA1JS02F1_1 AF_AFA4TH14F1_1 AF_AFA4WFA4F1_1 AF_AFA6TEU9F1_1 AF_AFA7FNL1F1_1 AF_AFA7MPF7F1_1 AF_AFA7ZSI5F1_1 AF_AFA8A5A1F1_1 AF_AFA8AQJ1F1_1 AF_AFA8GKH4F1_1 AF_AFA9MN71F1_1 AF_AFA9R917F1_1 AF_AFB1IQ03F1_1 AF_AFB1JJG9F1_1 AF_AFB1LHB0F1_1 AF_AFB1X6E8F1_1 AF_AFB2K513F1_1 AF_AFB2U2R5F1_1 AF_AFB2VK72F1_1 AF_AFB4F1K8F1_1 AF_AFB4SUR7F1_1 AF_AFB4TJY6F1_1 AF_AFB4TXB9F1_1 AF_AFB5BGW2F1_1 AF_AFB5F7S2F1_1 AF_AFB5FJJ1F1_1 AF_AFB5R1F3F1_1 AF_AFB5RH39F1_1 AF_AFB5XNB5F1_1 AF_AFB5YT15F1_1 AF_AFB6I210F1_1 AF_AFB7LHZ8F1_1 AF_AFB7LRR3F1_1 AF_AFB7M102F1_1 AF_AFB7MCR2F1_1 AF_AFB7N181F1_1 AF_AFB7NDR8F1_1 AF_AFB7NLL6F1_1 AF_AFB7UK20F1_1 AF_AFC4ZUF1F1_1 AF_AFC5BF28F1_1 AF_AFC6DFS4F1_1 AF_AFO54297F1_1 AF_AFP0A7V8F1_1 AF_AFP0A7V9F1_1 AF_AFP0A7W0F1_1 AF_AFP59132F1_1 AF_AFQ0T006F1_1 AF_AFQ0TCG5F1_1 AF_AFQ1C2X0F1_1 AF_AFQ1CCW7F1_1 AF_AFQ1R636F1_1 AF_AFQ2NQP6F1_1 AF_AFQ31VY0F1_1 AF_AFQ32B55F1_1 AF_AFQ3YWW3F1_1 AF_AFQ57J55F1_1 AF_AFQ5PK09F1_1 AF_AFQ664U5F1_1 AF_AFQ6CZZ4F1_1 AF_AFQ7MYH4F1_1 AF_AFQ8Z1X4F1_1 AF_AFQ8ZJ88F1_1
2OSS_1 2YEL_1 3JVJ_1 3JVK_1 3MUK_1 3MUL_1 3MXF_1 3P5O_1 3SVF_1 3SVG_1 3U5J_1 3U5K_1 3U5L_1 3UVW_1 3UVX_1 3UVY_1 3UW9_1 3ZYU_1 4A9L_1 4BJX_1 4BW1_1 4BW2_1 4BW3_1 4BW4_1 4C66_1 4C67_1 4CFK_1 4CFL_1 4CL9_1 4CLB_1 4E96_1 4F3I_1 4GPJ_1 4HBV_1 4HBW_1 4HBX_1 4HBY_1 4IOO_1 4IOQ_1 4IOR_1 4J0R_1 4J0S_1 4J3I_1 4KV1_1 4LR6_1 4LRG_1 4LYI_1 4LYS_1 4LYW_1 4LZR_1 4LZS_1 4MEN_1 4MEO_1 4MEP_1 4MEQ_1 4MR3_1 4MR4_1 4NQM_1 4NR8_1 4NUC_1 4NUD_1 4NUE_1 4O70_1 4O71_1 4O72_1 4O74_1 4O75_1 4O76_1 4O77_1 4O78_1 4O7A_1 4O7B_1 4O7C_1 4O7E_1 4O7F_1 4OGI_1 4OGJ_1 4PCE_1 4PCI_1 4PS5_1 4QB3_1 4QZS_1 4UIX_1 4UIY_1 4UIZ_1 4UYD_1 4WHW_1 4WIV_1 4X2I_1 4XY9_1 4XYA_1 4YH3_1 4YH4_1 4Z1Q_1 4Z1S_1 4ZC9_1 4ZW1_1 5A5S_1 5A85_1 5ACY_1 5AD2_1 5AD3_1 5BT4_1 5CFW_1 5COI_1 5CP5_1 5CPE_1 5CQT_1 5CRM_1 5CRZ_1 5CS8_1 5CTL_1 5CY9_1 5D0C_1 5D24_1 5D25_1 5D26_1 5D3H_1 5D3J_1 5D3L_1 5D3N_1 5D3P_1 5D3R_1 5D3S_1 5D3T_1 5DLX_1 5DLZ_1 5DW2_1 5DX4_1 5E0R_1 5EGU_1 5EI4_1 5EIS_1 5F5Z_1 5F60_1 5F61_1 5F62_1 5F63_1 5FBX_1 5HCL_1 5HLS_1 5HM0_1 5HQ5_1 5I80_1 5I88_1 5IGK_1 5KDH_1 5KHM_1 5KJ0_1 5KU3_1 5LJ1_1 5LJ2_1 5LUU_1 5M39_1 5M3A_1 5MKZ_1 5MLI_1 5N2M_1 5NNC_1 5NND_1 5NNE_1 5NNF_1 5NNG_1 5O97_1 5OVB_1 5OWM_1 5OWW_1 5S9P_1 5S9Q_1 5S9R_1 5TI2_1 5TI3_1 5TI4_1 5TI5_1 5TI6_1 5TI7_1 5U28_1 5U2E_1 5U2F_1 5ULA_1 5UVW_1 5V67_1 5VBO_1 5VBP_1 5VZS_1 5W55_1 5WA5_1 5WMA_1 5WMD_1 5WMG_1 5Y8C_1 5Y8W_1 5Y8Y_1 5Y8Z_1 5Y93_1 5Y94_1 5YOU_1 5YOV_1 5YQX_1 5Z1R_1 5Z1S_1 5Z1T_1 5Z8G_1 5Z8R_1 5Z8Z_1 5Z90_1 5Z9K_1 6AFR_1 6AJV_1 6AJW_1 6AJX_1 6AJY_1 6AJZ_1 6BN7_3 6BN8_3 6BN9_3 6BNB_3 6BOY_3 6CD4_1 6CD5_1 6CIY_1 6CKR_1 6CKS_1 6CZU_1 6CZV_1 6DJC_1 6DL2_1 6DMJ_1 6DML_1 6E4A_1 6FNX_1 6FO5_1 6FSY_1 6FT3_1 6FT4_1 6G0D_1 6G0E_1 6G0F_1 6G0G_1 6G0H_1 6G0O_1 6G0P_1 6G0Q_1 6G0R_1 6G0S_1 6HDQ_1 6HOV_1 6I7X_1 6I7Y_1 6IN1_1 6KEC_1 6KED_1 6KEE_1 6KEF_1 6KEG_1 6KEH_1 6KEI_1 6KEJ_1 6KEK_1 6MAU_1 6MH1_1 6MH7_1 6P05_1 6PRT_1 6PS9_1 6PSB_1 6Q3Y_1 6Q3Z_1 6RWJ_1 6S25_1 6S4B_1 6S6K_1 6SA2_1 6SA3_1 6SAH_1 6SAJ_1 6SB8_1 6SE4_1 6SWN_1 6SWQ_1 6TPX_1 6TPY_1 6TPZ_1 6U0D_1 6U6K_1 6U72_1 6U74_1 6U8G_1 6U8M_1 6ULS_1 6ULV_1 6UVJ_1 6UVM_1 6UWU_1 6UWX_1 6V0U_1 6V1K_1 6V1L_1 6V1U_1 6VIW_1 6VIZ_1 6VUB_1 6VUC_1 6VUF_1 6VUJ_1 6WGX_1 6WVX_1 6WW8_1 6X7B_1 6X7C_1 6XUZ_1 6XV3_1 6XV7_1 6XVC_1 6YIN_1 6YQN_1 6YQO_1 6YQP_1 6YQZ_1 6Z7G_1 6Z7L_1 6Z7M_1 6ZB3_1 6ZCI_1 6ZED_1 6ZEL_1 6ZF9_1 7A9U_1 7AJN_1 7AXR_1 7B1T_1 7C2Z_1 7DHS_1 7FH2_1 7JKW_1 7JKX_1 7JKY_1 7K6G_1 7K6H_1 7L9M_1 7LH8_1 7M16_1 7MCE_1 7MCF_1 7MLQ_1 7MLR_1 7MLS_1 7MR5_1 7MR6_1 7MR7_1 7MR8_1 7MR9_1 7MRA_1 7MRB_1 7O18_1 7P6V_1 7P6W_1 7P6Y_1 7Q3F_1 7QDL_1 7R5B_1 7R9C_1 7REK_1 7REL_1 7REM_1 7RJO_1 7RJP_1 7RJQ_1 7RJR_1 7RMD_1 7RN2_1 7RUI_1 7RXR_1 7RXS_1 7RXT_1 7T3F_1 7TUQ_1 7TV0_1 7UGF_1 7UTY_1 7UZN_1 7V1U_1 7V2J_1 7W3D_1 7WJS_1 7WKY_1 7WL4_1 7WWZ_1 7YL2_1 7YMG_1 7YQ9_1 7Z9W_1 7Z9Y_1 7ZA6_1 7ZA7_1 7ZA8_1 7ZA9_1 7ZAA_1 7ZAD_1 7ZAE_1 7ZAJ_1 7ZAQ_1 7ZAR_1 7ZAT_1 7ZE6_1 7ZE7_1 7ZEF_1 7ZEN_1 7ZFN_1 7ZFO_1 7ZFS_1 7ZFT_1 7ZFU_1 7ZFV_1 7ZFY_1 7ZFZ_1 7ZG1_1 7ZG2_1 8B5B_1 8B5C_1 8BDS_4 8BEB_4 8DYR_1 8E17_1 8E3W_1 8EAD_1 8P9F_1 8P9G_1 8P9H_1 8P9I_1 8P9J_1 8P9K_1 8P9L_1 8PIQ_1 MA_MAT3VR3130_1
1FKN_1 1M4H_1 1SGZ_1 1TQF_1 1W50_1 1W51_1 1XN2_1 1XN3_1 1XS7_1 1YM2_1 1YM4_1 2B8L_1 2B8V_1 2F3E_1 2F3F_1 2FDP_1 2G94_1 2HIZ_1 2HM1_1 2IQG_1 2IRZ_1 2IS0_1 2NTR_1 2OAH_1 2OF0_1 2OHK_1 2OHL_1 2OHM_1 2OHN_1 2OHP_1 2OHQ_1 2OHR_1 2OHS_1 2OHT_1 2OHU_1 2P4J_1 2P83_1 2P8H_1 2PH6_1 2PH8_1 2Q11_1 2Q15_1 2QK5_1 2QMD_1 2QMF_1 2QMG_1 2QP8_1 2QU2_1 2QU3_1 2QZK_1 2QZL_1 2VA5_1 2VA6_1 2VA7_1 2VIE_1 2VIJ_1 2VIY_1 2VIZ_1 2VJ6_1 2VJ7_1 2VJ9_1 2VKM_1 2VNM_1 2VNN_1 2WEZ_1 2WF0_1 2WF1_1 2WF2_1 2WF3_1 2WF4_1 2WJO_1 2XFI_1 2XFJ_1 2XFK_1 2ZDZ_1 2ZE1_1 2ZHR_1 2ZHS_1 2ZHT_1 2ZHU_1 2ZHV_1 2ZJH_1 2ZJI_1 2ZJJ_1 2ZJK_1 2ZJL_1 2ZJM_1 2ZJN_1 3BRA_1 3BUF_1 3BUG_1 3BUH_1 3CIB_1 3CIC_1 3CID_1 3CKP_1 3CKR_1 3DM6_1 3DUY_1 3DV1_1 3DV5_1 3EXO_1 3FKT_1 3H0B_1 3HVG_1 3HW1_1 3I25_1 3IGB_1 3IN3_1 3IN4_1 3IND_1 3INE_1 3INF_1 3INH_1 3IVH_1 3IVI_1 3IXJ_1 3IXK_1 3K5C_1 3K5D_1 3K5F_1 3K5G_1 3KMX_1 3KMY_1 3KN0_1 3KYR_1 3L38_1 3L3A_1 3L58_1 3L59_1 3L5B_1 3L5C_1 3L5D_1 3L5E_1 3L5F_1 3LHG_1 3LNK_1 3LPI_1 3LPJ_1 3LPK_1 3MSJ_1 3MSK_1 3MSL_1 3N4L_1 3NSH_1 3OHF_1 3OHH_1 3OOZ_1 3PI5_1 3QBH_1 3QI1_1 3R1G_1 3R2F_1 3RSV_1 3RSX_1 3RTH_1 3RTM_1 3RTN_1 3RU1_1 3RVI_1 3S2O_1 3S7L_1 3S7M_1 3SKF_1 3SKG_1 3TPJ_1 3TPL_1 3TPP_1 3TPR_1 3U6A_1 3UDH_1 3UDJ_1 3UDK_1 3UDM_1 3UDN_1 3UDP_1 3UDQ_1 3UDR_1 3UDY_1 3UFL_1 3UQP_1 3UQR_1 3UQU_1 3UQW_1 3UQX_1 3VEU_1 3VF3_1 3VG1_1 3VV6_1 3VV7_1 3VV8_1 3WB4_1 3WB5_1 3ZMG_1 3ZOV_1 4ACU_1 4ACX_1 4AZY_1 4B00_1 4B05_1 4B0Q_1 4B1D_1 4B1E_1 4B70_1 4B72_1 4B77_1 4B78_1 4BEK_1 4BFD_1 4D83_1 4D85_1 4D88_1 4D89_1 4D8C_1 4DH6_1 4DI2_1 4DJU_1 4DJV_1 4DJW_1 4DJX_1 4DJY_1 4DPF_1 4DPI_1 4DUS_1 4DV9_1 4DVF_1 4EWO_1 4EXG_1 4FCO_1 4FGX_1 4FM7_1 4FM8_1 4FRI_1 4FRJ_1 4FRK_1 4FRS_1 4FS4_1 4FSE_1 4FSL_1 4GID_1 4GMI_1 4H1E_1 4H3F_1 4H3G_1 4H3I_1 4H3J_1 4HA5_1 4HZT_1 4I0D_1 4I0E_1 4I0F_1 4I0G_1 4I0H_1 4I0I_1 4I0J_1 4I0Z_1 4I10_1 4I11_1 4I12_1 4I1C_1 4IVS_1 4IVT_1 4J0P_1 4J0T_1 4J0V_1 4J0Y_1 4J0Z_1 4J17_1 4J1C_1 4J1E_1 4J1F_1 4J1H_1 4J1I_1 4J1K_1 4JOO_1 4JP9_1 4JPC_1 4JPE_1 4K8S_1 4K9H_1 4KE0_1 4KE1_1 4L7G_1 4L7H_1 4L7J_1 4LC7_1 4LXA_1 4LXK_1 4LXM_1 4N00_1 4PZW_1 4PZX_1 4R5N_1 4R8Y_1 4R91_1 4R92_1 4R93_1 4R95_1 4RCD_1 4RCE_1 4RCF_1 4RRN_1 4RRO_1 4RRS_1 4TRW_1 4TRY_1 4TRZ_1 4WTU_1 4WY1_1 4WY6_1 4X2L_1 4X7I_1 4XKX_1 4XXS_1 4YBI_1 4ZPE_1 4ZPF_1 4ZPG_1 4ZSM_1 4ZSP_1 4ZSQ_1 4ZSR_1 5CLM_1 5DQC_1 5ENK_1 5ENM_1 5EZX_1 5EZZ_1 5F00_1 5F01_1 5HD0_1 5HDU_1 5HDV_1 5HDX_1 5HDZ_1 5HE4_1 5HE5_1 5HE7_1 5HTZ_1 5HU0_1 5HU1_1 5I3V_1 5I3W_1 5I3X_1 5I3Y_1 5IE1_1 5KQF_1 5KR8_1 5MBW_1 5MCO_1 5MCQ_1 5MXD_1 5QCO_1 5QCP_1 5QCQ_1 5QCR_1 5QCS_1 5QCT_1 5QCU_1 5QCV_1 5QCW_1 5QCX_1 5QCY_1 5QCZ_1 5QD0_1 5QD1_1 5QD2_1 5QD3_1 5QD4_1 5QD5_1 5QD6_1 5QD7_1 5QD8_1 5QD9_1 5QDA_1 5QDB_1 5QDC_1 5QDD_1 5T1U_1 5T1W_1 5TOL_1 5UYU_1 5V0N_1 5YGX_1 5YGY_1 6BFD_1 6BFE_1 6BFW_1 6BFX_1 6C2I_1 6DHC_1 6DMI_1 6E3Z_1 6EJ2_1 6EJ3_1 6EQM_1 6FGY_1 6JSE_1 6JSF_1 6JSG_1 6JSN_1 6JT3_1 6JT4_1 6NV7_1 6NV9_1 6NW3_1 6OD6_1 6PZ4_1 6UVP_1 6UVV_1 6UVY_1 6UWP_1 6UWV_1 6WNY_1 7B1E_1 7B1P_1 7B1Q_1 7D2V_1 7D2X_1 7D36_1 7D5A_1 7DCZ_1 7F1D_1 7MYI_1 7MYR_1 7MYU_1 7N66_1 AF_AFA0A024R3D7F1_1 AF_AFP56817F1_1 AF_AFP56818F1_1 AF_AFP56819F1_1 AF_AFQ1KLR6F1_1 AF_AFQ2HJ40F1_1
2YKR_17 3IY8_10 3J9Y_11 3J9Z_11 3JA1_17 3JBU_16 3JBV_17 3JCD_16 3JCE_16 3JCJ_54 3JCN_48 4A2I_17 4ADV_17 4U1U_17 4U1V_17 4U20_17 4U24_17 4U25_17 4U26_17 4U27_17 4V47_43 4V48_45 4V4H_16 4V4Q_16 4V4V_18 4V4W_18 4V50_19 4V52_16 4V53_16 4V54_16 4V55_16 4V56_14 4V57_14 4V5B_49 4V5H_17 4V5Y_16 4V64_16 4V65_11 4V66_11 4V69_8 4V6C_16 4V6D_16 4V6E_16 4V6K_53 4V6L_20 4V6M_21 4V6N_54 4V6O_20 4V6P_20 4V6Q_20 4V6R_20 4V6S_53 4V6T_17 4V6V_8 4V6Y_16 4V6Z_16 4V70_16 4V71_16 4V72_16 4V73_16 4V74_16 4V75_16 4V76_16 4V77_16 4V78_16 4V79_16 4V7A_16 4V7B_17 4V7C_17 4V7D_51 4V7I_52 4V7S_17 4V7T_17 4V7U_17 4V7V_17 4V85_17 4V89_17 4V9C_17 4V9D_17 4V9O_50 4V9P_49 4WF1_17 4WOI_17 4WWW_48 4YBB_17 5AFI_17 5H5U_55 5IQR_47 5IT8_17 5J5B_17 5J7L_17 5J88_17 5J8A_17 5J91_17 5JC9_17 5JTE_17 5JU8_17 5KCR_49 5KCS_51 5KPS_48 5KPV_47 5KPW_47 5KPX_47 5L3P_47 5LZA_17 5LZB_17 5LZC_17 5LZD_17 5LZE_17 5LZF_17 5MDV_54 5MDW_54 5MDY_54 5MDZ_52 5ME0_17 5ME1_17 5MGP_48 5MY1_16 5NO2_15 5NO3_16 5NO4_16 5NP6_20 5NWY_51 5O2R_51 5U4I_48 5U9F_55 5U9G_55 5UYK_47 5UYL_47 5UYM_47 5UYN_47 5UYP_47 5UYQ_47 5UZ4_16 5WDT_50 5WE4_50 5WE6_50 5WF0_50 5WFK_50 5WFS_50 6AWB_22 6AWC_22 6AWD_21 6BU8_47 6BY1_52 6C4I_50 6DNC_54 6ENF_17 6ENJ_47 6ENU_17 6GWT_50 6GXM_50 6GXN_50 6GXO_50 6GXP_49 6H4N_17 6H58_48 6HRM_49 6I7V_21 6LKQ_16 6NQB_13 6O7K_4 6O9J_47 6O9K_17 6OFX_44 6OG7_44 6OGF_44 6OGG_44 6OGI_44 6OM6_49 6ORE_51 6ORL_47 6OSK_49 6OSQ_50 6OST_47 6OT3_49 6OUO_49 6Q97_54 6Q98_52 6Q9A_52 6SZS_48 6TBV_17 6TC3_17 6VU3_34 6VWL_47 6VWM_47 6VWN_47 6VYQ_34 6VYR_34 6VYS_34 6VYT_33 6VYU_34 6VYW_34 6VYX_34 6VYY_34 6VYZ_34 6VZ2_34 6VZ3_34 6VZ5_34 6VZ7_34 6VZJ_33 6W6K_15 6W77_15 6W7M_17 6W7N_13 6W7W_9 6WD0_46 6WD1_46 6WD2_46 6WD3_46 6WD4_46 6WD5_46 6WD6_46 6WD7_46 6WD8_46 6WD9_46 6WDA_46 6WDB_46 6WDC_46 6WDD_46 6WDE_46 6WDF_46 6WDG_46 6WDH_46 6WDI_46 6WDJ_46 6WDK_46 6WDL_46 6WDM_46 6WNV_45 6WNW_47 6X6T_36 6X7F_36 6X7K_36 6X9Q_36 6XDQ_36 6XDR_35 6XE0_16 6XGF_35 6XII_35 6XIJ_34 6XZA_17 6XZB_17 6Y69_17 6YSR_50 6YSS_50 6YST_50 6YSU_49 6ZTJ_17 6ZTL_17 6ZTM_17 6ZTN_17 6ZTO_17 6ZTP_17 6ZU1_17 7ABZ_54 7AC7_54 7ACJ_51 7ACR_51 7AFI_10 7AFL_10 7AFO_10 7B5K_48 7BOD_10 7BOE_17 7BOF_10 7BOG_10 7BOH_17 7BOI_10 7CPJ_17 7D6Z_56 7D80_24 7JSS_44 7JSW_44 7JSZ_46 7JT1_44 7JT2_45 7JT3_46 7K00_17 7K50_47 7K51_47 7K52_47 7K53_47 7K54_47 7K55_47 7LV0_47 7M5D_50 7N1P_17 7N2C_17 7N2U_17 7N2V_17 7N30_17 7N31_17 7NAR_17 7NAS_10 7NAT_17 7NAU_17 7NAV_17 7NAX_17 7NBU_17 7NSO_51 7NSP_51 7NSQ_51 7NWT_51 7NWW_49 7O19_17 7O1A_17 7O1C_17 7O5H_12 7OE0_10 7OE1_10 7OI0_8 7OIF_49 7OIG_49 7OII_48 7OIZ_17 7OJ0_17 7OT5_48 7OTC_17 7P3K_17 7PJS_50 7PJT_50 7PJU_50 7PJV_50 7PJW_50 7PJX_50 7PJY_50 7PJZ_50 7Q4K_17 7QG8_53 7QGH_52 7QGN_54 7QGR_52 7S1G_54 7S1H_51 7S1I_54 7S1J_51 7S1K_54 7SA4_53 7SS9_53 7SSD_54 7SSL_54 7SSN_50 7SSO_54 7SSW_52 7ST2_54 7ST6_52 7ST7_52 7TOS_47 7UG7_17 7UPH_4 7ZTA_17 8A3L_17 8AKN_23 8AM9_22 8AYE_23 8B0X_21 8B7Y_46 8CAI_12 8CEP_10 8CGJ_12 8CGR_10 8CGU_10 8EIU_22 8EKC_17 8EMM_49 8FIZ_19 8FTO_22 8G6W_22 8GHU_13 8SYL_17 AF_AFA0A077ZL61F1_1 AF_AFA1AGK0F1_1 AF_AFA1JS24F1_1 AF_AFA4TH01F1_1 AF_AFA7FNM6F1_1 AF_AFA7MPH2F1_1 AF_AFA7ZSK0F1_1 AF_AFA8A5B6F1_1 AF_AFA8AQK7F1_1 AF_AFA8GKI8F1_1 AF_AFA9MN57F1_1 AF_AFA9MSY9F1_1 AF_AFB1IPY8F1_1 AF_AFB1JIX0F1_1 AF_AFB1LHC5F1_1 AF_AFB1X6G3F1_1 AF_AFB2K5M1F1_1 AF_AFB2U2S9F1_1 AF_AFB2VK55F1_1 AF_AFB4SUT1F1_1 AF_AFB4TKK6F1_1 AF_AFB4TXD3F1_1 AF_AFB5BGX7F1_1 AF_AFB5F7T6F1_1 AF_AFB5FJK5F1_1 AF_AFB5R282F1_1 AF_AFB5RH24F1_1 AF_AFB5YTN2F1_1 AF_AFB6I225F1_1 AF_AFB7L4K0F1_1 AF_AFB7LRS7F1_1 AF_AFB7M1M5F1_1 AF_AFB7MCS6F1_1 AF_AFB7N0V1F1_1 AF_AFB7NDT2F1_1 AF_AFB7NLN0F1_1 AF_AFB7UK35F1_1 AF_AFC0Q0A7F1_1 AF_AFC4ZUG6F1_1 AF_AFC6DG65F1_1 AF_AFP0AG63F1_1 AF_AFP0AG64F1_1 AF_AFP0AG65F1_1 AF_AFP0AG66F1_1 AF_AFP46175F1_1 AF_AFP66451F1_1 AF_AFP66452F1_1 AF_AFQ0SZZ1F1_1 AF_AFQ0TCF0F1_1 AF_AFQ1C2V6F1_1 AF_AFQ1CCV3F1_1 AF_AFQ1R616F1_1 AF_AFQ2NQN1F1_1 AF_AFQ31VW5F1_1 AF_AFQ32B40F1_1 AF_AFQ3YWU8F1_1 AF_AFQ57J41F1_1 AF_AFQ5PIU2F1_1 AF_AFQ664T0F1_1 AF_AFQ6CZX9F1_1 AF_AFQ8ZJA3F1_1
1B75_1 1D6K_2 1DFU_3 1ML5_43 2J28_30 2RDO_3 3BBX_3 3J5L_30 3J7Z_30 3J8G_18 3J9Y_46 3J9Z_35 3JA1_31 3JBU_47 3JBV_54 3JCD_46 3JCE_49 3JCJ_26 3JCN_27 487D_7 4CSU_32 4U1U_43 4U1V_43 4U20_43 4U24_43 4U25_43 4U26_43 4U27_43 4UY8_9 4V42_45 4V47_21 4V48_22 4V4H_24 4V4Q_24 4V4V_44 4V4W_44 4V50_45 4V52_35 4V53_35 4V54_35 4V55_35 4V56_35 4V57_35 4V5B_28 4V5H_55 4V5Y_35 4V64_24 4V65_26 4V66_26 4V69_41 4V6C_43 4V6D_45 4V6E_45 4V6K_23 4V6L_47 4V6M_50 4V6N_24 4V6O_48 4V6P_48 4V6Q_48 4V6R_48 4V6S_24 4V6T_46 4V6V_41 4V6Y_44 4V6Z_44 4V70_44 4V71_44 4V72_44 4V73_44 4V74_44 4V75_44 4V76_44 4V77_44 4V78_44 4V79_44 4V7A_43 4V7B_47 4V7C_48 4V7D_25 4V7I_26 4V7S_43 4V7T_43 4V7U_43 4V7V_43 4V85_56 4V89_55 4V9C_45 4V9D_46 4V9O_22 4V9P_22 4WF1_43 4WOI_46 4WWW_22 4YBB_43 5ADY_30 5AFI_47 5AKA_30 5GAD_25 5GAE_23 5GAF_25 5GAG_25 5GAH_25 5H5U_29 5IQR_21 5IT8_51 5J5B_49 5J7L_49 5J88_50 5J8A_50 5J91_50 5JC9_50 5JTE_47 5JU8_46 5KCR_23 5KCS_24 5KPS_22 5KPV_21 5KPW_21 5KPX_21 5L3P_21 5LZA_45 5LZB_47 5LZC_47 5LZD_47 5LZE_46 5LZF_46 5MDV_28 5MDW_28 5MDY_28 5MDZ_26 5MGP_21 5NCO_25 5NP6_46 5NWY_23 5O2R_22 5U4I_22 5U9F_27 5U9G_27 5UYK_21 5UYL_21 5UYM_21 5UYN_21 5UYP_21 5UYQ_21 5WDT_22 5WE4_22 5WE6_22 5WF0_22 5WFK_22 5WFS_22 6BU8_21 6BY1_25 6C4I_23 6DNC_26 6ENF_42 6ENJ_20 6ENU_43 6GBZ_19 6GC0_20 6GC4_1 6GC8_21 6GWT_22 6GXM_22 6GXN_22 6GXO_22 6GXP_22 6H4N_42 6H58_27 6HRM_23 6I0Y_10 6I7V_46 6LKQ_39 6O9J_3 6O9K_43 6OFX_19 6OG7_19 6OGF_19 6OGG_19 6OGI_19 6OM6_24 6ORE_25 6ORL_22 6OSK_23 6OSQ_24 6OST_22 6OT3_23 6OUO_23 6PJ6_22 6Q97_28 6Q98_26 6Q9A_26 6QDW_30 6QUL_22 6S0K_24 6SZS_27 6TBV_43 6TC3_43 6U48_22 6VU3_5 6VWL_19 6VWM_21 6VWN_21 6VYQ_5 6VYR_5 6VYS_5 6VYT_5 6VYU_5 6VYW_5 6VYX_5 6VYY_5 6VYZ_5 6VZ2_5 6VZ3_5 6VZ5_5 6VZ7_5 6VZJ_5 6WD0_21 6WD1_21 6WD2_21 6WD3_21 6WD4_21 6WD5_21 6WD6_21 6WD7_21 6WD8_21 6WD9_21 6WDA_21 6WDB_21 6WDC_21 6WDD_21 6WDE_21 6WDF_21 6WDG_21 6WDH_21 6WDI_21 6WDJ_21 6WDK_21 6WDL_21 6WDM_21 6WNT_20 6WNV_20 6WNW_21 6X6T_5 6X7F_5 6X7K_5 6X9Q_5 6XDQ_5 6XDR_5 6XGF_5 6XII_5 6XIJ_5 6XZ7_22 6XZA_43 6XZB_43 6Y69_42 6YS3_30 6YSR_29 6YSS_29 6YST_29 6YSU_28 6ZTJ_48 6ZTL_45 6ZTM_45 6ZTN_45 6ZTO_45 6ZTP_45 6ZU1_45 7ABZ_30 7AC7_28 7ACJ_25 7ACR_25 7B5K_21 7BL2_17 7BL3_18 7BL4_16 7BL5_14 7BL6_16 7BV8_23 7CPJ_43 7D6Z_28 7D80_51 7JSS_19 7JSW_19 7JSZ_21 7JT1_19 7JT2_20 7JT3_21 7K00_42 7K50_21 7K51_21 7K52_21 7K53_21 7K54_21 7K55_21 7LV0_21 7LVK_21 7M5D_24 7N1P_45 7N2C_47 7N2U_43 7N2V_45 7N30_43 7N31_43 7NBU_46 7NSO_21 7NSP_21 7NSQ_21 7NWT_21 7NWW_23 7O19_43 7O1A_43 7O1C_43 7OIF_23 7OIG_23 7OII_22 7OIZ_42 7OJ0_42 7OT5_22 7OTC_41 7P3K_42 7PJS_29 7PJT_29 7PJU_29 7PJV_29 7PJW_29 7PJX_29 7PJY_29 7PJZ_29 7Q4K_43 7QG8_24 7QGH_20 7QGN_25 7QGR_20 7QQ3_19 7S1G_33 7S1H_31 7S1I_33 7S1J_31 7S1K_33 7SA4_27 7SS9_26 7SSD_26 7SSL_26 7SSN_23 7SSO_26 7SSW_25 7ST2_26 7ST6_25 7ST7_23 7TOS_21 7UG7_45 7UPH_45 7YLA_23 7Z20_29 7ZOD_30 7ZP8_29 7ZQ5_29 7ZQ6_29 7ZTA_42 8A3L_46 8AKN_52 8AM9_47 8ANA_27 8AP4_28 8AYE_50 8B0X_48 8B7Y_19 8C8X_17 8C8Y_1 8C8Z_1 8C90_1 8C94_18 8C95_13 8CAM_23 8CEU_25 8CGD_25 8CGK_23 8CGV_24 8EIU_49 8EKC_45 8EMM_21 8FIZ_52 8FTO_49 8G6W_50 8G6X_21 8G6Y_29 8SYL_45 AF_AFA7ZP09F1_1 AF_AFA8A248F1_1 AF_AFA8AE31F1_1 AF_AFA9MK27F1_1 AF_AFA9N6F6F1_1 AF_AFB1IY84F1_1 AF_AFB1LKT4F1_1 AF_AFB1X883F1_1 AF_AFB2TV63F1_1 AF_AFB4SYR0F1_1 AF_AFB4TAP8F1_1 AF_AFB4TPC7F1_1 AF_AFB5BE12F1_1 AF_AFB5EYS6F1_1 AF_AFB5FNN0F1_1 AF_AFB5R194F1_1 AF_AFB5RC63F1_1 AF_AFB5YWX8F1_1 AF_AFB6I184F1_1 AF_AFB7LAK9F1_1 AF_AFB7LJS7F1_1 AF_AFB7M535F1_1 AF_AFB7MFA0F1_1 AF_AFB7MXK1F1_1 AF_AFB7N5E9F1_1 AF_AFB7NN00F1_1 AF_AFB7UFK2F1_1 AF_AFC0Q0R6F1_1 AF_AFC4ZU30F1_1 AF_AFP68918F1_1 AF_AFP68919F1_1 AF_AFQ0TFQ4F1_1 AF_AFQ31YZ2F1_1 AF_AFQ32HY5F1_1 AF_AFQ3Z022F1_1 AF_AFQ57MB4F1_1 AF_AFQ5PE20F1_1 AF_AFQ7CQ71F1_1 AF_AFQ8FFS1F1_1 AF_AFQ8XE69F1_1 AF_AFQ8XFE7F1_1
2J28_4 2RDO_28 3BBX_29 3J5L_4 3J7Z_4 3J8G_25 3J9Y_54 3J9Z_45 3JA1_42 3JBU_27 3JBV_31 3JCD_24 3JCE_25 3JCJ_34 3JCN_4 4CSU_8 4U1U_51 4U1V_51 4U20_51 4U24_51 4U25_51 4U26_51 4U27_51 4UY8_4 4V4H_50 4V4Q_50 4V50_53 4V52_34 4V53_34 4V54_34 4V55_34 4V56_34 4V57_34 4V5B_4 4V5H_32 4V5Y_34 4V64_50 4V65_46 4V66_46 4V69_50 4V6C_51 4V6D_53 4V6E_53 4V6K_32 4V6L_56 4V6M_58 4V6N_33 4V6O_57 4V6P_57 4V6Q_57 4V6R_57 4V6S_33 4V6T_54 4V6V_51 4V6Y_52 4V6Z_52 4V70_52 4V71_52 4V72_52 4V73_52 4V74_52 4V75_52 4V76_52 4V77_52 4V78_52 4V79_52 4V7A_51 4V7B_55 4V7C_56 4V7D_33 4V7I_34 4V7S_51 4V7T_51 4V7U_51 4V7V_51 4V85_32 4V89_31 4V9C_53 4V9D_54 4V9O_30 4V9P_30 4WF1_51 4WOI_54 4WWW_30 4YBB_51 5ADY_4 5AFI_55 5AKA_4 5GAD_33 5GAE_31 5GAF_33 5GAG_33 5GAH_33 5H5U_37 5IQR_30 5IT8_25 5J5B_25 5J7L_25 5J88_25 5J8A_25 5J91_25 5JC9_25 5JTE_55 5JU8_54 5KCR_31 5KCS_33 5KPS_31 5KPV_30 5KPW_30 5KPX_30 5L3P_30 5LZA_53 5LZB_55 5LZC_55 5LZD_55 5LZE_54 5LZF_54 5MDV_37 5MDW_37 5MDY_37 5MDZ_35 5MGP_29 5NCO_33 5NP6_54 5NWY_31 5O2R_30 5U4I_30 5U9F_36 5U9G_36 5UYK_30 5UYL_30 5UYM_30 5UYN_30 5UYP_30 5UYQ_30 5WDT_30 5WE4_30 5WE6_30 5WF0_30 5WFK_30 5WFS_30 6BU8_30 6BY1_34 6C4I_32 6DNC_35 6ENF_50 6ENJ_28 6ENU_51 6GBZ_27 6GC0_28 6GC8_29 6GWT_30 6GXM_30 6GXN_30 6GXO_30 6GXP_30 6H4N_50 6H58_4 6HRM_32 6I0Y_5 6I7V_54 6LKQ_47 6O9J_29 6O9K_54 6OFX_27 6OG7_27 6OGF_27 6OGG_27 6OGI_27 6OM6_32 6ORE_34 6ORL_30 6OSK_32 6OSQ_33 6OST_30 6OT3_32 6OUO_32 6PJ6_30 6Q97_37 6Q98_35 6Q9A_35 6QDW_7 6QUL_30 6S0K_32 6SZS_4 6TBV_51 6TC3_51 6U48_30 6VU3_53 6VWL_27 6VWM_29 6VWN_29 6VYQ_53 6VYR_53 6VYS_53 6VYT_51 6VYU_52 6VYW_52 6VYX_52 6VYY_52 6VYZ_52 6VZ2_52 6VZ3_52 6VZ5_52 6VZ7_52 6VZJ_52 6WD0_29 6WD1_29 6WD2_29 6WD3_29 6WD4_29 6WD5_29 6WD6_29 6WD7_29 6WD8_29 6WD9_29 6WDA_29 6WDB_29 6WDC_29 6WDD_29 6WDE_29 6WDF_29 6WDG_29 6WDH_29 6WDI_29 6WDJ_29 6WDK_29 6WDL_29 6WDM_29 6WNT_28 6WNV_28 6WNW_30 6X6T_55 6X7F_55 6X7K_55 6X9Q_55 6XDQ_55 6XDR_54 6XGF_54 6XII_54 6XIJ_53 6XZ7_30 6XZA_51 6XZB_51 6Y69_50 6YS3_7 6YSR_4 6YSS_4 6YST_4 6YSU_4 6ZTJ_56 6ZTL_53 6ZTM_53 6ZTN_53 6ZTO_53 6ZTP_53 6ZU1_53 7ABZ_37 7AC7_37 7ACJ_34 7ACR_34 7B5K_29 7BL4_33 7BL6_32 7BV8_31 7CPJ_51 7D6Z_36 7D80_2 7JSS_27 7JSW_27 7JSZ_29 7JT1_27 7JT2_28 7JT3_29 7K00_50 7K50_30 7K51_30 7K52_30 7K53_30 7K54_30 7K55_30 7LV0_30 7LVK_29 7M5D_33 7N1P_54 7N2C_56 7N2U_52 7N2V_54 7N30_52 7N31_52 7NBU_54 7NSO_29 7NSP_29 7NSQ_29 7NWT_34 7NWW_32 7O19_51 7O1A_51 7O1C_51 7OIF_32 7OIG_32 7OII_31 7OIZ_50 7OJ0_50 7OT5_31 7OTC_50 7P3K_50 7PJS_4 7PJT_4 7PJU_4 7PJV_4 7PJW_4 7PJX_4 7PJY_4 7PJZ_4 7Q4K_51 7QG8_32 7QGH_28 7QGN_33 7QGR_28 7QQ3_27 7S1G_41 7S1H_39 7S1I_41 7S1J_39 7S1K_41 7SA4_36 7SS9_34 7SSD_35 7SSL_35 7SSN_31 7SSO_35 7SSW_33 7ST2_35 7ST6_34 7ST7_32 7TOS_30 7UG7_54 7UPH_36 7YLA_31 7Z20_7 7ZOD_7 7ZP8_7 7ZQ5_7 7ZQ6_7 7ZTA_51 8A3L_54 8AKN_3 8AM9_3 8ANA_3 8AP4_3 8AYE_3 8B0X_3 8B7Y_27 8C8X_25 8CAM_3 8CEU_3 8CGD_3 8CGK_3 8CGV_3 8EIU_3 8EKC_54 8EMM_29 8FIZ_38 8FTO_3 8G6W_3 8G6X_29 8G6Y_3 8SYL_54 AF_AFA0A0H3GRB3F1_1 AF_AFA1JMK4F1_1 AF_AFA4TIL3F1_1 AF_AFA4W9M5F1_1 AF_AFA7FHG3F1_1 AF_AFA7MNZ2F1_1 AF_AFA8A0R0F1_1 AF_AFA8GDQ7F1_1 AF_AFA9MFC1F1_1 AF_AFA9N241F1_1 AF_AFA9R0A6F1_1 AF_AFB1IPL1F1_1 AF_AFB1JJ19F1_1 AF_AFB1LE14F1_1 AF_AFB1XG24F1_1 AF_AFB2K666F1_1 AF_AFB2U395F1_1 AF_AFB2VEL8F1_1 AF_AFB4ETK8F1_1 AF_AFB4T4N0F1_1 AF_AFB4TGH3F1_1 AF_AFB4TUF2F1_1 AF_AFB5F7G0F1_1 AF_AFB5FJA6F1_1 AF_AFB5QVW6F1_1 AF_AFB5RAX1F1_1 AF_AFB5XQC8F1_1 AF_AFB5YQ05F1_1 AF_AFB6IBD5F1_1 AF_AFB7L6J0F1_1 AF_AFB7LQ73F1_1 AF_AFB7M1C5F1_1 AF_AFB7MAS7F1_1 AF_AFB7MVJ5F1_1 AF_AFB7N554F1_1 AF_AFB7NT60F1_1 AF_AFB7USA0F1_1 AF_AFC4ZYH9F1_1 AF_AFC5B848F1_1 AF_AFC6DFY8F1_1 AF_AFP0A7Q1F1_1 AF_AFP0A7Q2F1_1 AF_AFP0A7Q3F1_1 AF_AFP0A7Q4F1_1 AF_AFP0A7Q5F1_1 AF_AFQ0THB2F1_1 AF_AFQ1C730F1_1 AF_AFQ1CIG5F1_1 AF_AFQ1RB78F1_1 AF_AFQ2NT30F1_1 AF_AFQ321K8F1_1 AF_AFQ32FI2F1_1 AF_AFQ3Z265F1_1 AF_AFQ57PV1F1_1 AF_AFQ5PH90F1_1 AF_AFQ669Z2F1_1 AF_AFQ6D4H0F1_1 AF_AFQ7N3P8F1_1 AF_AFQ8ZDW7F1_1
3J9Y_12 3J9Z_12 3JA1_23 3JBU_17 3JBV_18 3JCD_17 3JCE_17 3JCJ_2 3JCN_51 4ADV_18 4V47_44 4V48_46 4V4H_17 4V4Q_17 4V4V_19 4V4W_19 4V50_20 4V52_17 4V53_17 4V54_17 4V55_17 4V56_15 4V57_15 4V5B_50 4V5Y_17 4V64_17 4V65_12 4V66_12 4V6C_17 4V6D_17 4V6E_17 4V6K_54 4V6L_21 4V6M_22 4V6N_55 4V6O_21 4V6P_21 4V6Q_21 4V6R_21 4V6S_54 4V6V_9 4V7B_18 4V7C_18 4V7D_52 4V7I_53 4V85_18 4V89_18 4V9C_18 4V9O_51 4V9P_50 4WOI_18 5AFI_18 5H5U_56 5IQR_48 5JTE_18 5JU8_18 5KCR_50 5KCS_52 5KPS_49 5KPV_48 5KPW_48 5KPX_48 5L3P_48 5LZA_18 5LZB_18 5LZC_18 5LZD_18 5LZE_18 5LZF_18 5MDV_55 5MDW_55 5MDY_55 5MDZ_53 5ME0_18 5ME1_18 5MGP_49 5MY1_17 5NP6_21 5NWY_52 5O2R_52 5U4I_49 5U9F_56 5U9G_56 5UYK_48 5UYL_48 5UYM_48 5UYN_48 5UYP_48 5UYQ_48 5UZ4_17 5WDT_51 5WE4_51 5WE6_51 5WF0_51 5WFK_51 5WFS_51 6AWB_23 6AWC_23 6AWD_22 6BU8_48 6C4I_51 6DNC_55 6ENF_18 6ENJ_48 6ENU_18 6GWT_51 6GXM_51 6GXN_51 6GXO_51 6GXP_50 6H4N_18 6H58_49 6HRM_50 6OFX_45 6OG7_45 6OGF_45 6OGG_45 6OGI_45 6OM6_50 6ORE_52 6ORL_48 6OSK_50 6OSQ_51 6OST_48 6OT3_50 6OUO_50 6Q97_55 6Q98_53 6Q9A_53 6SZS_49 6TBV_18 6TC3_18 6VU3_15 6VWL_48 6VWM_48 6VWN_48 6VYQ_15 6VYR_15 6VYS_15 6VYT_14 6VYU_15 6VYW_15 6VYX_15 6VYY_15 6VYZ_15 6VZ2_15 6VZ3_15 6VZ5_15 6VZ7_15 6VZJ_14 6W6K_16 6W77_16 6W7M_18 6WD0_47 6WD1_47 6WD2_47 6WD3_47 6WD4_47 6WD5_47 6WD6_47 6WD7_47 6WD8_47 6WD9_47 6WDA_47 6WDB_47 6WDC_47 6WDD_47 6WDE_47 6WDF_47 6WDG_47 6WDH_47 6WDI_47 6WDJ_47 6WDK_47 6WDL_47 6WDM_47 6WNV_46 6WNW_48 6X6T_17 6X7F_17 6X7K_17 6X9Q_17 6XDQ_17 6XDR_16 6XGF_16 6XII_16 6XIJ_15 6Y69_18 6YSR_51 6YSS_51 6YST_51 6YSU_50 6ZTJ_18 6ZTL_18 6ZTM_18 6ZTN_18 6ZTO_18 6ZTP_18 6ZU1_18 7AC7_55 7ACJ_52 7ACR_52 7AFI_11 7AFL_11 7AFO_11 7BOD_11 7BOE_18 7BOF_11 7BOG_11 7BOH_18 7BOI_11 7CPJ_18 7D6Z_57 7D80_25 7JSS_45 7JSW_45 7JSZ_47 7JT1_45 7JT2_46 7JT3_47 7K00_18 7K50_48 7K51_48 7K52_48 7K53_48 7K54_48 7K55_48 7LV0_48 7M5D_51 7N1P_18 7N2C_18 7N2U_18 7N2V_18 7N30_18 7N31_18 7NAR_18 7NAS_11 7NAT_18 7NAU_18 7NAV_18 7NAX_18 7NBU_18 7NSO_52 7NSP_52 7NSQ_52 7NWT_52 7NWW_50 7O19_18 7O1A_18 7O1C_18 7OE0_11 7OE1_11 7OI0_9 7OIF_50 7OIG_50 7OII_49 7OIZ_18 7OJ0_18 7OT5_49 7OTC_18 7P3K_18 7PJS_51 7PJT_51 7PJU_51 7PJV_51 7PJW_51 7PJX_51 7PJY_51 7PJZ_51 7Q4K_18 7QG8_54 7QGH_53 7QGN_55 7QGR_53 7S1G_55 7S1H_52 7S1I_55 7S1J_52 7S1K_55 7SA4_54 7SS9_54 7SSD_55 7SSL_55 7SSN_51 7SSO_55 7SSW_53 7ST2_55 7ST6_53 7ST7_53 7TOS_48 7UG7_18 7ZTA_18 8A3L_18 8AKN_24 8AM9_23 8AYE_24 8B0X_22 8B7Y_47 8CAI_13 8CEP_11 8CGJ_13 8CGR_11 8CGU_11 8EIU_23 8EKC_18 8EMM_50 8FIZ_20 8FTO_23 8G6W_23 8SYL_18 AF_AFA0A0H3GHD3F1_1 AF_AFA0KG68F1_1 AF_AFA0KT22F1_1 AF_AFA1JIT0F1_1 AF_AFA1RNI7F1_1 AF_AFA1SA58F1_1 AF_AFA1T040F1_1 AF_AFA3D8Q3F1_1 AF_AFA3QI50F1_1 AF_AFA4SIZ8F1_1 AF_AFA4TRM4F1_1 AF_AFA4W5T1F1_1 AF_AFA4Y3F2F1_1 AF_AFA5F3K5F1_1 AF_AFA5U9V0F1_1 AF_AFA5UH50F1_1 AF_AFA6THB3F1_1 AF_AFA6VMD4F1_1 AF_AFA6WJ81F1_1 AF_AFA7FMW3F1_1 AF_AFA7MM78F1_1 AF_AFA7MSX6F1_1 AF_AFA7ZV73F1_1 AF_AFA8A7U8F1_1 AF_AFA8AMJ6F1_1 AF_AFA8FR97F1_1 AF_AFA8G8W6F1_1 AF_AFA8H8L0F1_1 AF_AFA9L122F1_1 AF_AFA9MFK9F1_1 AF_AFA9N520F1_1 AF_AFA9QYL4F1_1 AF_AFB0BQB1F1_1 AF_AFB0TUU7F1_1 AF_AFB0US45F1_1 AF_AFB1IT04F1_1 AF_AFB1JMM2F1_1 AF_AFB1KHY8F1_1 AF_AFB1LQM1F1_1 AF_AFB1XDV2F1_1 AF_AFB2K2L5F1_1 AF_AFB2TY75F1_1 AF_AFB2VCV9F1_1 AF_AFB3GY57F1_1 AF_AFB4F277F1_1 AF_AFB4T3F3F1_1 AF_AFB4TFD7F1_1 AF_AFB4TT35F1_1 AF_AFB5BKL1F1_1 AF_AFB5F3B9F1_1 AF_AFB5FBQ1F1_1 AF_AFB5FSA3F1_1 AF_AFB5R0S0F1_1 AF_AFB5R9F0F1_1 AF_AFB5Y306F1_1 AF_AFB5Z2K7F1_1 AF_AFB6EMP4F1_1 AF_AFB6I2A8F1_1 AF_AFB7LCR3F1_1 AF_AFB7LLY4F1_1 AF_AFB7M9G4F1_1 AF_AFB7MLK7F1_1 AF_AFB7MST2F1_1 AF_AFB7NGD6F1_1 AF_AFB7NTQ7F1_1 AF_AFB7UQL1F1_1 AF_AFB7VI66F1_1 AF_AFB8CIQ3F1_1 AF_AFB8D884F1_1 AF_AFB8D8C7F1_1 AF_AFB8E9N8F1_1 AF_AFB8F5T5F1_1 AF_AFC0Q6G0F1_1 AF_AFC3LRA0F1_1 AF_AFC4LAB7F1_1 AF_AFC4ZR79F1_1 AF_AFC5BF78F1_1 AF_AFC6DE13F1_1 AF_AFP0A7T7F1_1 AF_AFP0A7T8F1_1 AF_AFP0A7T9F1_1 AF_AFP0A7U0F1_1 AF_AFP0A7U1F1_1 AF_AFP0A7U2F1_1 AF_AFP57626F1_1 AF_AFP57916F1_1 AF_AFP66457F1_1 AF_AFP66458F1_1 AF_AFP66478F1_1 AF_AFP66479F1_1 AF_AFQ07XS9F1_1 AF_AFQ0HF41F1_1 AF_AFQ0HYW4F1_1 AF_AFQ0I4E7F1_1 AF_AFQ0SX84F1_1 AF_AFQ0T9J1F1_1 AF_AFQ12RW7F1_1 AF_AFQ1CBW6F1_1 AF_AFQ1CEH2F1_1 AF_AFQ1LSR4F1_1 AF_AFQ1R358F1_1 AF_AFQ2NW53F1_1 AF_AFQ31TD3F1_1 AF_AFQ328J7F1_1 AF_AFQ3YUE5F1_1 AF_AFQ4QN03F1_1 AF_AFQ57GI9F1_1 AF_AFQ5E2E0F1_1 AF_AFQ5PJ56F1_1 AF_AFQ5QY03F1_1 AF_AFQ65VD2F1_1 AF_AFQ66FA0F1_1 AF_AFQ6D137F1_1 AF_AFQ7MH90F1_1 AF_AFQ8EAH4F1_1 AF_AFQ8ZB83F1_1 AF_AFQ8ZK81F1_1 AF_AFQ9KUZ0F1_1
2YKR_2 3J9Y_2 3J9Z_14 3JA1_18 3JBU_1 3JBV_2 3JCD_1 3JCE_21 3JCJ_40 3JCN_35 4A2I_2 4ADV_2 4U1U_2 4U1V_2 4U20_2 4U24_2 4U25_2 4U26_2 4U27_2 4V48_30 4V4H_20 4V4Q_20 4V4V_3 4V4W_3 4V50_4 4V52_20 4V53_20 4V54_20 4V55_20 4V56_18 4V57_18 4V5B_34 4V5H_2 4V5Y_20 4V64_20 4V65_4 4V66_4 4V69_13 4V6C_1 4V6D_1 4V6E_1 4V6K_38 4V6L_5 4V6M_6 4V6N_39 4V6O_5 4V6P_5 4V6Q_5 4V6R_5 4V6S_38 4V6T_2 4V6V_11 4V6Y_1 4V6Z_1 4V70_1 4V71_1 4V72_1 4V73_1 4V74_1 4V75_1 4V76_1 4V77_1 4V78_1 4V79_1 4V7A_1 4V7B_2 4V7C_2 4V7D_36 4V7I_37 4V7S_2 4V7T_2 4V7U_2 4V7V_2 4V85_2 4V89_2 4V9C_2 4V9D_2 4V9O_34 4V9P_34 4WF1_2 4WOI_2 4WWW_33 4YBB_2 5AFI_2 5H5U_40 5IQR_32 5IT8_2 5J5B_2 5J7L_2 5J88_2 5J8A_2 5J91_2 5JC9_2 5JTE_2 5JU8_2 5KCR_34 5KCS_36 5KPS_33 5KPV_32 5KPW_32 5KPX_32 5L3P_33 5LZA_2 5LZB_2 5LZC_2 5LZD_2 5LZE_2 5LZF_2 5MDV_39 5MDW_39 5MDY_39 5MDZ_37 5ME0_2 5ME1_2 5MGP_33 5MY1_20 5NO3_2 5NP6_5 5NWY_36 5O2R_36 5U4I_33 5U9F_40 5U9G_40 5UYK_32 5UYL_32 5UYM_32 5UYN_32 5UYP_32 5UYQ_32 5UZ4_20 5WDT_35 5WE4_35 5WE6_35 5WF0_35 5WFK_35 5WFS_35 6AWB_7 6AWC_7 6AWD_6 6BU8_32 6BY1_37 6C4I_35 6DNC_39 6ENF_2 6ENJ_32 6ENU_2 6GWT_35 6GXM_35 6GXN_35 6GXO_35 6GXP_34 6H4N_2 6H58_33 6HRM_34 6I7V_6 6LKQ_1 6NQB_16 6O7K_14 6O9J_51 6O9K_2 6OFX_29 6OG7_29 6OGF_29 6OGG_29 6OGI_29 6OM6_34 6ORE_36 6ORL_32 6OSK_34 6OSQ_35 6OST_32 6OT3_34 6OUO_34 6Q97_39 6Q98_37 6Q9A_37 6SZS_33 6TBV_2 6TC3_2 6VU3_19 6VWL_32 6VWM_32 6VWN_32 6VYQ_19 6VYR_19 6VYS_19 6VYT_18 6VYU_19 6VYW_19 6VYX_19 6VYY_19 6VYZ_19 6VZ2_19 6VZ3_19 6VZ5_19 6VZ7_19 6VZJ_18 6W7M_2 6WD0_31 6WD1_31 6WD2_31 6WD3_31 6WD4_31 6WD5_31 6WD6_31 6WD7_31 6WD8_31 6WD9_31 6WDA_31 6WDB_31 6WDC_31 6WDD_31 6WDE_31 6WDF_31 6WDG_31 6WDH_31 6WDI_31 6WDJ_31 6WDK_31 6WDL_31 6WDM_31 6WNV_30 6WNW_32 6X6T_21 6X7F_21 6X7K_21 6X9Q_21 6XDQ_21 6XDR_20 6XE0_1 6XGF_20 6XII_20 6XIJ_19 6XZA_2 6XZB_2 6Y69_2 6YSR_35 6YSS_35 6YST_35 6YSU_34 6ZTJ_2 6ZTL_2 6ZTM_2 6ZTN_2 6ZTO_2 6ZTP_2 6ZU1_2 7ABZ_39 7AC7_39 7ACJ_36 7ACR_36 7AF3_9 7AF5_2 7AF8_2 7AFA_2 7AFD_2 7AFH_2 7AFK_2 7AFN_2 7B5K_33 7BOE_2 7BOH_2 7CPJ_2 7D6Z_41 7D80_9 7JSS_29 7JSW_29 7JSZ_31 7JT1_29 7JT2_30 7JT3_31 7K00_2 7K50_32 7K51_32 7K52_32 7K53_32 7K54_32 7K55_32 7LV0_32 7M5D_35 7N1P_2 7N2C_2 7N2U_2 7N2V_2 7N30_2 7N31_2 7NAR_2 7NAT_2 7NAU_2 7NAV_2 7NAX_2 7NBU_2 7NSO_36 7NSP_36 7NSQ_36 7NWT_36 7NWW_34 7O19_2 7O1A_2 7O1C_2 7O5H_3 7OE0_1 7OE1_13 7OIF_34 7OIG_34 7OII_33 7OIZ_2 7OJ0_2 7OT5_33 7OTC_2 7P3K_2 7PJS_35 7PJT_35 7PJU_35 7PJV_35 7PJW_35 7PJX_35 7PJY_35 7PJZ_35 7Q4K_2 7QG8_38 7QGH_37 7QGN_39 7QGR_37 7S1G_7 7S1H_5 7S1I_7 7S1J_5 7S1K_7 7SA4_38 7SS9_38 7SSD_39 7SSL_39 7SSN_35 7SSO_39 7SSW_37 7ST2_39 7ST6_37 7ST7_43 7TOS_32 7UG7_2 7UPH_21 7ZTA_2 8A3L_2 8AKN_8 8AM9_7 8AYE_8 8B0X_6 8B7Y_31 8CAI_2 8CAZ_3 8CF1_2 8CF8_2 8CGJ_2 8EIU_7 8EKC_2 8EMM_34 8FIZ_10 8FTO_7 8G6W_7 8SYL_2 AF_AFA0A0H3GS30F1_1 AF_AFA1A7L3F1_1 AF_AFA1JP82F1_1 AF_AFA4TL92F1_1 AF_AFA4W6R4F1_1 AF_AFA6T4X1F1_1 AF_AFA7FFG9F1_1 AF_AFA7MGT2F1_1 AF_AFA7ZHQ9F1_1 AF_AFA7ZWB5F1_1 AF_AFA8ALC1F1_1 AF_AFA8GIE6F1_1 AF_AFA9MPJ3F1_1 AF_AFA9N0R7F1_1 AF_AFA9R396F1_1 AF_AFB1IQH2F1_1 AF_AFB1JQG0F1_1 AF_AFB1LGX0F1_1 AF_AFB1XD38F1_1 AF_AFB2JZ34F1_1 AF_AFB2U311F1_1 AF_AFB2VE05F1_1 AF_AFB4F2D3F1_1 AF_AFB4SUZ8F1_1 AF_AFB4TK44F1_1 AF_AFB4TXS1F1_1 AF_AFB5BAM6F1_1 AF_AFB5F8T0F1_1 AF_AFB5FJ16F1_1 AF_AFB5R3I2F1_1 AF_AFB5RHF4F1_1 AF_AFB5Y1K2F1_1 AF_AFB5Z0E7F1_1 AF_AFB6HZE3F1_1 AF_AFB7LGN0F1_1 AF_AFB7LWA8F1_1 AF_AFB7M1A9F1_1 AF_AFB7MBF0F1_1 AF_AFB7MP29F1_1 AF_AFB7N836F1_1 AF_AFB7NID0F1_1 AF_AFB7UIL4F1_1 AF_AFC4ZRR1F1_1 AF_AFC6DAI3F1_1 AF_AFP0A7V0F1_1 AF_AFP0A7V1F1_1 AF_AFP0A7V2F1_1 AF_AFP66541F1_1 AF_AFP66542F1_1 AF_AFQ0T840F1_1 AF_AFQ0TLG4F1_1 AF_AFQ1CAN6F1_1 AF_AFQ1CFE6F1_1 AF_AFQ1RG21F1_1 AF_AFQ2NRK7F1_1 AF_AFQ325X1F1_1 AF_AFQ32JU0F1_1 AF_AFQ3Z5I9F1_1 AF_AFQ57T39F1_1 AF_AFQ5PD63F1_1 AF_AFQ667I9F1_1 AF_AFQ6D8E3F1_1 AF_AFQ7N8P7F1_1 AF_AFQ83SL4F1_1 AF_AFQ8ZH66F1_1
3J5L_32 3J7Z_32 3J8G_3 3J9Y_48 3J9Z_37 3JA1_33 3JBU_21 3JBV_25 3JCD_48 3JCE_51 3JCJ_28 3JCN_29 4CSU_1 4U1U_45 4U1V_45 4U20_45 4U24_45 4U25_45 4U26_45 4U27_45 4UY8_33 4V50_47 4V52_51 4V53_51 4V54_51 4V55_51 4V56_51 4V57_51 4V5H_25 4V5Y_51 4V64_46 4V69_43 4V6C_45 4V6D_47 4V6E_47 4V6K_25 4V6L_49 4V6M_52 4V6N_26 4V6O_50 4V6P_50 4V6Q_50 4V6R_50 4V6S_26 4V6T_48 4V6V_43 4V6Y_46 4V6Z_46 4V70_46 4V71_46 4V72_46 4V73_46 4V74_46 4V75_46 4V76_46 4V77_46 4V78_46 4V79_46 4V7A_45 4V7B_49 4V7C_50 4V7D_27 4V7I_28 4V7S_45 4V7T_45 4V7U_45 4V7V_45 4V85_26 4V89_25 4V9C_47 4V9D_48 4V9O_24 4V9P_24 4WF1_45 4WOI_48 4WWW_24 4YBB_45 5ADY_32 5AFI_49 5GAD_27 5GAE_25 5GAF_27 5GAG_27 5GAH_27 5H5U_31 5IQR_23 5IT8_53 5J5B_51 5J7L_51 5J88_52 5J8A_52 5J91_52 5JC9_52 5JTE_49 5JU8_48 5KCR_25 5KCS_26 5KPS_24 5KPV_23 5KPW_23 5KPX_23 5L3P_23 5LZA_47 5LZB_49 5LZC_49 5LZD_49 5LZE_48 5LZF_48 5MDV_30 5MDW_30 5MDY_30 5MDZ_28 5MGP_23 5NCO_27 5NP6_48 5NWY_25 5O2R_24 5U4I_24 5U9F_29 5U9G_29 5UYK_23 5UYL_23 5UYM_23 5UYN_23 5UYP_23 5UYQ_23 5WDT_24 5WE4_24 5WE6_24 5WF0_24 5WFK_24 5WFS_24 6BU8_23 6BY1_27 6C4I_25 6DNC_28 6ENF_44 6ENJ_22 6ENU_45 6GBZ_21 6GC0_22 6GC4_17 6GC8_23 6GWT_24 6GXM_24 6GXN_24 6GXO_24 6GXP_24 6H4N_44 6H58_29 6HRM_25 6I0Y_33 6I7V_48 6LKQ_41 6O9K_47 6OFX_21 6OG7_21 6OGF_21 6OGG_21 6OGI_21 6OM6_25 6ORE_27 6ORL_24 6OSK_25 6OSQ_26 6OST_24 6OT3_25 6OUO_25 6PJ6_24 6Q97_30 6Q98_28 6Q9A_28 6QDW_1 6QUL_24 6S0K_26 6SZS_29 6TBV_45 6TC3_45 6U48_24 6VU3_41 6VWL_21 6VWM_23 6VWN_23 6VYQ_41 6VYR_41 6VYS_41 6VYT_39 6VYU_40 6VYW_40 6VYX_40 6VYY_40 6VYZ_40 6VZ2_40 6VZ3_40 6VZ5_40 6VZ7_40 6VZJ_40 6WD0_23 6WD1_23 6WD2_23 6WD3_23 6WD4_23 6WD5_23 6WD6_23 6WD7_23 6WD8_23 6WD9_23 6WDA_23 6WDB_23 6WDC_23 6WDD_23 6WDE_23 6WDF_23 6WDG_23 6WDH_23 6WDI_23 6WDJ_23 6WDK_23 6WDL_23 6WDM_23 6WNT_22 6WNV_22 6WNW_23 6X6T_43 6X7F_43 6X7K_43 6X9Q_43 6XDQ_43 6XDR_42 6XGF_42 6XII_42 6XIJ_41 6XZ7_24 6XZA_45 6XZB_45 6Y69_44 6YS3_1 6YSR_31 6YSS_31 6YST_31 6YSU_30 6ZTJ_50 6ZTL_47 6ZTM_47 6ZTN_47 6ZTO_47 6ZTP_47 6ZU1_47 7ABZ_31 7AC7_30 7ACJ_27 7ACR_27 7B5K_23 7BL2_19 7BL3_20 7BL4_18 7BL5_16 7BL6_18 7BV8_25 7CPJ_45 7D6Z_30 7D80_53 7JSS_21 7JSW_21 7JSZ_23 7JT1_21 7JT2_22 7JT3_23 7K00_44 7K50_23 7K51_23 7K52_23 7K53_23 7K54_23 7K55_23 7LV0_23 7LVK_23 7M5D_26 7N1P_47 7N2C_49 7N2U_45 7N2V_47 7N30_45 7N31_45 7NBU_48 7NSO_23 7NSP_23 7NSQ_23 7NWT_23 7NWW_25 7O19_45 7O1A_45 7O1C_45 7OIF_25 7OIG_25 7OII_24 7OIZ_44 7OJ0_44 7OT5_24 7OTC_43 7P3K_44 7PJS_31 7PJT_31 7PJU_31 7PJV_31 7PJW_31 7PJX_31 7PJY_31 7PJZ_31 7Q4K_45 7QG8_26 7QGH_22 7QGN_27 7QGR_22 7QQ3_21 7S1G_35 7S1H_33 7S1I_35 7S1J_33 7S1K_35 7SA4_29 7SS9_28 7SSD_28 7SSL_28 7SSN_25 7SSO_28 7SSW_27 7ST2_28 7ST6_27 7ST7_25 7TOS_23 7UG7_47 7UPH_47 7YLA_25 7Z20_1 7ZOD_1 7ZP8_1 7ZQ5_1 7ZQ6_1 7ZTA_44 8A3L_48 8AKN_54 8AM9_49 8ANA_29 8AP4_30 8AYE_52 8B0X_50 8B7Y_21 8C8X_19 8C8Y_16 8C8Z_15 8CAM_25 8CEU_27 8CGD_27 8CGK_25 8CGV_26 8EIU_51 8EKC_47 8EMM_23 8FIZ_54 8FTO_51 8G6W_52 8G6X_23 8G6Y_31 8SYL_47 AF_AFA0A0H3GXD3F1_1 AF_AFA1JHR2F1_1 AF_AFA4TSD6F1_1 AF_AFA4W512F1_1 AF_AFA6TFM8F1_1 AF_AFA7FCT5F1_1 AF_AFA7ZTI8F1_1 AF_AFA8A699F1_1 AF_AFA8GLE4F1_1 AF_AFA9R675F1_1 AF_AFB1IZF6F1_1 AF_AFB1JQX2F1_1 AF_AFB1LK74F1_1 AF_AFB1X971F1_1 AF_AFB2JYN4F1_1 AF_AFB2TTV1F1_1 AF_AFB2VF68F1_1 AF_AFB4F0W9F1_1 AF_AFB4SXD9F1_1 AF_AFB4T9C2F1_1 AF_AFB4TZX9F1_1 AF_AFB5BI11F1_1 AF_AFB5EXE2F1_1 AF_AFB5FM61F1_1 AF_AFB5R5G1F1_1 AF_AFB5RGF0F1_1 AF_AFB5XTG6F1_1 AF_AFB5YWD5F1_1 AF_AFB6I3L4F1_1 AF_AFB7L760F1_1 AF_AFB7LVJ8F1_1 AF_AFB7M4C1F1_1 AF_AFB7MFJ8F1_1 AF_AFB7N277F1_1 AF_AFB7NEU1F1_1 AF_AFB7NPZ8F1_1 AF_AFB7ULJ2F1_1 AF_AFC0Q1X0F1_1 AF_AFC4ZXM9F1_1 AF_AFC5B9D6F1_1 AF_AFC6DIC0F1_1 AF_AFP0A2A5F1_1 AF_AFP0A2A6F1_1 AF_AFP0A7M2F1_1 AF_AFP0A7M3F1_1 AF_AFP0A7M4F1_1 AF_AFP0A7M5F1_1 AF_AFQ0TBH2F1_1 AF_AFQ1C268F1_1 AF_AFQ1CD03F1_1 AF_AFQ1R4V5F1_1 AF_AFQ2NQU2F1_1 AF_AFQ31UY9F1_1 AF_AFQ329M0F1_1 AF_AFQ3YVZ9F1_1 AF_AFQ57IA5F1_1 AF_AFQ5PC31F1_1 AF_AFQ66GD5F1_1 AF_AFQ6DAV6F1_1 AF_AFQ7MY29F1_1 AF_AFQ8ZJP2F1_1
1A2C_2 1A3B_2 1A3E_2 1A46_2 1A4W_2 1A5G_2 1A61_2 1ABI_2 1ABJ_2 1AD8_2 1AE8_2 1AFE_2 1AHT_2 1AI8_2 1AIX_2 1AWF_2 1AWH_2 1AY6_2 1B5G_2 1B7X_2 1BA8_2 1BB0_2 1BCU_2 1BMM_2 1BMN_2 1BTH_2 1C1U_2 1C1V_2 1C1W_2 1C4U_2 1C4V_2 1C4Y_2 1C5L_2 1C5N_2 1C5O_2 1CA8_2 1D3D_2 1D3P_2 1D3Q_2 1D3T_2 1D4P_2 1DE7_2 1DIT_2 1DM4_2 1DWB_2 1DWC_2 1DWD_2 1DWE_2 1DX5_3 1E0F_2 1EB1_2 1FPC_2 1FPH_2 1G30_2 1G32_2 1GHV_2 1GHW_2 1GHX_2 1GHY_2 1GJ4_2 1GJ5_2 1H8D_1 1H8I_1 1HAH_2 1HAI_2 1HAO_3 1HAP_3 1HBT_2 1HDT_2 1HGT_2 1HLT_2 1HUT_3 1HXE_2 1HXF_2 1IHS_2 1IHT_2 1JMO_2 1JOU_2 1K21_2 1K22_2 1KTS_2 1KTT_2 1LHC_2 1LHD_2 1LHE_2 1LHF_2 1LHG_2 1MH0_1 1MU6_2 1MU8_2 1MUE_2 1NO9_2 1NRN_2 1NRO_2 1NRP_2 1NRQ_2 1NRR_2 1NRS_2 1NU7_2 1NY2_2 1NZQ_2 1O0D_2 1O2G_2 1O5G_2 1OOK_2 1OYT_2 1P8V_3 1PPB_2 1QBV_2 1QHR_2 1QJ1_2 1QJ6_2 1QJ7_2 1QUR_2 1RD3_2 1SB1_2 1SFQ_2 1SG8_2 1SGI_2 1SHH_2 1SR5_3 1T4U_2 1T4V_2 1TB6_2 1TBZ_2 1THP_2 1THR_2 1THS_2 1TMB_2 1TMT_2 1TMU_2 1TOM_2 1TQ0_2 1TQ7_2 1TWX_2 1UMA_2 1UVS_2 1VR1_2 1VZQ_1 1W7G_1 1WAY_2 1WBG_2 1XMN_2 1YPE_2 1YPG_2 1YPJ_2 1YPK_2 1YPL_2 1YPM_2 1Z8I_2 1Z8J_2 2A0Q_2 2A2X_2 2A45_2 2AFQ_2 2ANK_1 2ANM_1 2B5T_2 2BVS_1 2BVX_1 2BXT_1 2BXU_1 2C8W_2 2C8X_2 2C8Y_2 2C8Z_2 2C90_2 2C93_2 2CF8_1 2CF9_1 2CN0_1 2FEQ_2 2FES_2 2GDE_2 2GP9_2 2H9T_2 2HGT_2 2HPP_2 2HPQ_2 2HWL_2 2JH0_2 2JH5_2 2JH6_2 2OCV_2 2OD3_2 2PGB_2 2PGQ_2 2PUX_2 2PV9_2 2PW8_2 2R2M_2 2THF_2 2UUF_2 2UUJ_2 2UUK_2 2V3H_1 2V3O_1 2ZC9_2 2ZDA_2 2ZDV_2 2ZF0_2 2ZFF_2 2ZFP_2 2ZFQ_2 2ZFR_2 2ZG0_2 2ZGB_2 2ZGX_2 2ZHE_2 2ZHF_2 2ZHQ_2 2ZHW_2 2ZI2_2 2ZIQ_2 2ZNK_2 2ZO3_2 3B23_2 3B9F_2 3BEF_2 3BEI_2 3BF6_2 3BIU_2 3BIV_2 3BV9_2 3C27_2 3D49_2 3DA9_2 3DD2_2 3DHK_2 3DT0_2 3DUX_2 3E6P_2 3EDX_2 3EE0_2 3EGK_2 3EQ0_2 3F68_2 3GIS_2 3HAT_2 3HK3_2 3HK6_2 3HKI_2 3HKJ_2 3HTC_2 3JZ1_2 3JZ2_2 3LDX_2 3LU9_2 3P17_2 3P6Z_2 3P70_2 3PMH_2 3QDZ_2 3QGN_2 3QLP_1 3QTO_2 3QTV_2 3QWC_2 3QX5_2 3R3G_2 3RLW_2 3RLY_2 3RM0_2 3RM2_2 3RML_2 3RMM_2 3RMN_2 3RMO_2 3S7H_2 3S7K_2 3SHA_2 3SHC_2 3SI3_2 3SI4_2 3SV2_2 3T5F_2 3TU7_2 3U69_2 3U8O_2 3U8R_2 3U8T_2 3U98_2 3U9A_2 3UTU_2 3UWJ_2 3VXE_2 3VXF_2 4AX9_1 4AYV_2 4AYY_2 4AZ2_2 4BAH_2 4BAK_2 4BAM_2 4BAN_2 4BAO_2 4BAQ_2 4BOH_1 4CH2_2 4CH8_2 4DIH_2 4DII_2 4DT7_2 4DY7_2 4E05_2 4E06_2 4E7R_2 4H6S_2 4H6T_1 4HFP_2 4HTC_2 4I7Y_1 4LOY_1 4LXB_1 4LZ1_2 4LZ4_2 4MLF_2 4RKJ_2 4RKO_1 4THN_2 4UD9_1 4UDW_1 4UE7_1 4UEH_1 4UFD_1 4UFE_1 4UFF_1 4UFG_1 4YES_2 5A2M_1 5AF9_1 5AFY_1 5AFZ_1 5AHG_1 5CMX_2 5DO4_2 5E8E_3 5EW1_2 5EW2_2 5GDS_2 5GIM_2 5JDU_2 5JFD_2 5JZY_2 5L6N_2 5LCE_2 5LPD_2 5MJT_2 5MLS_2 5MM6_2 5NHU_2 6CYM_1 6EO6_3 6EO7_3 6EO8_2 6EO9_1 6EVV_2 6FJT_2 6GBW_2 6GN7_2 6GWE_1 6HSX_2 6I51_2 6P9U_2 6PX5_2 6PXJ_2 6PXQ_2 6ROT_2 6T3M_2 6T3Q_2 6T4A_2 6T52_2 6T53_2 6T54_2 6T55_2 6T56_2 6T57_2 6T7H_2 6T89_2 6T8A_2 6TDT_1 6TKG_2 6TKH_2 6TKI_2 6TKJ_2 6TKL_2 6V64_2 6Y02_2 6Y9H_2 6YB6_2 6YHG_2 6YHJ_2 6YMP_2 6YN3_2 6YQV_2 6YSJ_2 6YSX_2 6Z48_2 6Z8V_2 6Z8W_2 6Z8X_2 6ZGO_2 6ZUG_2 6ZUH_2 6ZUN_2 6ZUU_2 6ZUW_2 6ZUX_2 6ZV7_2 6ZV8_2 7AC9_2 7KME_2 7MJ5_3 7NTU_2 7PHX_2 7SR9_2 7ZKL_2 7ZKM_2 7ZKN_2 7ZKO_2 8BW5_2 8KME_2
2YKR_14 3J9Y_23 3J9Z_8 3JA1_14 3JBU_13 3JBV_14 3JCD_13 3JCE_13 3JCJ_53 3JCN_47 4A2I_14 4ADV_14 4U1U_14 4U1V_14 4U20_14 4U24_14 4U25_14 4U26_14 4U27_14 4V47_40 4V48_42 4V4H_13 4V4Q_13 4V50_16 4V52_13 4V53_13 4V54_13 4V55_13 4V56_21 4V57_21 4V5B_46 4V5Y_13 4V64_13 4V65_8 4V66_8 4V6C_13 4V6D_13 4V6E_13 4V6K_50 4V6L_17 4V6M_18 4V6N_51 4V6O_17 4V6P_17 4V6Q_17 4V6R_17 4V6S_50 4V6T_14 4V6V_5 4V6Y_13 4V6Z_13 4V70_13 4V71_13 4V72_13 4V73_13 4V74_13 4V75_13 4V76_13 4V77_13 4V78_13 4V79_13 4V7A_13 4V7B_14 4V7C_14 4V7D_48 4V7I_49 4V7S_14 4V7T_14 4V7U_14 4V7V_14 4V85_14 4V89_14 4V9C_14 4V9D_14 4V9O_47 4V9P_46 4WF1_14 4WOI_14 4WWW_45 4YBB_14 5AFI_14 5H5U_52 5IQR_44 5IT8_14 5J5B_14 5J7L_14 5J88_14 5J8A_14 5J91_14 5JC9_14 5JTE_14 5JU8_14 5KCR_46 5KCS_48 5KPS_45 5KPV_44 5KPW_44 5KPX_44 5L3P_55 5LZA_14 5LZB_14 5LZC_14 5LZD_14 5LZE_14 5LZF_14 5MDV_51 5MDW_51 5MDY_51 5MDZ_49 5ME0_14 5ME1_14 5MGP_45 5MY1_13 5NO2_12 5NO3_13 5NO4_13 5NP6_17 5NWY_48 5O2R_48 5U4I_45 5U9F_52 5U9G_52 5UYK_44 5UYL_44 5UYM_44 5UYN_44 5UYP_44 5UYQ_44 5UZ4_13 5WDT_47 5WE4_47 5WE6_47 5WF0_47 5WFK_47 5WFS_47 6AWB_19 6AWC_19 6AWD_18 6BU8_44 6BY1_49 6C4I_47 6DNC_51 6ENF_14 6ENJ_44 6ENU_14 6GWT_47 6GXM_47 6GXN_47 6GXO_47 6GXP_46 6H4N_14 6H58_45 6HRM_46 6I7V_18 6LKQ_13 6NQB_3 6O7K_9 6O9J_44 6OFX_41 6OG7_41 6OGF_41 6OGG_41 6OGI_41 6OM6_46 6ORE_48 6ORL_44 6OSK_46 6OSQ_47 6OST_44 6OT3_46 6OUO_46 6Q97_51 6Q98_49 6Q9A_49 6SZS_45 6TBV_14 6TC3_14 6VU3_31 6VWL_44 6VWM_44 6VWN_44 6VYQ_31 6VYR_31 6VYS_31 6VYT_30 6VYU_31 6VYW_31 6VYX_31 6VYY_31 6VYZ_31 6VZ2_31 6VZ3_31 6VZ5_31 6VZ7_31 6VZJ_30 6W6K_12 6W77_12 6W7M_14 6W7N_10 6WD0_43 6WD1_43 6WD2_43 6WD3_43 6WD4_43 6WD5_43 6WD6_43 6WD7_43 6WD8_43 6WD9_43 6WDA_43 6WDB_43 6WDC_43 6WDD_43 6WDE_43 6WDF_43 6WDG_43 6WDH_43 6WDI_43 6WDJ_43 6WDK_43 6WDL_43 6WDM_43 6WNV_42 6WNW_44 6X6T_33 6X7F_33 6X7K_33 6X9Q_33 6XDQ_33 6XDR_32 6XE0_13 6XGF_32 6XII_32 6XIJ_31 6XZA_14 6XZB_14 6Y69_14 6YSR_47 6YSS_47 6YST_47 6YSU_46 6ZTJ_14 6ZTL_14 6ZTM_14 6ZTN_14 6ZTO_14 6ZTP_14 6ZU1_14 7ABZ_51 7AC7_51 7ACJ_48 7ACR_48 7AF3_7 7AF5_8 7AF8_8 7AFA_8 7AFD_8 7AFH_8 7AFK_8 7AFN_8 7B5K_45 7BOE_14 7BOH_14 7CPJ_14 7D6Z_53 7D80_21 7JSS_41 7JSW_41 7JSZ_43 7JT1_41 7JT2_42 7JT3_43 7K00_14 7K50_44 7K51_44 7K52_44 7K53_44 7K54_44 7K55_44 7LV0_44 7M5D_47 7N1P_14 7N2C_14 7N2U_14 7N2V_14 7N30_14 7N31_14 7NAR_14 7NAT_14 7NAU_14 7NAV_14 7NAX_14 7NBU_14 7NSO_48 7NSP_48 7NSQ_48 7NWT_48 7NWW_46 7O19_14 7O1A_14 7O1C_14 7OE0_19 7OE1_20 7OIF_46 7OIG_46 7OII_45 7OIZ_14 7OJ0_14 7OT5_45 7OTC_14 7P3K_14 7PJS_47 7PJT_47 7PJU_47 7PJV_47 7PJW_47 7PJX_47 7PJY_47 7PJZ_47 7Q4K_14 7QG8_50 7QGH_49 7QGN_51 7QGR_49 7S1G_51 7S1H_48 7S1I_51 7S1J_48 7S1K_51 7SA4_50 7SS9_50 7SSD_51 7SSL_51 7SSN_47 7SSO_51 7SSW_49 7ST2_51 7ST6_49 7ST7_39 7TOS_44 7UG7_14 7UPH_1 7ZTA_14 8A3L_14 8AKN_20 8AM9_19 8AYE_20 8B0X_18 8B7Y_43 8CA7_8 8CAZ_9 8CF1_9 8CF8_8 8CGI_8 8EIU_19 8EKC_14 8EMM_46 8FIZ_6 8FTO_19 8G6W_19 8SYL_14 AF_AFA0A077ZMU2F1_1 AF_AFA0A0H3GWK7F1_1 AF_AFA1AGJ6F1_1 AF_AFA1JS18F1_1 AF_AFA4TH05F1_1 AF_AFA4WFB5F1_1 AF_AFA7FNM1F1_1 AF_AFA7MPG2F1_1 AF_AFA7ZSJ6F1_1 AF_AFA8A5B2F1_1 AF_AFA8AQK3F1_1 AF_AFA8GKI4F1_1 AF_AFA9MN61F1_1 AF_AFA9MSY5F1_1 AF_AFA9R908F1_1 AF_AFB1IPZ2F1_1 AF_AFB1JIX4F1_1 AF_AFB1LHC1F1_1 AF_AFB1X6F9F1_1 AF_AFB2K524F1_1 AF_AFB2U2S5F1_1 AF_AFB2VK51F1_1 AF_AFB4F1J7F1_1 AF_AFB4SUS7F1_1 AF_AFB4TKK2F1_1 AF_AFB4TXC9F1_1 AF_AFB5BGX3F1_1 AF_AFB5F7T2F1_1 AF_AFB5FJK1F1_1 AF_AFB5XNA6F1_1 AF_AFB5YTM8F1_1 AF_AFB6I221F1_1 AF_AFB7LRS3F1_1 AF_AFB7M1M1F1_1 AF_AFB7MCS2F1_1 AF_AFB7NDS8F1_1 AF_AFB7NLM6F1_1 AF_AFP0AG59F1_1 AF_AFP0AG60F1_1 AF_AFP0AG61F1_1 AF_AFP0AG62F1_1 AF_AFP46179F1_1 AF_AFP66409F1_1 AF_AFP66410F1_1 AF_AFQ0SZZ5F1_1 AF_AFQ0TCF4F1_1 AF_AFQ1C2W0F1_1 AF_AFQ1CCV7F1_1 AF_AFQ1R621F1_1 AF_AFQ2NQN5F1_1 AF_AFQ31VW9F1_1 AF_AFQ32B44F1_1 AF_AFQ3YWV2F1_1 AF_AFQ57J45F1_1 AF_AFQ5PIU6F1_1 AF_AFQ664T4F1_1 AF_AFQ6CZY3F1_1 AF_AFQ7MYG4F1_1 AF_AFQ8ZJ99F1_1
2YKR_5 3IY8_2 3J9Y_4 3J9Z_19 3JA1_21 3JBU_4 3JBV_5 3JCD_4 3JCE_4 3JCJ_41 3JCN_36 4A2I_5 4ADV_5 4U1U_5 4U1V_5 4U20_5 4U24_5 4U25_5 4U26_5 4U27_5 4V47_31 4V48_33 4V4H_4 4V4Q_4 4V4V_6 4V4W_6 4V50_7 4V52_4 4V53_4 4V54_4 4V55_4 4V56_4 4V57_4 4V5B_37 4V5H_5 4V5Y_4 4V64_4 4V65_18 4V66_18 4V69_16 4V6C_4 4V6D_4 4V6E_4 4V6K_41 4V6L_8 4V6M_9 4V6N_42 4V6O_8 4V6P_8 4V6Q_8 4V6R_8 4V6S_41 4V6T_5 4V6V_16 4V6Y_4 4V6Z_4 4V70_4 4V71_4 4V72_4 4V73_4 4V74_4 4V75_4 4V76_4 4V77_4 4V78_4 4V79_4 4V7A_4 4V7B_5 4V7C_5 4V7D_39 4V7I_40 4V7S_5 4V7T_5 4V7U_5 4V7V_5 4V85_5 4V89_5 4V9C_5 4V9D_5 4V9O_38 4V9P_37 4WF1_5 4WOI_5 4WWW_36 4YBB_5 5AFI_5 5H5U_43 5IQR_35 5IT8_5 5J5B_5 5J7L_5 5J88_5 5J8A_5 5J91_5 5JC9_5 5JTE_5 5JU8_5 5KCR_37 5KCS_39 5KPS_36 5KPV_35 5KPW_35 5KPX_35 5L3P_36 5LZA_5 5LZB_5 5LZC_5 5LZD_5 5LZE_5 5LZF_5 5MDV_42 5MDW_42 5MDY_42 5MDZ_40 5ME0_5 5ME1_5 5MGP_36 5MY1_4 5NO2_3 5NO3_4 5NO4_4 5NP6_8 5NWY_39 5O2R_39 5U4I_36 5U4J_5 5U9F_43 5U9G_43 5UYK_35 5UYL_35 5UYM_35 5UYN_35 5UYP_35 5UYQ_35 5UZ4_4 5WDT_38 5WE4_38 5WE6_38 5WF0_38 5WFK_38 5WFS_38 6AWB_10 6AWC_10 6AWD_9 6BU8_35 6BY1_40 6C4I_38 6DNC_42 6ENF_5 6ENJ_35 6ENU_5 6GWT_38 6GXM_38 6GXN_38 6GXO_38 6GXP_37 6H4N_5 6H58_36 6HRM_37 6I7V_9 6LKQ_4 6NQB_7 6O7K_19 6O9J_35 6O9K_5 6OFX_32 6OG7_32 6OGF_32 6OGG_32 6OGI_32 6OM6_37 6ORE_39 6ORL_35 6OSK_37 6OSQ_38 6OST_35 6OT3_37 6OUO_37 6Q97_42 6Q98_40 6Q9A_40 6SZS_36 6TBV_5 6TC3_5 6VU3_23 6VWL_35 6VWM_35 6VWN_35 6VYQ_23 6VYR_23 6VYS_23 6VYT_22 6VYU_23 6VYW_23 6VYX_23 6VYY_23 6VYZ_23 6VZ2_23 6VZ3_23 6VZ5_23 6VZ7_23 6VZJ_22 6W6K_4 6W77_4 6W7M_5 6W7N_4 6W7W_3 6WD0_34 6WD1_34 6WD2_34 6WD3_34 6WD4_34 6WD5_34 6WD6_34 6WD7_34 6WD8_34 6WD9_34 6WDA_34 6WDB_34 6WDC_34 6WDD_34 6WDE_34 6WDF_34 6WDG_34 6WDH_34 6WDI_34 6WDJ_34 6WDK_34 6WDL_34 6WDM_34 6WNV_33 6WNW_35 6X6T_25 6X7F_25 6X7K_25 6X9Q_25 6XDQ_25 6XDR_24 6XE0_4 6XGF_24 6XII_24 6XIJ_23 6XZA_5 6XZB_5 6Y69_5 6YSR_38 6YSS_38 6YST_38 6YSU_37 6ZTJ_5 6ZTL_5 6ZTM_5 6ZTN_5 6ZTO_5 6ZTP_5 6ZU1_5 7ABZ_42 7AC7_42 7ACJ_39 7ACR_39 7AFI_3 7AFL_3 7AFO_3 7B5K_36 7BOD_3 7BOE_5 7BOF_3 7BOG_3 7BOH_5 7BOI_3 7CPJ_5 7D6Z_44 7D80_12 7JSS_32 7JSW_32 7JSZ_34 7JT1_32 7JT2_33 7JT3_34 7K00_5 7K50_35 7K51_35 7K52_35 7K53_35 7K54_35 7K55_35 7LV0_35 7M5D_38 7N1P_5 7N2C_5 7N2U_5 7N2V_5 7N30_5 7N31_5 7NAR_5 7NAS_3 7NAT_5 7NAU_5 7NAV_5 7NAX_5 7NBU_5 7NSO_39 7NSP_39 7NSQ_39 7NWT_39 7NWW_37 7O19_5 7O1A_5 7O1C_5 7O5H_5 7OE0_3 7OE1_3 7OIF_37 7OIG_37 7OII_36 7OIZ_5 7OJ0_5 7OT5_36 7OTC_5 7P3K_5 7PJS_38 7PJT_38 7PJU_38 7PJV_38 7PJW_38 7PJX_38 7PJY_38 7PJZ_38 7Q4K_5 7QG8_41 7QGH_40 7QGN_42 7QGR_40 7S1G_10 7S1H_8 7S1I_10 7S1J_8 7S1K_10 7SA4_41 7SS9_41 7SSD_42 7SSL_42 7SSN_38 7SSO_42 7SSW_40 7ST2_42 7ST6_40 7ST7_45 7TOS_35 7UG7_5 7UPH_24 7ZTA_5 8A3L_5 8AKN_11 8AM9_10 8AYE_11 8B0X_9 8B7Y_34 8CA7_3 8CAI_5 8CEP_3 8CF1_4 8CGJ_5 8CGR_3 8CGU_3 8EIU_10 8EKC_5 8EMM_37 8FIZ_16 8FTO_10 8G6W_10 8GHU_5 8SYL_5 AF_AFA0A0H3H3V5F1_1 AF_AFA1AGJ2F1_1 AF_AFA1JS11F1_1 AF_AFA3N374F1_1 AF_AFA4TH09F1_1 AF_AFA4WFB1F1_1 AF_AFA5UDT0F1_1 AF_AFA5UHU8F1_1 AF_AFA6TEV5F1_1 AF_AFA6VLK5F1_1 AF_AFA7FNL7F1_1 AF_AFA7MPG7F1_1 AF_AFA7ZSJ2F1_1 AF_AFA8A5A8F1_1 AF_AFA8AQJ8F1_1 AF_AFA8GKI0F1_1 AF_AFA9MN66F1_1 AF_AFA9MSY1F1_1 AF_AFB0UX31F1_1 AF_AFB1IPZ6F1_1 AF_AFP0A7W1F1_1 AF_AFP0A7W2F1_1 AF_AFP0A7W3F1_1 AF_AFP0A7W4F1_1 AF_AFP0A7W5F1_1 AF_AFP0A7W6F1_1 AF_AFP44374F1_1 AF_AFQ0I145F1_1 AF_AFQ0SZZ9F1_1 AF_AFQ0TCF8F1_1 AF_AFQ1C2W4F1_1 AF_AFQ1CCW1F1_1 AF_AFQ1R627F1_1 AF_AFQ2NQN9F1_1 AF_AFQ31VX3F1_1 AF_AFQ32B48F1_1 AF_AFQ3YWV6F1_1 AF_AFQ4QMA4F1_1 AF_AFQ57J49F1_1 AF_AFQ5PK01F1_1 AF_AFQ65QX2F1_1 AF_AFQ664T8F1_1 AF_AFQ6CZY7F1_1 AF_AFQ7MYG8F1_1 AF_AFQ7VKF0F1_1 AF_AFQ8ZJ95F1_1 AF_AFQ9CL47F1_1
1BPD_1 1BPE_1 1BPX_4 1BPY_4 1BPZ_4 1HUO_3 1HUZ_3 1MQ2_4 1MQ3_4 1TV9_4 1TVA_4 1ZJM_4 1ZJN_4 1ZQA_3 1ZQB_3 1ZQC_3 1ZQD_3 1ZQE_3 1ZQF_3 1ZQG_3 1ZQH_3 1ZQI_3 1ZQJ_3 1ZQK_3 1ZQL_3 1ZQM_3 1ZQN_3 1ZQO_3 1ZQP_3 1ZQQ_3 1ZQR_3 1ZQS_3 1ZQT_3 2BPF_3 2BPG_3 2FMP_4 2FMQ_4 2FMS_4 2I9G_4 2ISO_4 2ISP_4 2P66_4 2PXI_4 3C2K_4 3C2L_4 3C2M_4 3GDX_1 3ISB_1 3ISC_1 3ISD_1 3JPN_1 3JPO_1 3JPP_1 3JPQ_1 3JPR_1 3JPS_1 3JPT_1 3LK9_1 3MBY_1 3OGU_1 3RH4_4 3RH5_1 3RH6_1 3RJE_1 3RJF_1 3RJG_1 3RJH_1 3RJI_1 3RJJ_1 3RJK_1 3TFR_1 3TFS_1 3UXN_1 3UXO_1 3UXP_1 3V72_1 3V7J_1 3V7K_1 3V7L_1 4DO9_1 4DOA_1 4DOB_1 4DOC_1 4F5N_1 4F5O_1 4F5P_1 4F5Q_1 4F5R_1 4GXI_1 4GXJ_1 4GXK_1 4JWM_1 4JWN_1 4KLD_4 4KLE_4 4KLF_4 4KLG_4 4KLH_4 4KLI_4 4KLJ_4 4KLL_4 4KLM_4 4KLO_4 4KLQ_1 4KLS_1 4KLT_1 4KLU_1 4LVS_1 4M2Y_1 4M47_1 4M9G_1 4M9H_1 4M9J_1 4M9L_1 4M9N_1 4MF2_1 4MF8_1 4MFA_1 4MFC_1 4MFF_1 4NLK_4 4NLN_1 4NLZ_1 4NM1_4 4NM2_1 4NXZ_4 4NY8_1 4O5C_1 4O5E_1 4O5K_4 4O9M_4 4P2H_1 4PGQ_1 4PGX_4 4PGY_1 4PH5_4 4PHA_1 4PHD_1 4PHE_1 4PHP_4 4PPX_1 4R63_1 4R64_1 4R65_1 4R66_1 4RPX_1 4RPY_1 4RPZ_1 4RQ0_1 4RQ1_1 4RQ2_1 4RQ3_1 4RQ4_1 4RQ5_1 4RQ6_1 4RQ7_1 4RQ8_1 4RT2_1 4RT3_1 4TUP_1 4TUQ_1 4TUR_1 4TUS_1 4UAW_4 4UAY_4 4UAZ_4 4UB1_1 4UB2_1 4UB3_4 4UB4_1 4UB5_4 4UBB_4 4UBC_4 4YMM_1 4YMN_1 4YMO_1 4YN4_1 4Z6C_4 4Z6D_1 4Z6E_4 4Z6F_1 5BOL_4 5BOM_1 5BPC_1 5DB6_1 5DB7_1 5DB8_1 5DB9_1 5DBA_1 5DBB_1 5DBC_1 5EOZ_1 5HHH_1 5HHI_1 5J0O_1 5J0P_1 5J0Q_1 5J0R_1 5J0S_1 5J0T_1 5J0U_1 5J0W_1 5J0X_1 5J0Y_1 5J29_1 5J2A_1 5J2B_1 5J2C_1 5J2D_1 5J2E_1 5J2F_1 5J2G_1 5J2H_1 5J2I_1 5J2J_1 5J2K_1 5TB8_1 5TB9_1 5TBA_1 5TBB_1 5TBC_1 5TZV_1 5U2R_1 5U2S_1 5U2T_1 5U8G_1 5U8H_1 5U8I_1 5U9H_4 5UGN_4 5UGO_4 5UGP_1 5V1F_4 5V1G_1 5V1H_1 5V1I_4 5V1J_1 5V1N_4 5V1O_4 5V1P_4 5V1R_4 5VEZ_4 5VRW_4 5VRX_4 5VRY_4 5VRZ_4 5VS0_1 5VS1_4 5VS2_4 5VS3_4 5VS4_4 5WNX_4 5WNY_4 5WNZ_4 5WO0_4 6BEL_4 6BEM_4 6BTE_1 6BTF_1 6CLY_1 6CPQ_1 6CR3_4 6CR4_4 6CR5_4 6CR6_4 6CR7_4 6CR8_4 6CR9_4 6CRB_1 6CRC_1 6CRH_1 6CTI_4 6CTJ_4 6CTK_4 6CTL_4 6CTM_4 6CTN_4 6CTO_4 6CTP_4 6CTQ_4 6CTR_4 6CTT_4 6CTU_4 6CTV_4 6CTW_4 6CTX_4 6CU9_1 6CUA_1 6CUB_1 6DIA_1 6DIC_4 6E3R_1 6E3V_1 6E3W_1 6E3X_1 6G2Q_4 6MR7_1 6MR8_1 6N2R_1 6N2S_1 6N2T_1 6NKR_1 6NKS_1 6NKT_1 6NKU_4 6NKV_4 6NKW_4 6NKX_4 6NKY_4 6NKZ_4 6NL0_4 6PH5_1 6PH6_1 6PKZ_1 6U2O_1 6U6B_1 6UOK_4 6UOL_4 6UOM_4 6W2M_1 7ICE_3 7ICF_3 7ICG_3 7ICH_3 7ICI_3 7ICJ_3 7ICK_3 7ICL_3 7ICM_3 7ICN_3 7ICO_3 7ICP_3 7ICQ_3 7ICR_3 7ICS_3 7ICT_3 7ICU_3 7ICV_3 7K96_4 7K97_1 7MZ0_1 7MZ1_4 7MZ2_1 7MZ3_1 7MZ4_1 7MZ8_1 7RBE_1 7RBF_4 7RBG_4 7RBH_1 7RBI_1 7RBJ_1 7RBK_1 7RBL_1 7RBM_1 7RBN_1 7RBO_1 7S9J_1 7S9K_1 7S9L_1 7S9M_1 7S9N_1 7S9O_1 7S9P_4 7S9Q_1 8ICA_3 8ICB_3 8ICC_3 8ICE_3 8ICF_3 8ICG_3 8ICH_3 8ICI_3 8ICJ_3 8ICK_3 8ICL_3 8ICM_3 8ICN_3 8ICO_3 8ICP_3 8ICQ_3 8ICR_3 8ICS_3 8ICT_3 8ICU_3 8ICV_3 8ICW_3 8ICX_3 8ICY_3 8ICZ_3 9ICA_3 9ICB_3 9ICC_3 9ICE_3 9ICF_3 9ICG_3 9ICH_3 9ICI_3 9ICJ_3 9ICK_3 9ICL_3 9ICM_3 9ICN_3 9ICO_3 9ICP_3 9ICQ_3 9ICR_3 9ICS_3 9ICT_3 9ICU_3 9ICV_3 9ICW_3 9ICX_3 9ICY_3 AF_AFP06746F1_1 AF_AFP06766F1_1 AF_AFQ27958F1_1 AF_AFQ8K409F1_1
2YKR_16 3IY8_9 3J9Y_10 3J9Z_10 3JA1_16 3JBU_15 3JBV_16 3JCD_15 3JCE_15 3JCJ_55 3JCN_49 4A2I_16 4ADV_16 4U1U_16 4U1V_16 4U20_16 4U24_16 4U25_16 4U26_16 4U27_16 4V47_42 4V48_44 4V4H_15 4V4Q_15 4V4V_17 4V4W_17 4V50_18 4V52_15 4V53_15 4V54_15 4V55_15 4V56_13 4V57_13 4V5B_48 4V5H_16 4V5Y_15 4V64_15 4V65_10 4V66_10 4V69_7 4V6C_15 4V6D_15 4V6E_15 4V6K_52 4V6L_19 4V6M_20 4V6N_53 4V6O_19 4V6P_19 4V6Q_19 4V6R_19 4V6S_52 4V6T_16 4V6V_7 4V6Y_15 4V6Z_15 4V70_15 4V71_15 4V72_15 4V73_15 4V74_15 4V75_15 4V76_15 4V77_15 4V78_15 4V79_15 4V7A_15 4V7B_16 4V7C_16 4V7D_50 4V7I_51 4V7S_16 4V7S_56 4V7T_16 4V7T_56 4V7U_16 4V7V_16 4V7V_56 4V85_16 4V89_16 4V9C_16 4V9D_16 4V9O_49 4V9P_48 4WF1_16 4WOI_16 4WWW_47 4YBB_16 5AFI_16 5H5U_54 5IQR_46 5IT8_16 5J5B_16 5J7L_16 5J88_16 5J8A_16 5J91_16 5JC9_16 5JTE_16 5JU8_16 5KCR_48 5KCS_50 5KPS_47 5KPV_46 5KPW_46 5KPX_46 5L3P_46 5LZA_16 5LZB_16 5LZC_16 5LZD_16 5LZE_16 5LZF_16 5MDV_53 5MDW_53 5MDY_53 5MDZ_51 5ME0_16 5ME1_16 5MGP_47 5MY1_15 5NO2_14 5NO3_15 5NO4_15 5NP6_19 5NWY_50 5O2R_50 5U4I_47 5U9F_54 5U9G_54 5UYK_46 5UYL_46 5UYM_46 5UYN_46 5UYP_46 5UYQ_46 5UZ4_15 5WDT_49 5WE4_49 5WE6_49 5WF0_49 5WFK_49 5WFS_49 6AWB_21 6AWC_21 6AWD_20 6BU8_46 6BY1_51 6C4I_49 6DNC_53 6ENF_16 6ENJ_46 6ENU_16 6GWT_49 6GXM_49 6GXN_49 6GXO_49 6GXP_48 6H4N_16 6H58_47 6HRM_48 6I7V_20 6LKQ_15 6NQB_12 6O7K_11 6O9J_46 6O9K_16 6OFX_43 6OG7_43 6OGF_43 6OGG_43 6OGI_43 6OM6_48 6ORE_50 6ORL_46 6OSK_48 6OSQ_49 6OST_46 6OT3_48 6OUO_48 6Q97_53 6Q98_51 6Q9A_51 6SZS_47 6TBV_16 6TC3_16 6VU3_33 6VWL_46 6VWM_46 6VWN_46 6VYQ_33 6VYR_33 6VYS_33 6VYT_32 6VYU_33 6VYW_33 6VYX_33 6VYY_33 6VYZ_33 6VZ2_33 6VZ3_33 6VZ5_33 6VZ7_33 6VZJ_32 6W6K_14 6W77_14 6W7M_16 6W7N_12 6W7W_8 6WD0_45 6WD1_45 6WD2_45 6WD3_45 6WD4_45 6WD5_45 6WD6_45 6WD7_45 6WD8_45 6WD9_45 6WDA_45 6WDB_45 6WDC_45 6WDD_45 6WDE_45 6WDF_45 6WDG_45 6WDH_45 6WDI_45 6WDJ_45 6WDK_45 6WDL_45 6WDM_45 6WNV_44 6WNW_46 6X6T_35 6X7F_35 6X7K_35 6X9Q_35 6XDQ_35 6XDR_34 6XE0_15 6XGF_34 6XII_34 6XIJ_33 6XZA_16 6XZB_16 6Y69_16 6YSR_49 6YSS_49 6YST_49 6YSU_48 6ZTJ_16 6ZTL_16 6ZTM_16 6ZTN_16 6ZTO_16 6ZTP_16 6ZU1_16 7ABZ_53 7AC7_53 7ACJ_50 7ACR_50 7AFI_9 7AFL_9 7AFO_9 7B5K_47 7BOD_9 7BOE_16 7BOF_9 7BOG_9 7BOH_16 7BOI_9 7CPJ_16 7D6Z_55 7D80_23 7JSS_43 7JSW_43 7JSZ_45 7JT1_43 7JT2_44 7JT3_45 7K00_16 7K50_46 7K51_46 7K52_46 7K53_46 7K54_46 7K55_46 7LV0_46 7M5D_49 7N1P_16 7N2C_16 7N2U_16 7N2V_16 7N30_16 7N31_16 7NAR_16 7NAS_9 7NAT_16 7NAU_16 7NAV_16 7NAX_16 7NBU_16 7NSO_50 7NSP_50 7NSQ_50 7NWT_50 7NWW_48 7O19_16 7O1A_16 7O1C_16 7O5H_11 7OE0_9 7OE1_9 7OI0_7 7OIF_48 7OIG_48 7OII_47 7OIZ_16 7OJ0_16 7OT5_47 7OTC_16 7P3K_16 7PJS_49 7PJT_49 7PJU_49 7PJV_49 7PJW_49 7PJX_49 7PJY_49 7PJZ_49 7Q4K_16 7QG8_52 7QGH_51 7QGN_53 7QGR_51 7S1G_53 7S1H_50 7S1I_53 7S1J_50 7S1K_53 7SA4_52 7SS9_52 7SSD_53 7SSL_53 7SSN_49 7SSO_53 7SSW_51 7ST2_53 7ST6_51 7ST7_51 7TOS_46 7UG7_16 7UPH_3 7ZTA_16 8A3L_16 8AKN_22 8AM9_21 8AYE_22 8B0X_20 8B7Y_45 8CAI_11 8CEP_9 8CGJ_11 8CGR_9 8CGU_9 8EIU_21 8EKC_16 8EMM_48 8FIZ_15 8FTO_21 8G6W_21 8GHU_12 8SYL_16 AF_AFA0A0H3GS04F1_1 AF_AFA4WDH4F1_1 AF_AFA6TCL7F1_1 AF_AFA7ZQ49F1_1 AF_AFA8A3B6F1_1 AF_AFA8ANE2F1_1 AF_AFA9MZ51F1_1 AF_AFB1IVM4F1_1 AF_AFB1LPB6F1_1 AF_AFB1XBT1F1_1 AF_AFB2TYN1F1_1 AF_AFB4T2B5F1_1 AF_AFB4TE53F1_1 AF_AFB4TS56F1_1 AF_AFB5BE94F1_1 AF_AFB5F289F1_1 AF_AFB5FS09F1_1 AF_AFB5QUG4F1_1 AF_AFB5RD85F1_1 AF_AFB5XVK3F1_1 AF_AFB5Z228F1_1 AF_AFB6I631F1_1 AF_AFB7LDJ8F1_1 AF_AFB7LUW4F1_1 AF_AFB7M978F1_1 AF_AFB7MIU7F1_1 AF_AFB7MYP8F1_1 AF_AFB7N6J5F1_1 AF_AFB7NSA8F1_1 AF_AFB7UH58F1_1 AF_AFC0PW19F1_1 AF_AFC4ZYM7F1_1 AF_AFP0A2A9F1_1 AF_AFP0A2B0F1_1 AF_AFP0A7T3F1_1 AF_AFP0A7T4F1_1 AF_AFP0A7T5F1_1 AF_AFP0A7T6F1_1 AF_AFQ0TEN0F1_1 AF_AFQ31XD6F1_1 AF_AFQ32CX9F1_1 AF_AFQ3YYM9F1_1 AF_AFQ57L29F1_1 AF_AFQ5PFF6F1_1
2J28_16 2RDO_31 3BBX_9 3J7Z_16 3J8G_30 3J9Y_32 3J9Z_51 3JA1_51 3JBU_34 3JBV_41 3JCD_32 3JCE_35 3JCJ_12 3JCN_13 4CSU_18 4U1U_29 4U1V_29 4U20_29 4U24_29 4U25_29 4U26_29 4U27_29 4V47_8 4V48_9 4V4H_30 4V4Q_30 4V4V_31 4V4W_31 4V50_31 4V52_40 4V53_40 4V54_40 4V55_40 4V56_40 4V57_40 4V5B_14 4V5H_41 4V5Y_40 4V64_30 4V65_53 4V66_53 4V69_56 4V6C_29 4V6D_31 4V6E_31 4V6K_9 4V6L_33 4V6M_36 4V6N_9 4V6O_33 4V6P_33 4V6Q_33 4V6R_33 4V6S_9 4V6T_32 4V6V_56 4V6Y_30 4V6Z_30 4V70_30 4V71_30 4V72_30 4V73_30 4V74_30 4V75_30 4V76_30 4V77_30 4V78_30 4V79_30 4V7A_29 4V7C_33 4V7D_9 4V7I_12 4V7S_29 4V7T_29 4V7U_29 4V7V_29 4V9C_31 4V9D_32 4WF1_29 4WOI_32 4WWW_8 4YBB_29 5ADY_16 5AFI_33 5AKA_16 5GAD_10 5GAE_8 5GAF_10 5GAG_10 5GAH_10 5H5U_14 5IQR_6 5IT8_37 5J5B_35 5J7L_35 5J88_36 5J8A_36 5J91_36 5JC9_36 5JTE_33 5JU8_32 5KCR_8 5KCS_9 5KPS_7 5KPV_6 5KPW_6 5KPX_6 5L3P_8 5LZA_32 5LZB_34 5LZC_34 5LZD_34 5LZE_33 5LZF_33 5MDV_13 5MDW_13 5MDY_13 5MDZ_11 5MGP_8 5NCO_10 5NP6_32 5NWY_9 5O2R_8 5U4I_8 5U9F_12 5U9G_12 5UYK_6 5UYL_6 5UYM_6 5UYN_6 5UYP_6 5UYQ_6 5WDT_8 5WE4_8 5WE6_8 5WF0_8 5WFK_8 5WFS_8 6BU8_6 6BY1_10 6C4I_8 6DNC_11 6ENU_30 6GWT_8 6GXM_8 6GXN_8 6GXO_8 6GXP_8 6H4N_29 6H58_14 6HRM_8 6O9J_9 6OFX_6 6OG7_6 6OGF_6 6OGG_6 6OGI_6 6OM6_11 6ORE_12 6ORL_9 6OSK_10 6OSQ_11 6OST_9 6OT3_10 6OUO_10 6PJ6_8 6Q97_13 6Q98_11 6Q9A_11 6QDW_16 6QUL_9 6S0K_9 6SZS_14 6TBV_29 6TC3_29 6U48_8 6VU3_56 6VWL_6 6VWM_8 6VWN_8 6VYQ_56 6VYR_56 6VYS_56 6VYT_54 6VYU_55 6VYW_55 6VYX_55 6VYY_55 6VYZ_55 6VZ2_55 6VZ3_55 6VZ5_55 6VZ7_55 6VZJ_55 6WD0_6 6WD1_6 6WD2_6 6WD3_6 6WD4_6 6WD5_6 6WD6_6 6WD7_6 6WD8_6 6WD9_6 6WDA_6 6WDB_6 6WDC_6 6WDD_6 6WDE_6 6WDF_6 6WDG_6 6WDH_6 6WDI_6 6WDJ_6 6WDK_6 6WDL_6 6WDM_6 6WNT_6 6WNV_6 6WNW_6 6X6T_58 6X7F_58 6X7K_58 6X9Q_58 6XDQ_58 6XDR_57 6XGF_57 6XII_57 6XIJ_56 6YS3_16 6YSR_15 6YSS_15 6YST_15 6YSU_14 6ZTJ_33 6ZTL_32 6ZTM_32 6ZTN_32 6ZTO_32 6ZTP_32 6ZU1_32 7ABZ_15 7AC7_14 7ACJ_12 7ACR_12 7B5K_8 7BL2_29 7BL3_30 7BL4_27 7BL5_32 7BL6_27 7BV8_8 7CPJ_29 7D6Z_14 7D80_38 7JSS_6 7JSW_6 7JSZ_6 7JT1_6 7JT2_6 7JT3_6 7K00_29 7K50_6 7K51_6 7K52_6 7K53_6 7K54_6 7K55_6 7LV0_6 7LVK_8 7M5D_11 7N1P_30 7N2C_32 7N2U_30 7N2V_30 7N30_30 7N31_30 7NSO_8 7NSP_8 7NSQ_8 7NWT_6 7NWW_10 7O19_29 7O1A_29 7O1C_29 7OIF_10 7OIG_10 7OII_9 7OIZ_29 7OJ0_29 7OT5_9 7P3K_29 7PJS_15 7PJT_15 7PJU_15 7PJV_15 7PJW_15 7PJX_15 7PJY_15 7PJZ_15 7Q4K_29 7QG8_10 7QGH_33 7QGN_11 7QGR_33 7S1G_19 7S1H_17 7S1I_19 7S1J_17 7S1K_19 7SA4_12 7SS9_11 7SSD_11 7SSL_11 7SSO_10 7SSW_10 7ST2_10 7ST6_11 7ST7_8 7TOS_6 7UG7_30 7YLA_9 7Z20_16 7ZOD_16 7ZP8_16 7ZQ5_16 7ZQ6_16 7ZTA_29 8A3L_33 8AKN_39 8AM9_34 8ANA_14 8AP4_15 8AYE_37 8B0X_35 8C8X_5 8C8Y_24 8C8Z_23 8CAM_11 8CEU_12 8CGD_12 8CGK_11 8CGV_11 8EIU_36 8EKC_32 8EMM_8 8FIZ_34 8FTO_36 8G6W_37 8G6X_8 8G6Y_16 8SYL_32 AF_AFA0A0H3GLI4F1_1 AF_AFA1AJA7F1_1 AF_AFA1JIT1F1_1 AF_AFA4TRM3F1_1 AF_AFA4W5T2F1_1 AF_AFA6THB4F1_1 AF_AFA7FMW2F1_1 AF_AFA7MM80F1_1 AF_AFA7ZV74F1_1 AF_AFA8A7U9F1_1 AF_AFA8AMJ4F1_1 AF_AFA8G8W7F1_1 AF_AFA9MF07F1_1 AF_AFA9N521F1_1 AF_AFA9QYL3F1_1 AF_AFB1IT03F1_1 AF_AFB1JMM1F1_1 AF_AFB1LR79F1_1 AF_AFB1XDV3F1_1 AF_AFB2K2L6F1_1 AF_AFB2TY76F1_1 AF_AFB2VCV8F1_1 AF_AFB4T3F4F1_1 AF_AFB4TFD8F1_1 AF_AFB4TT36F1_1 AF_AFB5BKL2F1_1 AF_AFB5F3C0F1_1 AF_AFB5FSA4F1_1 AF_AFB5R0S1F1_1 AF_AFB5R9F1F1_1 AF_AFB5Y305F1_1 AF_AFB5Z2K8F1_1 AF_AFB6I2A9F1_1 AF_AFB7LCR4F1_1 AF_AFB7LLY5F1_1 AF_AFB7M9G5F1_1 AF_AFB7MLK8F1_1 AF_AFB7MT77F1_1 AF_AFB7NGD7F1_1 AF_AFB7NTQ8F1_1 AF_AFB7UQL2F1_1 AF_AFC0Q6G1F1_1 AF_AFC4ZR80F1_1 AF_AFC5BF79F1_1 AF_AFC6DE12F1_1 AF_AFP0A7R1F1_1 AF_AFP0A7R2F1_1 AF_AFP0A7R3F1_1 AF_AFP0A7R4F1_1 AF_AFQ0SX83F1_1 AF_AFQ0T9J0F1_1 AF_AFQ1CBW7F1_1 AF_AFQ1CEH3F1_1 AF_AFQ1R357F1_1 AF_AFQ31TD4F1_1 AF_AFQ328J6F1_1 AF_AFQ3YUE4F1_1 AF_AFQ57GI8F1_1 AF_AFQ5PJ55F1_1 AF_AFQ66F99F1_1 AF_AFQ6D138F1_1 AF_AFQ8Z163F1_1 AF_AFQ8ZB84F1_1 AF_AFQ8ZK80F1_1
2J28_28 2RDO_19 2VRH_2 3BBX_20 3IY9_15 3J45_4 3J46_8 3J5L_28 3J7Z_28 3J8G_15 3J9Y_44 3J9Z_33 3JA1_29 3JBU_45 3JBV_52 3JCD_44 3JCE_47 3JCJ_24 3JCN_25 4CSU_30 4U1U_41 4U1V_41 4U20_41 4U24_41 4U25_41 4U26_41 4U27_41 4UY8_29 4V47_19 4V48_20 4V4H_41 4V4Q_41 4V4V_42 4V4W_42 4V50_43 4V52_50 4V53_50 4V54_50 4V55_50 4V56_50 4V57_50 4V5B_26 4V5H_53 4V5Y_50 4V64_41 4V65_36 4V66_36 4V69_39 4V6C_41 4V6D_43 4V6E_43 4V6K_21 4V6L_45 4V6M_48 4V6N_22 4V6O_46 4V6P_46 4V6Q_46 4V6R_46 4V6S_22 4V6T_44 4V6V_39 4V6Y_42 4V6Z_42 4V70_42 4V71_42 4V72_42 4V73_42 4V74_42 4V75_42 4V76_42 4V77_42 4V78_42 4V79_42 4V7A_41 4V7B_45 4V7C_46 4V7D_23 4V7I_24 4V7S_41 4V7T_41 4V7U_41 4V7V_41 4V85_54 4V89_53 4V9C_43 4V9D_44 4V9O_20 4V9P_20 4WF1_41 4WOI_44 4WWW_20 4YBB_41 5ADY_28 5AFI_45 5AKA_28 5GAD_23 5GAE_21 5GAF_23 5GAG_23 5GAH_23 5H5U_27 5IQR_19 5IT8_49 5J5B_47 5J7L_47 5J88_48 5J8A_48 5J91_48 5JC9_48 5JTE_45 5JU8_44 5KCR_21 5KCS_22 5KPS_20 5KPV_19 5KPW_19 5KPX_19 5L3P_19 5LZA_43 5LZB_45 5LZC_45 5LZD_45 5LZE_44 5LZF_44 5MDV_26 5MDW_26 5MDY_26 5MDZ_24 5MGP_19 5NCO_23 5NP6_44 5NWY_21 5O2R_20 5U4I_20 5U9F_25 5U9G_25 5UYK_19 5UYL_19 5UYM_19 5UYN_19 5UYP_19 5UYQ_19 5WDT_20 5WE4_20 5WE6_20 5WF0_20 5WFK_20 5WFS_20 6BU8_19 6BY1_23 6C4I_21 6DNC_24 6ENF_40 6ENJ_18 6ENU_41 6GBZ_17 6GC0_18 6GC4_15 6GC6_14 6GC7_12 6GC8_19 6GWT_20 6GXM_20 6GXN_20 6GXO_20 6GXP_20 6H4N_40 6H58_25 6HRM_21 6I0Y_30 6I7V_44 6LKQ_37 6O9J_20 6O9K_41 6OFX_17 6OG7_17 6OGF_17 6OGG_17 6OGI_17 6OM6_22 6ORE_23 6ORL_20 6OSK_21 6OSQ_22 6OST_20 6OT3_21 6OUO_21 6PJ6_20 6Q97_26 6Q98_24 6Q9A_24 6QDW_27 6QUL_20 6S0K_22 6SZS_25 6TBV_41 6TC3_41 6U48_20 6VU3_3 6VWL_17 6VWM_19 6VWN_19 6VYQ_3 6VYR_3 6VYS_3 6VYT_3 6VYU_3 6VYW_3 6VYX_3 6VYY_3 6VYZ_3 6VZ2_3 6VZ3_3 6VZ5_3 6VZ7_3 6VZJ_3 6WD0_19 6WD1_19 6WD2_19 6WD3_19 6WD4_19 6WD5_19 6WD6_19 6WD7_19 6WD8_19 6WD9_19 6WDA_19 6WDB_19 6WDC_19 6WDD_19 6WDE_19 6WDF_19 6WDG_19 6WDH_19 6WDI_19 6WDJ_19 6WDK_19 6WDL_19 6WDM_19 6WNT_18 6WNV_18 6WNW_19 6X6T_3 6X7F_3 6X7K_3 6X9Q_3 6XDQ_3 6XDR_3 6XGF_3 6XII_3 6XIJ_3 6XZ7_20 6XZA_41 6XZB_41 6Y69_40 6YS3_27 6YSR_27 6YSS_27 6YST_27 6YSU_26 6ZTJ_46 6ZTL_43 6ZTM_43 6ZTN_43 6ZTO_43 6ZTP_43 6ZU1_43 7ABZ_28 7AC7_26 7ACJ_23 7ACR_23 7B5K_19 7BL2_15 7BL3_16 7BL4_14 7BL5_12 7BL6_14 7BV8_21 7CPJ_41 7D6Z_32 7D80_29 7JSS_17 7JSW_17 7JSZ_19 7JT1_17 7JT2_18 7JT3_19 7K00_40 7K50_19 7K51_19 7K52_19 7K53_19 7K54_19 7K55_19 7LV0_19 7LVK_19 7M5D_22 7N1P_43 7N2C_45 7N2U_41 7N2V_43 7N30_41 7N31_41 7NBU_44 7NSO_19 7NSP_19 7NSQ_19 7NWT_19 7NWW_21 7O19_41 7O1A_41 7O1C_41 7ODE_12 7OIF_21 7OIG_21 7OII_20 7OIZ_40 7OJ0_40 7OT5_20 7OTC_39 7P3K_40 7PJS_27 7PJT_27 7PJU_27 7PJV_27 7PJW_27 7PJX_27 7PJY_27 7PJZ_27 7Q4K_41 7QG8_22 7QGH_18 7QGN_23 7QGR_18 7QQ3_17 7S1G_31 7S1H_29 7S1I_31 7S1J_29 7S1K_31 7SA4_25 7SS9_24 7SSD_24 7SSL_24 7SSN_21 7SSO_24 7SSW_23 7ST2_24 7ST6_23 7ST7_21 7TOS_19 7UG7_43 7UPH_43 7YLA_21 7ZP8_27 7ZQ6_27 7ZTA_40 8A3L_44 8AKN_50 8AM9_45 8ANA_25 8AP4_26 8AYE_48 8B0X_46 8B7Y_17 8C8X_15 8C8Y_14 8C8Z_13 8C90_13 8C91_12 8C92_12 8C93_10 8C97_10 8C98_8 8C9A_7 8CAM_21 8CEU_23 8CGD_23 8CGK_21 8CGV_22 8EIU_47 8EKC_43 8EMM_19 8FIZ_50 8FTO_47 8G6W_48 8G6X_19 8G6Y_27 8SYL_43 AF_AFA0A0H3H3W7F1_1 AF_AFA1JS44F1_1 AF_AFB4F1I6F1_1 AF_AFC5BGM3F1_1 AF_AFP0ADZ0F1_1 AF_AFP0ADZ1F1_1 AF_AFP0ADZ2F1_1 AF_AFP0ADZ3F1_1 AF_AFP0C2N0F1_1 AF_AFP69963F1_1 AF_AFP69964F1_1 AF_AFQ0TCE3F1_1 AF_AFQ1C2U9F1_1 AF_AFQ1CCU6F1_1 AF_AFQ1R606F1_1 AF_AFQ2NQM4F1_1 AF_AFQ31VV8F1_1 AF_AFQ32B33F1_1 AF_AFQ3YWU1F1_1 AF_AFQ57J34F1_1 AF_AFQ5PIV4F1_1 AF_AFQ6CZX2F1_1 AF_AFQ7CPL3F1_1 AF_AFQ7MYF3F1_1 AF_AFQ8XGM6F1_1
2YKR_20 3J9Y_13 3J9Z_15 3JA1_5 3JBU_19 3JBV_20 3JCD_19 3JCE_19 3JCJ_4 3JCN_54 4A2I_20 4ADV_20 4U1U_20 4U1V_20 4U20_20 4U24_20 4U25_20 4U26_20 4U27_20 4V47_46 4V48_48 4V4H_19 4V4Q_19 4V4V_21 4V4W_21 4V50_22 4V52_19 4V53_19 4V54_19 4V55_19 4V56_17 4V57_17 4V5B_52 4V5H_20 4V5Y_19 4V64_19 4V65_14 4V66_14 4V69_11 4V6C_19 4V6D_19 4V6E_19 4V6K_56 4V6L_23 4V6M_24 4V6N_57 4V6O_23 4V6P_23 4V6Q_23 4V6R_23 4V6S_56 4V6T_20 4V6V_12 4V6Y_19 4V6Z_19 4V70_19 4V71_19 4V72_19 4V73_19 4V74_19 4V75_19 4V76_19 4V77_19 4V78_19 4V79_19 4V7A_19 4V7B_20 4V7C_20 4V7D_54 4V7I_55 4V7S_20 4V7T_20 4V7U_20 4V7V_20 4V85_20 4V89_20 4V9C_20 4V9D_20 4V9O_53 4V9P_52 4WF1_20 4WOI_20 4WWW_51 4YBB_20 5AFI_20 5H5U_1 5IQR_50 5IT8_20 5J5B_20 5J7L_20 5J88_20 5J8A_20 5J91_20 5JC9_20 5JTE_20 5JU8_20 5KCR_52 5KCS_54 5KPS_51 5KPV_50 5KPW_50 5KPX_50 5L3P_49 5LZA_20 5LZB_20 5LZC_20 5LZD_20 5LZE_20 5LZF_20 5MDV_57 5MDW_57 5MDY_57 5MDZ_55 5ME0_20 5ME1_20 5MGP_51 5MY1_19 5NO2_18 5NO3_19 5NO4_19 5NP6_23 5NWY_54 5O2R_54 5U4I_51 5U9F_58 5U9G_58 5UYK_50 5UYL_50 5UYM_50 5UYN_50 5UYP_50 5UYQ_50 5UZ4_19 5WDT_53 5WE4_53 5WE6_53 5WF0_53 5WFK_53 5WFS_53 6AWB_25 6AWC_25 6AWD_24 6BU8_50 6BY1_55 6C4I_53 6DNC_57 6ENF_20 6ENJ_50 6ENU_20 6GWT_53 6GXM_53 6GXN_53 6GXO_53 6GXP_52 6H4N_20 6H58_51 6HRM_52 6I7V_24 6LKQ_19 6NQB_15 6O7K_15 6O9J_50 6O9K_20 6OFX_47 6OG7_47 6OGF_47 6OGG_47 6OGI_47 6OM6_52 6ORE_54 6ORL_50 6OSK_52 6OSQ_53 6OST_50 6OT3_52 6OUO_52 6Q97_57 6Q98_55 6Q9A_55 6SZS_51 6TBV_20 6TC3_20 6VU3_17 6VWL_50 6VWM_50 6VWN_50 6VYQ_17 6VYR_17 6VYS_17 6VYT_16 6VYU_17 6VYW_17 6VYX_17 6VYY_17 6VYZ_17 6VZ2_17 6VZ3_17 6VZ5_17 6VZ7_17 6VZJ_16 6W6K_18 6W77_18 6W7M_20 6W7N_15 6W7W_10 6WD0_49 6WD1_49 6WD2_49 6WD3_49 6WD4_49 6WD5_49 6WD6_49 6WD7_49 6WD8_49 6WD9_49 6WDA_49 6WDB_49 6WDC_49 6WDD_49 6WDE_49 6WDF_49 6WDG_49 6WDH_49 6WDI_49 6WDJ_49 6WDK_49 6WDL_49 6WDM_49 6WNV_48 6WNW_50 6X6T_19 6X7F_19 6X7K_19 6X9Q_19 6XDQ_19 6XDR_18 6XE0_19 6XGF_18 6XII_18 6XIJ_17 6XZA_20 6XZB_20 6Y69_20 6YSR_53 6YSS_53 6YST_53 6YSU_52 6ZTJ_20 6ZTL_20 6ZTM_20 6ZTN_20 6ZTO_20 6ZTP_20 6ZU1_20 7ABZ_57 7AC7_57 7ACJ_54 7ACR_54 7AFI_12 7AFL_12 7AFO_12 7B5K_51 7BOD_12 7BOE_20 7BOF_12 7BOG_12 7BOH_20 7BOI_12 7CPJ_20 7D6Z_1 7D80_27 7JSS_47 7JSW_47 7JSZ_49 7JT1_47 7JT2_48 7JT3_49 7K00_20 7K50_50 7K51_50 7K52_50 7K53_50 7K54_50 7K55_50 7LV0_50 7M5D_53 7N1P_20 7N2C_20 7N2U_20 7N2V_20 7N30_20 7N31_20 7NAR_20 7NAS_12 7NAT_20 7NAU_20 7NAV_20 7NAX_20 7NBU_20 7NSO_54 7NSP_54 7NSQ_54 7NWT_54 7NWW_52 7O19_20 7O1A_20 7O1C_20 7O5H_14 7OE0_12 7OE1_12 7OI0_10 7OIF_52 7OIG_52 7OII_51 7OIZ_20 7OJ0_20 7OT5_51 7OTC_20 7P3K_20 7PJS_53 7PJT_53 7PJU_53 7PJV_53 7PJW_53 7PJX_53 7PJY_53 7PJZ_53 7Q4K_20 7QG8_56 7QGH_55 7QGN_57 7QGR_55 7S1G_2 7S1H_2 7S1I_2 7S1J_2 7S1K_2 7SA4_56 7SS9_56 7SSD_57 7SSL_57 7SSN_53 7SSO_57 7SSW_55 7ST2_57 7ST6_55 7ST7_54 7TOS_50 7UG7_20 7UPH_7 7ZTA_20 8A3L_20 8AKN_26 8AM9_25 8AYE_26 8B0X_24 8B7Y_49 8CAI_14 8CEP_12 8CGJ_15 8CGR_12 8CGU_12 8EIU_25 8EKC_20 8EMM_52 8FIZ_2 8FTO_25 8G6W_25 8GHU_15 8SYL_20 AF_AFA4W6D9F1_1 AF_AFA7ZHB2F1_1 AF_AFA7ZVX1F1_1 AF_AFA9MR48F1_1 AF_AFB1IRF1F1_1 AF_AFB1LFV4F1_1 AF_AFB1XBE8F1_1 AF_AFB2U242F1_1 AF_AFB2VGR4F1_1 AF_AFB4T6G9F1_1 AF_AFB4TIE3F1_1 AF_AFB4TWN4F1_1 AF_AFB5BLK7F1_1 AF_AFB5F721F1_1 AF_AFB5FHD7F1_1 AF_AFB5R0X8F1_1 AF_AFB5RF40F1_1 AF_AFB5Y237F1_1 AF_AFB5YYB6F1_1 AF_AFB6HZ18F1_1 AF_AFB7L4E5F1_1 AF_AFB7LVQ1F1_1 AF_AFB7M0B9F1_1 AF_AFB7MAE3F1_1 AF_AFB7MNM8F1_1 AF_AFB7N7P7F1_1 AF_AFB7NHC8F1_1 AF_AFB7UI68F1_1 AF_AFC0Q4I2F1_1 AF_AFC4ZPU9F1_1 AF_AFP0A2B1F1_1 AF_AFP0A2B2F1_1 AF_AFP0A7U7F1_1 AF_AFP0A7U8F1_1 AF_AFP0A7U9F1_1 AF_AFP45601F1_1 AF_AFQ0T8H0F1_1 AF_AFQ0TLW7F1_1 AF_AFQ1RGH9F1_1 AF_AFQ326K0F1_1 AF_AFQ32K74F1_1 AF_AFQ3Z5Y7F1_1 AF_AFQ57TL8F1_1 AF_AFQ5PDM2F1_1 AF_AFQ83SR1F1_1
1A00_2 1A01_2 1A0U_2 1A0Z_2 1A3N_2 1A3O_2 1ABW_2 1ABY_2 1AJ9_2 1B86_2 1BAB_2 1BBB_2 1BIJ_2 1BUW_2 1BZ0_2 1BZ1_2 1BZZ_2 1C7B_2 1C7C_2 1C7D_2 1CBL_1 1CBM_1 1CLS_2 1CMY_2 1COH_2 1DKE_2 1DXT_2 1DXU_2 1DXV_2 1FHJ_2 1FN3_2 1G9V_2 1GBU_2 1GBV_2 1GLI_2 1GZX_2 1HAB_2 1HAC_2 1HBA_2 1HBB_2 1HBS_2 1HCO_2 1HDB_2 1HGA_2 1HGB_2 1HGC_2 1HHO_2 1IRD_2 1J3Y_2 1J3Z_2 1J40_2 1J41_2 1J7S_2 1J7W_2 1J7Y_2 1JY7_2 1K0Y_2 1K1K_2 1KD2_2 1LFL_2 1LFQ_2 1LFT_2 1LFV_2 1LFY_2 1LFZ_2 1LJW_2 1M9P_2 1MKO_2 1NEJ_2 1NIH_2 1NQP_2 1O1I_2 1O1J_2 1O1K_2 1O1L_2 1O1M_2 1O1N_2 1O1O_2 1O1P_2 1QI8_2 1QSH_2 1QSI_2 1QXD_2 1QXE_2 1R1X_2 1R1Y_2 1RPS_2 1RQ3_2 1RQ4_2 1RQA_2 1RVW_2 1SDK_2 1SDL_2 1SHR_2 1SI4_2 1THB_2 1UIW_2 1VWT_2 1XXT_2 1XY0_2 1XYE_2 1XZ2_2 1XZ4_2 1XZ5_2 1XZ7_2 1XZU_2 1XZV_2 1Y09_2 1Y0A_2 1Y0C_2 1Y0D_2 1Y0T_2 1Y0W_2 1Y22_2 1Y2Z_2 1Y31_2 1Y35_2 1Y45_2 1Y46_2 1Y4B_2 1Y4F_2 1Y4G_2 1Y4P_2 1Y4Q_2 1Y4R_2 1Y4V_2 1Y5F_2 1Y5J_2 1Y5K_2 1Y7C_2 1Y7D_2 1Y7G_2 1Y7Z_2 1Y83_2 1Y85_2 1Y8W_2 1YDZ_2 1YE0_2 1YE1_2 1YE2_2 1YEN_2 1YEO_2 1YEQ_2 1YEU_2 1YEV_2 1YFF_2 1YG5_2 1YGD_2 1YGF_2 1YH9_2 1YHE_2 1YHR_2 1YIE_2 1YIH_2 1YVQ_2 1YVT_2 1YZI_2 2B7H_2 2D5Z_2 2D60_2 2DN1_2 2DN2_2 2DN3_2 2DXM_2 2H35_2 2HBC_2 2HBD_2 2HBE_2 2HBF_2 2HBS_2 2HCO_2 2HHB_2 2HHD_2 2HHE_2 2M6Z_2 2QLS_2 2RAO_2 2W6V_2 2W72_2 2YRS_2 3B75_2 3D17_2 3D7O_2 3DUT_2 3FH9_2 3GOU_2 3HHB_2 3HXN_2 3IC0_2 3IC2_2 3KMF_2 3LQD_2 3NL7_2 3NMM_2 3ODQ_2 3ONZ_2 3OO4_2 3OO5_2 3P5Q_2 3PEL_2 3QJB_2 3QJC_2 3QJD_2 3QJE_2 3R5I_2 3S65_2 3S66_2 3SZK_2 3W4U_2 3WCP_2 3WHM_2 4FC3_2 4HHB_2 4IJ2_2 4L7Y_2 4M4A_2 4M4B_2 4MQC_2 4MQG_2 4MQH_2 4MQI_2 4N7N_2 4N7O_2 4N7P_2 4N8T_2 4NI0_2 4NI1_2 4ROL_2 4ROM_2 4WJG_2 4X0L_2 4XS0_2 5E29_2 5E6E_2 5E83_2 5EE4_3 5HU6_2 5HY8_2 5JDO_4 5JDO_6 5KDQ_2 5KSI_2 5KSJ_2 5NI1_2 5SW7_2 5U3I_2 5UCU_2 5UFJ_2 5URC_2 5VMM_2 5WOG_2 5WOH_2 5X2R_2 5X2S_2 5X2T_2 5X2U_2 6BB5_2 6BNR_2 6BWP_2 6BWU_2 6DI4_2 6FQF_1 6HAL_2 6HBW_2 6HK2_2 6KA9_2 6KAE_2 6KAH_2 6KAI_2 6KAO_2 6KAP_2 6KAQ_2 6KAR_2 6KAS_2 6KAT_2 6KAU_2 6KAV_2 6KYE_2 6L5V_2 6L5W_2 6L5X_2 6L5Y_2 6LCW_2 6LCX_2 6NBC_2 6NBD_2 6NQ5_2 6TB2_2 6XD9_2 6XDT_2 6XE7_2 7AET_2 7AEU_2 7AEV_2 7CUE_2 7DY3_2 7DY4_2 7JJQ_2 7JXZ_2 7JY0_2 7JY1_2 7JY3_2 7K4M_2 7PCF_2 7PCH_2 7PCQ_2 7UD7_2 7UD8_2 7UF6_2 7UF7_2 7UVB_2 7VDE_2 7XGY_2 8DOV_2 8EGI_2 8FDK_2 8FDL_2 8FDM_2 8FDN_2 AF_AFA0N071F1_1 AF_AFB2KHZ4F1_1 AF_AFD0VX08F1_1 AF_AFD9YZU5F1_1 AF_AFP02024F1_1 AF_AFP02025F1_1 AF_AFP02026F1_1 AF_AFP02028F1_1 AF_AFP02029F1_1 AF_AFP02030F1_1 AF_AFP02031F1_1 AF_AFP02032F1_1 AF_AFP02033F1_1 AF_AFP02035F1_1 AF_AFP02036F1_1 AF_AFP02038F1_1 AF_AFP02039F1_1 AF_AFP02040F1_1 AF_AFP02042F1_1 AF_AFP02044F1_1 AF_AFP02046F1_1 AF_AFP02047F1_1 AF_AFP02048F1_1 AF_AFP02049F1_1 AF_AFP02050F1_1 AF_AFP02051F1_1 AF_AFP02055F1_1 AF_AFP02057F1_1 AF_AFP02058F1_1 AF_AFP08259F1_1 AF_AFP08535F1_1 AF_AFP09909F1_1 AF_AFP10893F1_1 AF_AFP11754F1_1 AF_AFP11758F1_1 AF_AFP13557F1_1 AF_AFP13558F1_1 AF_AFP14391F1_1 AF_AFP14392F1_1 AF_AFP15166F1_1 AF_AFP15449F1_1 AF_AFP18982F1_1 AF_AFP18983F1_1 AF_AFP18985F1_1 AF_AFP18989F1_1 AF_AFP19885F1_1 AF_AFP19886F1_1 AF_AFP21201F1_1 AF_AFP23602F1_1 AF_AFP24660F1_1 AF_AFP26916F1_1 AF_AFP28781F1_1 AF_AFP33499F1_1 AF_AFP60524F1_1 AF_AFP60525F1_1 AF_AFP60526F1_1 AF_AFP61772F1_1 AF_AFP61773F1_1 AF_AFP61774F1_1 AF_AFP61775F1_1 AF_AFP67821F1_1 AF_AFP67822F1_1 AF_AFP68011F1_1 AF_AFP68012F1_1 AF_AFP68013F1_1 AF_AFP68014F1_1 AF_AFP68015F1_1 AF_AFP68044F1_1 AF_AFP68045F1_1 AF_AFP68046F1_1 AF_AFP68047F1_1 AF_AFP68052F1_1 AF_AFP68053F1_1 AF_AFP68054F1_1 AF_AFP68055F1_1 AF_AFP68087F1_1 AF_AFP68222F1_1 AF_AFP68223F1_1 AF_AFP68224F1_1 AF_AFP68225F1_1 AF_AFP68232F1_1 AF_AFP68234F1_1 AF_AFP68871F1_1 AF_AFP68872F1_1 AF_AFP68873F1_1 AF_AFQ03902F1_1 AF_AFQ5XLE5F1_1 AF_AFQ6WN21F1_1 AF_AFQ6WN22F1_1 AF_AFQ6WN25F1_1 AF_AFQ6WN27F1_1 AF_AFQ6WN28F1_1 AF_AFQ6WN29F1_1 AF_AFQ7M2Y5F1_1 AF_AFQ9TSP1F1_1
1BE3_3 1BGY_3 1L0L_3 1L0N_3 1NTK_3 1NTM_3 1NTZ_3 1NU1_3 1PP9_3 1PPJ_3 1QCR_3 1SQB_3 1SQP_3 1SQQ_3 1SQV_3 1SQX_3 2A06_3 2FYU_3 2YBB_11 4D6T_3 4D6U_3 5GPN_3 5GUP_47 5J4Z_53 5J7Y_53 5J8K_53 5KLV_3 5LUF_3 5NMI_3 5OKD_3 6FO0_3 6FO2_3 6FO6_4 6HAW_3 6NHG_3 6Q9E_3 6QBX_3 6QC2_31 6QC3_3 6QC4_3 6XVF_3 6ZFS_3 6ZFT_3 6ZFU_3 7DGQ_60 7DGR_47 7DGS_47 7DKF_3 7R3V_3 7TAY_3 7TZ6_3 AF_AFO03363F1_1 AF_AFO20964F1_1 AF_AFO20965F1_1 AF_AFO20968F1_1 AF_AFO21159F1_1 AF_AFO21217F1_1 AF_AFO21223F1_1 AF_AFO21298F1_1 AF_AFO21366F1_1 AF_AFO21411F1_1 AF_AFO21416F1_1 AF_AFO21424F1_1 AF_AFO21804F1_1 AF_AFO47420F1_1 AF_AFO47421F1_1 AF_AFO47583F1_1 AF_AFO47584F1_1 AF_AFO47714F1_1 AF_AFO47716F1_1 AF_AFO47718F1_1 AF_AFO47721F1_1 AF_AFO47723F1_1 AF_AFO47922F1_1 AF_AFO47923F1_1 AF_AFO47924F1_1 AF_AFO47926F1_1 AF_AFO47930F1_1 AF_AFO48309F1_1 AF_AFO48336F1_1 AF_AFO78742F1_1 AF_AFO78773F1_1 AF_AFO78775F1_1 AF_AFO78778F1_1 AF_AFO78779F1_1 AF_AFO78783F1_1 AF_AFO78784F1_1 AF_AFO78785F1_1 AF_AFO78786F1_1 AF_AFO78787F1_1 AF_AFO78788F1_1 AF_AFO78789F1_1 AF_AFO78790F1_1 AF_AFO78858F1_1 AF_AFO78927F1_1 AF_AFO78928F1_1 AF_AFO78929F1_1 AF_AFO78930F1_1 AF_AFO78931F1_1 AF_AFO78932F1_1 AF_AFO78933F1_1 AF_AFO78934F1_1 AF_AFO78935F1_1 AF_AFO78936F1_1 AF_AFO78937F1_1 AF_AFO79311F1_1 AF_AFO79327F1_1 AF_AFO79360F1_1 AF_AFO79426F1_1 AF_AFO79440F1_1 AF_AFO79445F1_1 AF_AFO79446F1_1 AF_AFO79447F1_1 AF_AFO79448F1_1 AF_AFO79450F1_1 AF_AFO79451F1_1 AF_AFO79452F1_1 AF_AFO79453F1_1 AF_AFO79454F1_1 AF_AFO79455F1_1 AF_AFO79460F1_1 AF_AFO79461F1_1 AF_AFO79463F1_1 AF_AFO79464F1_1 AF_AFO79465F1_1 AF_AFO79468F1_1 AF_AFO79967F1_1 AF_AFO79980F1_1 AF_AFO79993F1_1 AF_AFO79996F1_1 AF_AFO79997F1_1 AF_AFO80005F1_1 AF_AFO80019F1_1 AF_AFO99257F1_1 AF_AFO99258F1_1 AF_AFO99338F1_1 AF_AFO99342F1_1 AF_AFO99343F1_1 AF_AFO99345F1_1 AF_AFP00157F1_1 AF_AFP24952F1_1 AF_AFP24953F1_1 AF_AFP24955F1_1 AF_AFP24957F1_1 AF_AFP24959F1_1 AF_AFP24960F1_1 AF_AFP24964F1_1 AF_AFP24992F1_1 AF_AFP38593F1_1 AF_AFP38594F1_1 AF_AFP92583F1_1 AF_AFP92584F1_1 AF_AFP92592F1_1 AF_AFP92870F1_1 AF_AFQ00530F1_1 AF_AFQ1H8Y8F1_1 AF_AFQ1PG50F1_1 AF_AFQ1PG51F1_1 AF_AFQ1PG54F1_1 AF_AFQ1PG55F1_1 AF_AFQ1PG56F1_1 AF_AFQ1PG57F1_1 AF_AFQ1PG58F1_1 AF_AFQ1XII1F1_1 AF_AFQ1XII7F1_1 AF_AFQ1XII9F1_1 AF_AFQ1XIJ0F1_1 AF_AFQ1XIJ4F1_1 AF_AFQ1XIK7F1_1 AF_AFQ1XIK9F1_1 AF_AFQ1XIL4F1_1 AF_AFQ1XIM0F1_1 AF_AFQ1XIM1F1_1 AF_AFQ1XIM5F1_1 AF_AFQ1XIM8F1_1 AF_AFQ1XIN0F1_1 AF_AFQ1XIN1F1_1 AF_AFQ1XIN6F1_1 AF_AFQ1XIP1F1_1 AF_AFQ1XIP3F1_1 AF_AFQ1ZYR2F1_1 AF_AFQ2TVN0F1_1 AF_AFQ2TVN1F1_1 AF_AFQ33500F1_1 AF_AFQ33688F1_1 AF_AFQ33697F1_1 AF_AFQ33784F1_1 AF_AFQ33950F1_1 AF_AFQ34028F1_1 AF_AFQ34045F1_1 AF_AFQ34070F1_1 AF_AFQ34101F1_1 AF_AFQ34172F1_1 AF_AFQ34471F1_1 AF_AFQ34717F1_1 AF_AFQ34732F1_1 AF_AFQ34760F1_1 AF_AFQ34890F1_1 AF_AFQ34891F1_1 AF_AFQ34916F1_1 AF_AFQ35019F1_1 AF_AFQ35065F1_1 AF_AFQ35111F1_1 AF_AFQ35113F1_1 AF_AFQ35130F1_1 AF_AFQ35273F1_1 AF_AFQ35438F1_1 AF_AFQ35468F1_1 AF_AFQ35505F1_1 AF_AFQ35506F1_1 AF_AFQ36058F1_1 AF_AFQ36082F1_1 AF_AFQ36089F1_1 AF_AFQ36192F1_1 AF_AFQ36194F1_1 AF_AFQ36209F1_1 AF_AFQ36227F1_1 AF_AFQ36266F1_1 AF_AFQ36324F1_1 AF_AFQ36654F1_1 AF_AFQ37006F1_1 AF_AFQ3L6X7F1_1 AF_AFQ3ZED1F1_1 AF_AFQ539B4F1_1 AF_AFQ5BQG8F1_1 AF_AFQ5BQG9F1_1 AF_AFQ5C9H5F1_1 AF_AFQ5DWG5F1_1 AF_AFQ5DX17F1_1 AF_AFQ5F4E8F1_1 AF_AFQ5F4F1F1_1 AF_AFQ5F4F4F1_1 AF_AFQ5F4G3F1_1 AF_AFQ5F4G7F1_1 AF_AFQ5J1T3F1_1 AF_AFQ5J1T4F1_1 AF_AFQ5J1T5F1_1 AF_AFQ5QD74F1_1 AF_AFQ5QD76F1_1 AF_AFQ5S1V3F1_1 AF_AFQ5UVI3F1_1 AF_AFQ5UVI5F1_1 AF_AFQ5UVI6F1_1 AF_AFQ5UVI8F1_1 AF_AFQ5UVJ0F1_1 AF_AFQ5Y4Q0F1_1 AF_AFQ678S1F1_1 AF_AFQ678S2F1_1 AF_AFQ678S3F1_1 AF_AFQ678S5F1_1 AF_AFQ678S8F1_1 AF_AFQ678S9F1_1 AF_AFQ6JWX5F1_1 AF_AFQ6U1P6F1_1 AF_AFQ6V8Y0F1_1 AF_AFQ6V8Y1F1_1 AF_AFQ6XBW1F1_1 AF_AFQ6XBW7F1_1 AF_AFQ6XBW8F1_1 AF_AFQ6Y8J2F1_1 AF_AFQ6YLN1F1_1 AF_AFQ71E89F1_1 AF_AFQ71FI8F1_1 AF_AFQ71FI9F1_1 AF_AFQ71FJ0F1_1 AF_AFQ71FJ2F1_1 AF_AFQ71RU1F1_1 AF_AFQ75R30F1_1 AF_AFQ76MX5F1_1 AF_AFQ7GGQ9F1_1 AF_AFQ7HEI2F1_1 AF_AFQ7HFF9F1_1 AF_AFQ7HFG0F1_1 AF_AFQ7IYN8F1_1 AF_AFQ7J370F1_1 AF_AFQ7J6I1F1_1 AF_AFQ7JE02F1_1 AF_AFQ7Y8L0F1_1 AF_AFQ7Y8L4F1_1 AF_AFQ7Y8L6F1_1 AF_AFQ7Y8L9F1_1 AF_AFQ7Y8M0F1_1 AF_AFQ7YBY4F1_1 AF_AFQ7YD73F1_1 AF_AFQ85AG5F1_1 AF_AFQ85AV3F1_1 AF_AFQ85C06F1_1 AF_AFQ85C43F1_1 AF_AFQ85DE4F1_1 AF_AFQ85DF2F1_1 AF_AFQ85DF5F1_1 AF_AFQ85DF8F1_1 AF_AFQ85IN3F1_1 AF_AFQ85IN4F1_1 AF_AFQ85IN5F1_1 AF_AFQ85IN6F1_1 AF_AFQ85IN7F1_1 AF_AFQ85IN8F1_1 AF_AFQ85IN9F1_1 AF_AFQ85PM6F1_1 AF_AFQ85PN8F1_1 AF_AFQ85RV3F1_1 AF_AFQ8HCJ4F1_1 AF_AFQ8HEM1F1_1 AF_AFQ8HQE6F1_1 AF_AFQ8HQE7F1_1 AF_AFQ8HQE8F1_1 AF_AFQ8HQF0F1_1 AF_AFQ8HQF1F1_1 AF_AFQ8HQF2F1_1 AF_AFQ8M0K9F1_1 AF_AFQ8M700F1_1 AF_AFQ8M703F1_1 AF_AFQ8M706F1_1 AF_AFQ8M708F1_1 AF_AFQ8SE00F1_1 AF_AFQ8SE72F1_1 AF_AFQ8SE77F1_1 AF_AFQ8SEL4F1_1 AF_AFQ8SFK5F1_1 AF_AFQ8SFK7F1_1 AF_AFQ8SJX4F1_1 AF_AFQ8SJZ1F1_1 AF_AFQ8SJZ2F1_1 AF_AFQ8SJZ3F1_1 AF_AFQ8SJZ4F1_1 AF_AFQ8W822F1_1 AF_AFQ8W8Q1F1_1 AF_AFQ8WCJ7F1_1 AF_AFQ8WCK9F1_1 AF_AFQ8WCL1F1_1 AF_AFQ8WGL0F1_1 AF_AFQ94NF7F1_1 AF_AFQ94QD3F1_1 AF_AFQ94QQ7F1_1 AF_AFQ94VK4F1_1 AF_AFQ94YE5F1_1 AF_AFQ94YL4F1_1 AF_AFQ94YL5F1_1 AF_AFQ94YL9F1_1 AF_AFQ955G6F1_1 AF_AFQ956Z3F1_1 AF_AFQ956Z5F1_1 AF_AFQ956Z6F1_1 AF_AFQ957A1F1_1 AF_AFQ957A7F1_1 AF_AFQ957A8F1_1 AF_AFQ957B0F1_1 AF_AFQ957B1F1_1 AF_AFQ957B3F1_1 AF_AFQ957B4F1_1 AF_AFQ957B5F1_1 AF_AFQ957B6F1_1 AF_AFQ957B8F1_1 AF_AFQ957B9F1_1 AF_AFQ957C7F1_1 AF_AFQ957C8F1_1 AF_AFQ96071F1_1 AF_AFQ9B1D2F1_1 AF_AFQ9B5Q1F1_1 AF_AFQ9B5Q3F1_1 AF_AFQ9B5Q4F1_1 AF_AFQ9B5Q5F1_1 AF_AFQ9B5Q6F1_1 AF_AFQ9B5Q7F1_1 AF_AFQ9B5Q8F1_1 AF_AFQ9B5Q9F1_1 AF_AFQ9B5R0F1_1 AF_AFQ9B5R1F1_1 AF_AFQ9B5R2F1_1 AF_AFQ9B5R3F1_1 AF_AFQ9B5R7F1_1 AF_AFQ9B5R8F1_1 AF_AFQ9B5S0F1_1 AF_AFQ9B5S1F1_1 AF_AFQ9B9F9F1_1 AF_AFQ9G3R1F1_1 AF_AFQ9G3S4F1_1 AF_AFQ9G3T7F1_1 AF_AFQ9G6M3F1_1 AF_AFQ9GBG9F1_1 AF_AFQ9MFN3F1_1 AF_AFQ9MIZ2F1_1 AF_AFQ9MJA2F1_1 AF_AFQ9MQX1F1_1 AF_AFQ9MQX8F1_1 AF_AFQ9MQY0F1_1 AF_AFQ9MQY1F1_1 AF_AFQ9MQY3F1_1 AF_AFQ9MQY6F1_1 AF_AFQ9T3H9F1_1 AF_AFQ9T5N4F1_1 AF_AFQ9T7T9F1_1 AF_AFQ9T9A5F1_1 AF_AFQ9T9A6F1_1 AF_AFQ9T9A7F1_1 AF_AFQ9T9A8F1_1 AF_AFQ9T9B2F1_1 AF_AFQ9T9C0F1_1 AF_AFQ9TDQ7F1_1 AF_AFQ9TEB4F1_1 AF_AFQ9TEB5F1_1 AF_AFQ9TG16F1_1 AF_AFQ9TGH6F1_1 AF_AFQ9TGH8F1_1 AF_AFQ9XLE0F1_1 AF_AFQ9XLE1F1_1 AF_AFQ9XLE2F1_1 AF_AFQ9ZZR4F1_1
1CQM_1 1CQN_1 1EG0_7 1FJG_7 1FKA_6 1G1X_3 1HNW_7 1HNX_7 1HNZ_7 1HR0_7 1I94_6 1I95_6 1I96_6 1I97_6 1IBK_7 1IBL_9 1IBM_9 1J5E_6 1JGO_9 1JGP_9 1JGQ_9 1LOU_1 1ML5_11 1N32_8 1N33_8 1N34_7 1N36_6 1QD7_5 1QJH_1 1RIS_1 1VVJ_6 1VY4_6 1VY5_6 1VY6_6 1VY7_6 1XMO_8 1XMQ_8 1XNQ_8 1XNR_8 2BVZ_1 2BXJ_1 2E5L_7 2F4V_7 2HHH_6 2KJV_1 2UU9_6 2UUA_6 2UUB_6 2UUC_6 2UXB_6 2UXC_6 2UXD_6 2VQE_6 2VQF_6 2ZM6_6 3OTO_6 3T1H_6 3T1Y_6 4AQY_6 4B3M_6 4B3R_6 4B3S_6 4B3T_6 4DR1_6 4DR2_6 4DR3_6 4DR4_6 4DR5_6 4DR6_6 4DR7_6 4DUY_6 4DUZ_6 4DV0_6 4DV1_6 4DV2_6 4DV3_6 4DV4_6 4DV5_6 4DV6_6 4DV7_6 4GKJ_6 4GKK_6 4JI0_6 4JI1_6 4JI2_6 4JI3_6 4JI4_6 4JI5_6 4JI6_6 4JI7_6 4JI8_6 4JV5_6 4JYA_6 4K0K_6 4KHP_6 4KVB_6 4L47_6 4L71_6 4LEL_6 4LF4_6 4LF5_6 4LF6_6 4LF7_6 4LF8_6 4LF9_6 4LFA_6 4LFB_6 4LFC_6 4LFZ_6 4LNT_6 4LSK_6 4LT8_6 4NXM_6 4NXN_6 4OX9_6 4P6F_6 4P70_6 4TUA_6 4TUB_6 4TUC_6 4TUD_6 4TUE_6 4V42_9 4V49_8 4V4A_6 4V4G_6 4V4I_39 4V4J_39 4V4P_41 4V4R_9 4V4S_9 4V4T_9 4V4X_8 4V4Y_8 4V4Z_9 4V51_6 4V5A_6 4V5C_6 4V5D_6 4V5E_6 4V5F_6 4V5G_6 4V5J_6 4V5K_6 4V5L_6 4V5M_6 4V5N_6 4V5P_6 4V5Q_6 4V5R_6 4V5S_6 4V63_8 4V67_8 4V68_5 4V6A_6 4V6F_36 4V6G_6 4V7J_5 4V7K_5 4V7L_6 4V7M_6 4V7P_6 4V7W_6 4V7X_6 4V7Y_6 4V7Z_6 4V83_6 4V84_6 4V87_36 4V8A_36 4V8B_6 4V8C_36 4V8D_6 4V8E_36 4V8F_36 4V8G_6 4V8H_6 4V8I_6 4V8J_6 4V8N_6 4V8O_6 4V8Q_40 4V8U_6 4V8X_6 4V90_6 4V95_6 4V97_6 4V9A_6 4V9B_6 4V9H_19 4V9I_6 4V9J_5 4V9K_5 4V9L_5 4V9M_5 4V9N_9 4V9Q_36 4V9R_6 4V9S_6 4W29_5 4W2E_39 4W2F_6 4W2G_6 4W2H_6 4W2I_6 4W4G_6 4WPO_39 4WQ1_6 4WQF_39 4WQR_6 4WQU_39 4WQY_39 4WR6_6 4WRA_6 4WRO_10 4WSD_6 4WSM_6 4WT1_6 4WT8_6 4WU1_6 4WZD_6 4WZO_6 4X62_6 4X64_6 4X65_6 4X66_6 4XEJ_33 4Y4O_37 4Y4P_37 4YHH_6 4YPB_6 4YY3_6 4YZV_6 4Z3S_37 4Z8C_37 4ZER_37 4ZSN_6 5A9Z_39 5AA0_39 5BR8_6 5CZP_37 5D8B_33 5DFE_40 5DOX_37 5DOY_37 5E7K_6 5E81_6 5EL4_6 5EL5_6 5EL6_6 5EL7_6 5F8K_37 5FDU_37 5FDV_38 5HAU_39 5HCP_37 5HCQ_37 5HCR_37 5HD1_37 5IB7_6 5IB8_6 5IBB_6 5IMQ_13 5IMR_6 5IWA_5 5J30_37 5J3C_37 5J4B_37 5J4C_37 5J4D_40 5J8B_39 5LMN_6 5LMO_6 5LMP_6 5LMQ_6 5LMR_6 5LMS_6 5LMT_6 5LMU_6 5LMV_6 5NDJ_34 5NDK_34 5OT7_12 5UQ7_37 5UQ8_37 5V8I_37 5VP2_37 5VPO_7 5VPP_35 5W4K_37 5WIS_37 5WIT_37 5WNP_6 5WNQ_6 5WNR_6 5WNS_6 5WNT_6 5WNU_6 5WNV_6 5ZLU_13 6B4V_40 6BOH_40 6BOK_39 6BUW_6 6BZ6_6 6BZ7_6 6BZ8_6 6C5L_6 6CAE_37 6CAO_6 6CAP_6 6CAQ_6 6CAR_6 6CAS_6 6CFJ_37 6CFK_37 6CFL_37 6CZR_37 6DTI_6 6FKR_37 6GSJ_6 6GSK_6 6GSL_6 6GZQ_36 6GZX_36 6GZZ_36 6MKN_6 6MPF_6 6MPI_6 6N1D_40 6N9E_37 6N9F_37 6ND5_37 6ND6_37 6NDK_6 6NSH_37 6NTA_6 6NUO_6 6NWY_6 6NY6_6 6O3M_6 6O97_37 6OF1_37 6OF6_6 6OJ2_6 6OPE_6 6ORD_6 6OSI_6 6OTR_6 6OXA_6 6OXI_6 6Q95_6 6QNQ_6 6QNR_6 6UCQ_36 6UO1_37 6XHV_37 6XHW_37 6XHX_37 6XHY_37 6XQD_37 6XQE_37 7AZO_6 7AZS_6 7DUG_6 7DUH_6 7DUI_6 7DUJ_6 7DUK_6 7DUL_6 7JQL_37 7JQM_37 7LH5_6 7MD7_37 7RQ8_37 7RQ9_37 7RQA_37 7RQB_37 7RQC_37 7RQD_37 7RQE_37 7U2H_37 7U2I_37 7U2J_37 7V2L_6 7V2M_6 7V2N_6 7V2O_6 7V2P_6 7V2Q_6 8CVJ_37 8CVK_37 8CVL_37 8EKB_37 8EV6_37 8EV7_37 8FC1_37 8FC2_37 8FC3_37 8FC4_37 8FC5_37 8FC6_37 8FOM_6 8FON_6 8T8B_37 8T8C_37 AF_AFP23370F1_1 AF_AFP62666F1_1 AF_AFQ5SLP8F1_1
6LZG_2 6M0J_2 6M17_3 6W41_3 6XC2_1 6XC3_5 6XC4_1 6XC7_1 6XE1_3 6XKP_1 6XKQ_1 6YLA_1 6YM0_1 6YOR_1 6YZ5_1 6YZ7_1 6Z2M_1 6ZBP_1 6ZCZ_1 6ZER_1 6ZH9_3 6ZLR_1 7B0B_3 7B27_1 7B3O_1 7BEH_1 7BEI_3 7BEJ_3 7BEK_3 7BEL_1 7BEM_3 7BEN_1 7BEO_1 7BEP_1 7BNV_1 7BWJ_1 7BZ5_1 7C01_1 7C8V_2 7C8W_2 7CAN_2 7CDI_1 7CDJ_1 7CH4_3 7CH5_3 7CHB_3 7CHC_3 7CHE_3 7CHF_3 7CHO_1 7CHP_1 7CHS_1 7CM4_1 7CYV_2 7D2Z_2 7D30_2 7D6I_1 7DDO_2 7DDP_2 7DEO_2 7DET_1 7DEU_1 7DHX_2 7DJZ_3 7DK0_3 7DK2_3 7DMU_2 7DPM_3 7DRV_2 7E3O_3 7E5O_3 7E5Y_1 7E7Y_3 7E86_1 7E8F_8 7E8M_1 7EAM_1 7EAN_1 7EFP_2 7EFR_2 7EJY_1 7EJZ_1 7EK0_1 7EKC_2 7EKE_2 7EKF_2 7EKG_2 7EKH_2 7F12_1 7F5G_1 7F5H_1 7F5R_2 7F6Y_1 7F6Z_1 7F7E_3 7FBJ_1 7FBK_1 7FC5_1 7FCP_1 7FCQ_1 7FDG_2 7FDH_2 7FDI_2 7FDK_2 7FJC_3 7FJS_2 7JMO_1 7JMP_1 7JMW_1 7JVB_1 7JX3_7 7K9Z_5 7KFV_1 7KFW_1 7KFX_1 7KFY_1 7KLG_3 7KLH_3 7KM5_1 7KMG_3 7KMH_3 7KMI_3 7KN3_1 7KN4_1 7KN5_1 7KN6_1 7KN7_1 7KZB_3 7L0N_6 7L4Z_1 7L5B_1 7LDJ_1 7LM8_1 7LO4_2 7LOP_3 7LQ7_1 7M3I_3 7M6D_3 7M7W_5 7MF1_1 7MFU_1 7MLZ_1 7MMO_3 7MSQ_1 7MZF_1 7MZG_3 7MZH_1 7MZI_3 7MZJ_3 7MZK_2 7MZL_1 7MZM_3 7MZN_1 7N3I_1 7N4I_3 7N4J_1 7N4L_1 7N4M_2 7NEG_3 7NEH_3 7NKT_1 7NLL_1 7NX6_3 7NX7_3 7NX8_3 7NX9_3 7NXA_3 7NXB_3 7NXC_2 7OAO_1 7OAP_2 7OAQ_2 7OAU_1 7OAY_1 7OR9_1 7ORA_1 7ORB_1 7P19_2 7P8I_2 7P8J_2 7PKI_2 7PQY_1 7PQZ_1 7PR0_1 7PRY_5 7PRZ_2 7PS0_1 7PS1_1 7PS2_2 7PS4_1 7PS5_3 7PS6_3 7PS7_1 7Q0G_1 7Q0H_5 7QNW_3 7QNX_5 7QNY_3 7R6W_5 7R6X_3 7RBY_1 7RKU_1 7RPV_2 7S0B_3 7S4S_1 7S5P_1 7S5Q_1 7S5R_1 7S83_2 7SBU_1 7SD5_1 7SI2_3 7SN0_2 7SPO_1 7SPP_1 7T01_1 7T72_3 7T7B_1 7TC9_1 7TE1_3 7TN0_6 7TP3_1 7TP4_1 7TTX_1 7U0D_1 7U2D_1 7U2E_1 7U8E_1 7UL0_1 7UL1_1 7URQ_1 7URS_1 7VIB_2 7VNB_2 7VOA_2 7VYR_3 7VZT_1 7W1S_1 7W6R_2 7W6U_2 7W8S_2 7WA1_2 7WB5_3 7WBL_2 7WBP_2 7WBQ_2 7WBZ_1 7WCK_3 7WCU_3 7WD2_1 7WED_1 7WEF_2 7WH8_3 7WHH_2 7WI0_1 7WK0_3 7WLC_1 7WN2_1 7WNB_1 7WNM_2 7WOG_1 7WOP_1 7WP0_3 7WP1_3 7WP2_3 7WP5_3 7WP8_4 7WPH_1 7WQV_1 7WR8_1 7WRJ_1 7WRL_3 7WRO_3 7WRZ_3 7WS2_2 7WS6_1 7WS7_1 7WSA_1 7WSC_1 7WSK_2 7WTG_1 7WTH_1 7WTJ_3 7WVL_3 7WWK_1 7X1M_7 7X2M_1 7X63_3 7X66_3 7X7O_1 7X7T_1 7X7U_1 7XA7_2 7XAZ_2 7XB0_2 7XB1_2 7XBF_2 7XBG_2 7XBY_2 7XCI_2 7XCK_3 7XCP_2 7XCZ_1 7XDA_3 7XEG_1 7XEI_1 7XIK_1 7XIL_1 7XIZ_1 7XJ9_1 7XNF_3 7XSA_3 7XSB_1 7XSW_3 7XWA_2 7XXL_3 7Y0C_3 7Y0V_3 7Y0W_5 7Y75_3 7Y76_3 7Y7K_1 7YA1_2 7YAD_3 7YCK_1 7YCL_3 7YCO_1 7YD1_1 7YHW_2 7YJ3_2 7YOW_3 7YR0_1 7YTN_3 7YV8_2 7YVU_2 7Z0X_3 7Z0Y_3 7Z1A_1 7Z1B_1 7Z1C_1 7Z1D_1 7Z1E_1 7Z8O_1 7ZDQ_2 7ZF3_5 7ZF4_4 7ZF5_3 7ZF7_2 7ZF8_3 7ZF9_3 7ZFA_1 7ZFB_2 7ZFC_6 7ZFD_2 7ZFE_2 7ZSD_1 7ZXU_1 8A96_1 8AAA_1 8ASY_2 8BBN_3 8BBO_1 8BCZ_1 8BE1_3 8BH5_3 8BSE_1 8BSF_1 8C3V_3 8CWI_1 8CWJ_3 8CWK_5 8CWU_1 8CWV_1 8DNN_1 8DPZ_1 8DTK_1 8DW2_2 8DW3_2 8DXT_3 8DXU_1 8E1G_3 8EL2_3 8ELO_1 8ELP_1 8ELQ_1 8EOO_3 8GB5_1 8GB6_1 8GB7_3 8GB8_1 8GJN_3 8GPY_1 8GRY_2 8GS9_1 8GX9_1 8GZ5_1 8GZZ_1 8H06_2 8H5C_2 8HC6_1 8HC7_2 8HC8_1 8HED_1 8I5I_1 8IDN_1 8IF2_2 8SMT_3
1AB3_1 1DK1_2 1EG0_10 1F7Y_2 1FJG_16 1FKA_15 1G1X_4 1HNW_16 1HNX_16 1HNZ_16 1HR0_16 1I94_15 1I95_15 1I96_15 1I97_15 1IBK_16 1IBL_18 1IBM_18 1J5E_15 1JGO_18 1JGP_18 1JGQ_18 1KUQ_2 1ML5_20 1N32_17 1N33_17 1N34_16 1N36_15 1VVJ_15 1VY4_15 1VY5_15 1VY6_15 1VY7_15 1XMO_17 1XMQ_17 1XNQ_17 1XNR_17 2E5L_16 2F4V_16 2FKX_1 2HHH_15 2UU9_15 2UUA_15 2UUB_15 2UUC_15 2UXB_15 2UXC_15 2UXD_15 2VQE_15 2VQF_15 2ZM6_15 3OTO_15 3T1H_15 3T1Y_15 4AQY_15 4B3M_15 4B3R_15 4B3S_15 4B3T_15 4DR1_15 4DR2_15 4DR3_15 4DR4_15 4DR5_15 4DR6_15 4DR7_15 4DUY_15 4DUZ_15 4DV0_15 4DV1_15 4DV2_15 4DV3_15 4DV4_15 4DV5_15 4DV6_15 4DV7_15 4GKJ_15 4GKK_15 4JI0_15 4JI1_15 4JI2_15 4JI3_15 4JI4_15 4JI5_15 4JI6_15 4JI7_15 4JI8_15 4JV5_15 4JYA_15 4K0K_15 4KHP_15 4KVB_15 4L47_15 4L71_15 4LEL_15 4LF4_15 4LF5_15 4LF6_15 4LF7_15 4LF8_15 4LF9_15 4LFA_15 4LFB_15 4LFC_15 4LFZ_15 4LNT_15 4LSK_15 4LT8_15 4NXM_15 4NXN_15 4OX9_15 4P6F_15 4P70_15 4TUA_15 4TUB_15 4TUC_15 4TUD_15 4TUE_15 4V42_18 4V49_17 4V4A_15 4V4G_15 4V4I_48 4V4J_48 4V4P_50 4V4R_18 4V4S_18 4V4T_18 4V4X_17 4V4Y_17 4V4Z_18 4V51_15 4V5A_15 4V5C_15 4V5D_15 4V5E_15 4V5F_15 4V5G_15 4V5J_15 4V5K_15 4V5L_15 4V5M_15 4V5N_15 4V5P_15 4V5Q_15 4V5R_15 4V5S_15 4V5Z_22 4V63_17 4V67_17 4V68_9 4V6A_15 4V6F_45 4V6G_15 4V7J_14 4V7K_14 4V7L_15 4V7M_15 4V7P_15 4V7W_15 4V7X_15 4V7Y_15 4V7Z_15 4V83_15 4V84_15 4V87_45 4V8A_45 4V8B_15 4V8C_45 4V8D_15 4V8E_45 4V8F_45 4V8G_15 4V8H_15 4V8I_15 4V8J_15 4V8N_15 4V8O_15 4V8Q_49 4V8U_15 4V8X_15 4V90_15 4V95_15 4V97_15 4V9A_15 4V9B_15 4V9H_9 4V9I_15 4V9J_14 4V9K_14 4V9L_14 4V9M_14 4V9N_18 4V9Q_45 4V9R_15 4V9S_15 4W29_14 4W2E_48 4W2F_15 4W2G_15 4W2H_15 4W2I_15 4W4G_15 4WPO_48 4WQ1_15 4WQF_48 4WQR_15 4WQU_48 4WQY_48 4WR6_15 4WRA_15 4WRO_19 4WSD_15 4WSM_15 4WT1_15 4WT8_15 4WU1_15 4WZD_15 4WZO_15 4X62_15 4X64_15 4X65_15 4X66_15 4XEJ_42 4Y4O_46 4Y4P_46 4YHH_15 4YPB_15 4YY3_15 4YZV_15 4Z3S_46 4Z8C_46 4ZER_46 4ZSN_15 5A9Z_48 5AA0_48 5BR8_15 5CZP_46 5D8B_42 5DFE_49 5DOX_46 5DOY_46 5E7K_15 5E81_15 5EL4_15 5EL5_15 5EL6_15 5EL7_15 5F8K_46 5FDU_46 5FDV_47 5HAU_48 5HCP_46 5HCQ_46 5HCR_46 5HD1_46 5IB7_15 5IB8_15 5IBB_15 5IMQ_22 5IMR_15 5IWA_14 5J30_46 5J3C_46 5J4B_46 5J4C_46 5J4D_49 5J8B_48 5LMN_15 5LMO_15 5LMP_15 5LMQ_15 5LMR_15 5LMS_15 5LMT_15 5LMU_15 5LMV_15 5NDJ_41 5NDK_41 5OT7_21 5UQ7_46 5UQ8_46 5V8I_46 5VP2_46 5VPO_16 5VPP_44 5W4K_46 5WIS_46 5WIT_46 5WNP_15 5WNQ_15 5WNR_15 5WNS_15 5WNT_15 5WNU_15 5WNV_15 5ZLU_21 6B4V_49 6BOH_49 6BOK_48 6BUW_15 6BZ6_15 6BZ7_15 6BZ8_15 6C5L_15 6CAE_46 6CAO_15 6CAP_15 6CAQ_15 6CAR_15 6CAS_15 6CFJ_46 6CFK_46 6CFL_46 6CZR_46 6DTI_15 6FKR_46 6GSJ_15 6GSK_15 6GSL_15 6GZQ_45 6GZX_45 6GZZ_45 6MKN_15 6MPF_15 6MPI_15 6N1D_49 6N9E_46 6N9F_46 6ND5_46 6ND6_46 6NDK_15 6NSH_46 6NTA_15 6NUO_15 6NWY_15 6NY6_15 6O3M_15 6O97_46 6OF1_46 6OF6_15 6OJ2_15 6OPE_15 6ORD_15 6OSI_15 6OTR_15 6OXA_14 6OXI_15 6Q95_15 6QNQ_15 6QNR_15 6UCQ_45 6UO1_46 6XHV_46 6XHW_46 6XHX_46 6XHY_46 6XQD_46 6XQE_46 7AZO_15 7AZS_15 7DUG_15 7DUH_15 7DUI_15 7DUJ_15 7DUK_15 7DUL_15 7JQL_46 7JQM_46 7LH5_15 7MD7_46 7RQ8_46 7RQ9_46 7RQA_46 7RQB_46 7RQC_46 7RQD_46 7RQE_46 7U2H_46 7U2I_46 7U2J_46 7V2L_15 7V2M_15 7V2N_15 7V2O_15 7V2P_15 7V2Q_15 8CVJ_46 8CVK_46 8CVL_46 8EKB_46 8EV6_46 8EV7_46 8FC1_46 8FC2_46 8FC3_46 8FC4_46 8FC5_46 8FC6_46 8FOM_15 8FON_15 8T8B_46 8T8C_46 AF_AFP62657F1_1 AF_AFP80378F1_1 AF_AFQ5SJ76F1_1
1FJG_13 1HNW_13 1HNX_13 1HNZ_13 1HR0_13 1I94_12 1I95_12 1I96_12 1I97_12 1IBK_13 1IBL_15 1IBM_15 1J5E_12 1JGO_15 1JGP_15 1JGQ_15 1MJ1_5 1ML5_17 1MVR_7 1N32_14 1N33_14 1N34_13 1N36_12 1PN7_2 1PN8_2 1QZC_4 1VVJ_12 1VY4_12 1VY5_12 1VY6_12 1VY7_12 1XMO_14 1XMQ_14 1XNQ_14 1XNR_14 2E5L_13 2F4V_13 2HHH_12 2OM7_11 2R1G_9 2UU9_12 2UUA_12 2UUB_12 2UUC_12 2UXB_12 2UXC_12 2UXD_12 2VQE_12 2VQF_12 2ZM6_12 3IZZ_4 3OTO_12 3T1H_12 3T1Y_12 4AQY_12 4B3M_12 4B3R_12 4B3S_12 4B3T_12 4DR1_12 4DR2_12 4DR3_12 4DR4_12 4DR5_12 4DR6_12 4DR7_12 4DUY_12 4DUZ_12 4DV0_12 4DV1_12 4DV2_12 4DV3_12 4DV4_12 4DV5_12 4DV6_12 4DV7_12 4GKJ_12 4GKK_12 4JI0_12 4JI1_12 4JI2_12 4JI3_12 4JI4_12 4JI5_12 4JI6_12 4JI7_12 4JI8_12 4JV5_12 4JYA_12 4K0K_12 4KHP_12 4KVB_12 4L47_12 4L71_12 4LEL_12 4LF4_12 4LF5_12 4LF6_12 4LF7_12 4LF8_12 4LF9_12 4LFA_12 4LFB_12 4LFC_12 4LFZ_12 4LNT_12 4LSK_12 4LT8_12 4NXM_12 4NXN_12 4OX9_12 4P6F_12 4P70_12 4TUA_12 4TUB_12 4TUC_12 4TUD_12 4TUE_12 4V42_15 4V49_14 4V4A_12 4V4G_12 4V4I_45 4V4J_45 4V4P_47 4V4R_15 4V4S_15 4V4T_15 4V4X_14 4V4Y_14 4V4Z_15 4V51_12 4V5A_12 4V5C_12 4V5D_12 4V5E_12 4V5F_12 4V5G_12 4V5J_12 4V5K_12 4V5L_12 4V5M_12 4V5N_12 4V5P_12 4V5Q_12 4V5R_12 4V5S_12 4V63_14 4V67_14 4V68_8 4V6A_12 4V6F_42 4V6G_12 4V7J_11 4V7K_11 4V7L_12 4V7M_12 4V7P_12 4V7W_12 4V7X_12 4V7Y_12 4V7Z_12 4V83_12 4V84_12 4V87_42 4V8A_42 4V8B_12 4V8C_42 4V8D_12 4V8E_42 4V8F_42 4V8G_12 4V8H_12 4V8I_12 4V8J_12 4V8N_12 4V8O_12 4V8Q_46 4V8U_12 4V8X_12 4V90_12 4V95_12 4V97_12 4V9A_12 4V9B_12 4V9H_6 4V9I_12 4V9J_11 4V9K_11 4V9L_11 4V9M_11 4V9N_15 4V9Q_42 4V9R_12 4V9S_12 4W29_11 4W2E_45 4W2F_12 4W2G_12 4W2H_12 4W2I_12 4W4G_12 4WPO_45 4WQ1_12 4WQF_45 4WQR_12 4WQU_45 4WQY_45 4WR6_12 4WRA_12 4WRO_16 4WSD_12 4WSM_12 4WT1_12 4WT8_12 4WU1_12 4WZD_12 4WZO_12 4X62_12 4X64_12 4X65_12 4X66_12 4XEJ_39 4Y4O_43 4Y4P_43 4YHH_12 4YPB_12 4YY3_12 4YZV_12 4Z3S_43 4Z8C_43 4ZER_43 4ZSN_12 5A9Z_45 5AA0_45 5BR8_12 5CZP_43 5D8B_39 5DFE_46 5DOX_43 5DOY_43 5E7K_12 5E81_12 5EL4_12 5EL5_12 5EL6_12 5EL7_12 5F8K_43 5FDU_43 5FDV_44 5HAU_45 5HCP_43 5HCQ_43 5HCR_43 5HD1_43 5IB7_12 5IB8_12 5IBB_12 5IMQ_19 5IMR_12 5IWA_11 5J30_43 5J3C_43 5J4B_43 5J4C_43 5J4D_46 5J8B_45 5LMN_12 5LMO_12 5LMP_12 5LMQ_12 5LMR_12 5LMS_12 5LMT_12 5LMU_12 5LMV_12 5NDJ_13 5NDK_13 5OT7_18 5UQ7_43 5UQ8_43 5V8I_43 5VP2_43 5VPO_13 5VPP_41 5W4K_43 5WIS_43 5WIT_43 5WNP_12 5WNQ_12 5WNR_12 5WNS_12 5WNT_12 5WNU_12 5WNV_12 5ZLU_18 6B4V_46 6BOH_46 6BOK_45 6BUW_12 6BZ6_12 6BZ7_12 6BZ8_12 6C5L_12 6CAE_43 6CAO_12 6CAP_12 6CAQ_12 6CAR_12 6CAS_12 6CFJ_43 6CFK_43 6CFL_43 6CZR_43 6DTI_12 6FKR_43 6GSJ_12 6GSK_12 6GSL_12 6GZQ_42 6GZX_42 6GZZ_42 6MKN_12 6MPF_12 6MPI_12 6N1D_46 6N9E_43 6N9F_43 6ND5_43 6ND6_43 6NDK_12 6NSH_43 6NTA_12 6NUO_12 6NWY_12 6NY6_12 6O3M_12 6O97_43 6OF1_43 6OF6_12 6OJ2_12 6OPE_12 6ORD_12 6OSI_12 6OTR_12 6OXA_51 6OXI_12 6Q95_12 6QNQ_12 6QNR_12 6UCQ_42 6UO1_43 6XHV_43 6XHW_43 6XHX_43 6XHY_43 6XQD_43 6XQE_43 7AZO_12 7AZS_12 7DUG_12 7DUH_12 7DUI_12 7DUJ_12 7DUK_12 7DUL_12 7JQL_43 7JQM_43 7LH5_12 7MD7_43 7RQ8_43 7RQ9_43 7RQA_43 7RQB_43 7RQC_43 7RQD_43 7RQE_43 7U2H_43 7U2I_43 7U2J_43 7V2L_12 7V2M_12 7V2N_12 7V2O_12 7V2P_12 7V2Q_12 8CVJ_43 8CVK_43 8CVL_43 8EKB_43 8EV6_43 8EV7_43 8FC1_43 8FC2_43 8FC3_43 8FC4_43 8FC5_43 8FC6_43 8FOM_12 8FON_12 8T8B_43 8T8C_43 AF_AFP17293F1_1 AF_AFP61941F1_1 AF_AFQ5SHN3F1_1
1AN7_1 1EG0_9 1EMI_2 1FJG_9 1FKA_8 1HNW_9 1HNX_9 1HNZ_9 1HR0_9 1I94_8 1I95_8 1I96_8 1I97_8 1IBK_9 1IBL_11 1IBM_11 1J5E_8 1JGO_11 1JGP_11 1JGQ_11 1ML5_13 1N32_10 1N33_10 1N34_9 1N36_8 1QD7_7 1VVJ_8 1VY4_8 1VY5_8 1VY6_8 1VY7_8 1XMO_10 1XMQ_10 1XNQ_10 1XNR_10 2E5L_9 2F4V_9 2HHH_8 2UU9_8 2UUA_8 2UUB_8 2UUC_8 2UXB_8 2UXC_8 2UXD_8 2VQE_8 2VQF_8 2ZM6_8 3OTO_8 3T1H_8 3T1Y_8 4AQY_8 4B3M_8 4B3R_8 4B3S_8 4B3T_8 4DR1_8 4DR2_8 4DR3_8 4DR4_8 4DR5_8 4DR6_8 4DR7_8 4DUY_8 4DUZ_8 4DV0_8 4DV1_8 4DV2_8 4DV3_8 4DV4_8 4DV5_8 4DV6_8 4DV7_8 4GKJ_8 4GKK_8 4JI0_8 4JI1_8 4JI2_8 4JI3_8 4JI4_8 4JI5_8 4JI6_8 4JI7_8 4JI8_8 4JV5_8 4JYA_8 4K0K_8 4KHP_8 4KVB_8 4L47_8 4L71_8 4LEL_8 4LF4_8 4LF5_8 4LF6_8 4LF7_8 4LF8_8 4LF9_8 4LFA_8 4LFB_8 4LFC_8 4LFZ_8 4LNT_8 4LSK_8 4LT8_8 4NXM_8 4NXN_8 4OX9_8 4P6F_8 4P70_8 4TUA_8 4TUB_8 4TUC_8 4TUD_8 4TUE_8 4V42_11 4V49_10 4V4A_8 4V4G_8 4V4I_41 4V4J_41 4V4P_43 4V4R_11 4V4S_11 4V4T_11 4V4X_10 4V4Y_10 4V4Z_11 4V51_8 4V5A_8 4V5C_8 4V5D_8 4V5E_8 4V5F_8 4V5G_8 4V5J_8 4V5K_8 4V5L_8 4V5M_8 4V5N_8 4V5P_8 4V5Q_8 4V5R_8 4V5S_8 4V63_10 4V67_10 4V68_6 4V6A_8 4V6F_38 4V6G_8 4V7J_7 4V7K_7 4V7L_8 4V7M_8 4V7P_8 4V7W_8 4V7X_8 4V7Y_8 4V7Z_8 4V83_8 4V84_8 4V87_38 4V8A_38 4V8B_8 4V8C_38 4V8D_8 4V8E_38 4V8F_38 4V8G_8 4V8H_8 4V8I_8 4V8J_8 4V8N_8 4V8O_8 4V8Q_42 4V8U_8 4V8X_8 4V90_8 4V95_8 4V97_8 4V9A_8 4V9B_8 4V9H_21 4V9I_8 4V9J_7 4V9K_7 4V9L_7 4V9M_7 4V9N_11 4V9Q_38 4V9R_8 4V9S_8 4W29_7 4W2E_41 4W2F_8 4W2G_8 4W2H_8 4W2I_8 4W4G_8 4WPO_41 4WQ1_8 4WQF_41 4WQR_8 4WQU_41 4WQY_41 4WR6_8 4WRA_8 4WRO_12 4WSD_8 4WSM_8 4WT1_8 4WT8_8 4WU1_8 4WZD_8 4WZO_8 4X62_8 4X64_8 4X65_8 4X66_8 4XEJ_35 4Y4O_39 4Y4P_39 4YHH_8 4YPB_8 4YY3_8 4YZV_8 4Z3S_39 4Z8C_39 4ZER_39 4ZSN_8 5A9Z_41 5AA0_41 5BR8_8 5CZP_39 5D8B_35 5DFE_42 5DOX_39 5DOY_39 5E7K_8 5E81_8 5EL4_8 5EL5_8 5EL6_8 5EL7_8 5F8K_39 5FDU_39 5FDV_40 5HAU_41 5HCP_39 5HCQ_39 5HCR_39 5HD1_39 5IB7_8 5IB8_8 5IBB_8 5IMQ_15 5IMR_8 5IWA_7 5J30_39 5J3C_39 5J4B_39 5J4C_39 5J4D_42 5J8B_41 5LMN_8 5LMO_8 5LMP_8 5LMQ_8 5LMR_8 5LMS_8 5LMT_8 5LMU_8 5LMV_8 5NDJ_50 5NDK_50 5OT7_14 5UQ7_39 5UQ8_39 5V8I_39 5VP2_39 5VPO_9 5VPP_37 5W4K_39 5WIS_39 5WIT_39 5WNP_8 5WNQ_8 5WNR_8 5WNS_8 5WNT_8 5WNU_8 5WNV_8 5ZLU_15 6B4V_42 6BOH_42 6BOK_41 6BUW_8 6BZ6_8 6BZ7_8 6BZ8_8 6C5L_8 6CAE_39 6CAO_8 6CAP_8 6CAQ_8 6CAR_8 6CAS_8 6CFJ_39 6CFK_39 6CFL_39 6CZR_39 6DTI_8 6FKR_39 6GSJ_8 6GSK_8 6GSL_8 6GZQ_38 6GZX_38 6GZZ_38 6MKN_8 6MPF_8 6MPI_8 6N1D_42 6N9E_39 6N9F_39 6ND5_39 6ND6_39 6NDK_8 6NSH_39 6NTA_8 6NUO_8 6NWY_8 6NY6_8 6O3M_8 6O97_39 6OF1_39 6OF6_8 6OJ2_8 6OPE_8 6ORD_8 6OSI_8 6OTR_8 6OXA_8 6OXI_8 6Q95_8 6QNQ_8 6QNR_8 6UCQ_38 6UO1_39 6XHV_39 6XHW_39 6XHX_39 6XHY_39 6XQD_39 6XQE_39 7AZO_8 7AZS_8 7DUG_8 7DUH_8 7DUI_8 7DUJ_8 7DUK_8 7DUL_8 7JQL_39 7JQM_39 7LH5_8 7MD7_39 7RQ8_39 7RQ9_39 7RQA_39 7RQB_39 7RQC_39 7RQD_39 7RQE_39 7U2H_39 7U2I_39 7U2J_39 7V2L_8 7V2M_8 7V2N_8 7V2O_8 7V2P_8 7V2Q_8 8CVJ_39 8CVK_39 8CVL_39 8EKB_39 8EV6_39 8EV7_39 8FC1_39 8FC2_39 8FC3_39 8FC4_39 8FC5_39 8FC6_39 8FOM_8 8FON_8 8T8B_39 8T8C_39 AF_AFA0A0M9AFS9F1_1 AF_AFP0DOY9F1_1 AF_AFP24319F1_1 AF_AFP62668F1_1
3SBS_1 3SBT_2 3ZEF_1 4I43_1 4ILG_1 4ILH_2 4ILI_1 5QY1_2 5QY2_2 5QY3_2 5QY4_2 5QY5_2 5QY6_2 5QY7_2 5QY8_2 5QY9_2 5QYA_2 5QYB_2 5QYC_2 5QYD_2 5QYE_2 5QYF_2 5QYG_2 5QYH_2 5QYI_2 5QYJ_2 5QYK_2 5QYL_2 5QYM_2 5QYN_2 5QYO_2 5QYP_2 5QYQ_2 5QYR_2 5QYS_2 5QYT_2 5QYU_2 5QYV_2 5QYW_2 5QYX_2 5QYY_2 5QYZ_2 5QZ0_2 5QZ1_2 5QZ2_2 5QZ3_2 5QZ4_2 5QZ5_2 5QZ6_2 5QZ7_2 5QZ8_2 5QZ9_2 5QZA_2 5QZB_2 5QZC_2 5QZD_2 5QZE_2 5QZF_2 5QZG_2 5QZH_2 5QZI_2 5QZJ_2 5QZK_2 5QZL_2 5QZM_2 5QZN_2 5QZO_2 5QZP_2 5QZQ_2 5QZR_2 5QZS_2 5QZT_2 5QZU_2 5QZV_2 5QZW_2 5QZX_2 5QZY_2 5QZZ_2 5R00_2 5R01_2 5R02_2 5R03_2 5R04_2 5R05_2 5R06_2 5R07_2 5R08_2 5R09_2 5R0A_2 5R0B_2 5R0C_2 5R0D_2 5R0E_2 5R0F_2 5R0G_2 5R0H_2 5R0I_2 5R0J_2 5R0K_2 5R0L_2 5R0M_2 5R0N_2 5R0O_2 5R0P_2 5R0Q_2 5R0R_2 5R0S_2 5R0T_2 5R0U_2 5R0V_2 5R0W_2 5R0X_2 5R0Y_2 5R0Z_2 5R10_2 5R11_2 5R12_2 5R13_2 5R14_2 5R15_2 5R16_2 5R17_2 5R18_2 5R19_2 5R1A_2 5R1B_2 5R1C_2 5R1D_2 5R1E_2 5R1F_2 5R1G_2 5R1H_2 5R1I_2 5R1J_2 5R1K_2 5R1L_2 5R1M_2 5R1N_2 5R1O_2 5R1P_2 5R1Q_2 5R1S_2 5ST0_2 5ST1_2 5ST2_2 5ST3_2 5ST4_2 5ST5_2 5ST6_2 5ST7_2 5ST8_2 5ST9_2 5STA_2 5STB_2 5STC_2 5STE_2 5STF_2 5STG_2 5STH_2 5STI_2 5STJ_2 5STK_2 5STL_2 5STM_2 5STN_2 5STO_2 5STP_2 5STQ_2 5STR_2 5STS_2 5STT_2 5STU_2 5STV_2 5STW_2 5STX_2 5STY_2 5STZ_2 5SU0_2 5SU1_2 5SU2_2 5SU3_2 5SU4_2 5SU5_2 5SU6_2 5SU7_2 5SU8_2 5SU9_2 5SUA_2 5SUB_2 5SUC_2 5SUD_2 5SUE_2 5SUF_2 5SUG_2 7FJU_2 7FJV_2 7FJW_2 7FJX_2 7FJY_2 7FJZ_2 7FK0_2 7FK1_2 7FK2_2 7FK3_2 7FK4_2 7FK5_2 7FK6_2 7FK7_2 7FK8_2 7FK9_2 7FKA_2 7FKB_2 7FKC_2 7FKD_2 7FKE_2 7FKF_2 7FKG_2 7FKH_2 7FKI_2 7FKJ_2 7FKK_2 7FKL_2 7FKM_2 7FKN_2 7FKO_2 7FKP_2 7FKQ_2 7FKR_2 7FKS_2 7FKT_2 7FKU_2 7FKV_2 7FKW_2 7FKX_2 7FKY_2 7FKZ_2 7FL0_2 7FL1_2 7FL2_2 7FL3_2 7FL4_2 7FL5_2 7FL6_2 7FL7_2 7FL8_2 7FL9_2 7FLA_2 7FLB_2 7FLC_2 7FLD_2 7FLE_2 7FLF_2 7FLG_2 7FLH_2 7FLI_2 7FLJ_2 7FLK_2 7FLL_2 7FLM_2 7FLN_2 7FLO_2 7FLP_2 7FLQ_2 7FLR_2 7FLS_2 7FLT_2 7FLU_2 7FLV_2 7FLW_2 7FLX_2 7FLY_2 7FLZ_2 7FM0_2 7FM1_2 7FM2_2 7FM3_2 7FM4_2 7FM5_2 7FM6_2 7FM7_2 7FM8_2 7FM9_2 7FMA_2 7FMB_2 7FMC_2 7FMD_2 7FME_2 7FMF_2 7FMG_2 7FMH_2 7FMI_2 7FMJ_2 7FMK_2 7FML_2 7FMM_2 7FMN_2 7FMO_2 7FMP_2 7FMQ_2 7FMR_2 7FMS_2 7FMT_2 7FMU_2 7FMV_2 7FMW_2 7FMX_2 7FMY_2 7FMZ_2 7FN0_2 7FN1_2 7FN2_2 7FN3_2 7FN4_2 7FN5_2 7FN6_2 7FN7_2 7FN8_2 7FN9_2 7FNA_2 7FNB_2 7FNC_2 7FND_2 7FNE_2 7FNF_2 7FNG_2 7FNH_2 7FNI_2 7FNJ_2 7FNK_2 7FNL_2 7FNM_2 7FNN_2 7FNO_2 7FNP_2 7FNQ_2 7FNR_2 7FNS_2 7FNT_2 7FNU_2 7FNV_2 7FNW_2 7FNX_2 7FNY_2 7FNZ_2 7FO0_2 7FO1_2 7FO2_2 7FO3_2 7FO4_2 7FO5_2 7FO6_2 7FO7_2 7FO8_2 7FO9_2 7FOA_2 7FOB_2 7FOC_2 7FOD_2 7FOE_2 7FOF_2 7FOG_2 7FOH_2 7FOI_2 7FOJ_2 7FOK_2 7FOL_2 7FOM_2 7FON_2 7FOO_2 7FOP_2 7FOQ_2 7FOR_2 7FOS_2 7FOT_2 7FOU_2 7FOV_2 7FOW_2 7FOX_2 7FOY_2 7FOZ_2 7FP0_2 7FP1_2 7FP2_2 7FP3_2 7FP4_2 7FP5_2 7FP6_2 7FP7_2 7FP8_2 7FP9_2 7FPA_2 7FPB_2 7FPC_2 7FPD_2 7FPE_2 7FPF_2 7FPG_2 7FPH_2 7FPI_2 7FPJ_2 7FPK_2 AF_AFP32357F1_1
1DV4_3 1EG0_8 1FJG_8 1FKA_7 1HNW_8 1HNX_8 1HNZ_8 1HR0_8 1I94_7 1I95_7 1I96_7 1I97_7 1IBK_8 1IBL_10 1IBM_10 1J5E_7 1JGO_10 1JGP_10 1JGQ_10 1ML5_12 1N32_9 1N33_9 1N34_8 1N36_7 1QD7_6 1RSS_1 1VVJ_7 1VY4_7 1VY5_7 1VY6_7 1VY7_7 1XMO_9 1XMQ_9 1XNQ_9 1XNR_9 2E5L_8 2F4V_8 2HHH_7 2UU9_7 2UUA_7 2UUB_7 2UUC_7 2UXB_7 2UXC_7 2UXD_7 2VQE_7 2VQF_7 2ZM6_7 3OTO_7 3T1H_7 3T1Y_7 4AQY_7 4B3M_7 4B3R_7 4B3S_7 4B3T_7 4DR1_7 4DR2_7 4DR3_7 4DR4_7 4DR5_7 4DR6_7 4DR7_7 4DUY_7 4DUZ_7 4DV0_7 4DV1_7 4DV2_7 4DV3_7 4DV4_7 4DV5_7 4DV6_7 4DV7_7 4GKJ_7 4GKK_7 4JI0_7 4JI1_7 4JI2_7 4JI3_7 4JI4_7 4JI5_7 4JI6_7 4JI7_7 4JI8_7 4JV5_7 4JYA_7 4K0K_7 4KHP_7 4KVB_7 4L47_7 4L71_7 4LEL_7 4LF4_7 4LF5_7 4LF6_7 4LF7_7 4LF8_7 4LF9_7 4LFA_7 4LFB_7 4LFC_7 4LFZ_7 4LNT_7 4LSK_7 4LT8_7 4NXM_7 4NXN_7 4OX9_7 4P6F_7 4P70_7 4TUA_7 4TUB_7 4TUC_7 4TUD_7 4TUE_7 4V42_10 4V49_9 4V4A_7 4V4G_7 4V4I_40 4V4J_40 4V4P_42 4V4R_10 4V4S_10 4V4T_10 4V4X_9 4V4Y_9 4V4Z_10 4V51_7 4V5A_7 4V5C_7 4V5D_7 4V5E_7 4V5F_7 4V5G_7 4V5J_7 4V5K_7 4V5L_7 4V5M_7 4V5N_7 4V5P_7 4V5Q_7 4V5R_7 4V5S_7 4V63_9 4V67_9 4V68_15 4V6A_7 4V6F_37 4V6G_7 4V7J_6 4V7K_6 4V7L_7 4V7M_7 4V7P_7 4V7W_7 4V7X_7 4V7Y_7 4V7Z_7 4V83_7 4V84_7 4V87_37 4V8A_37 4V8B_7 4V8C_37 4V8D_7 4V8E_37 4V8F_37 4V8G_7 4V8H_7 4V8I_7 4V8J_7 4V8N_7 4V8O_7 4V8Q_41 4V8U_7 4V8X_7 4V90_7 4V95_7 4V97_7 4V9A_7 4V9B_7 4V9H_20 4V9I_7 4V9J_6 4V9K_6 4V9L_6 4V9M_6 4V9N_10 4V9Q_37 4V9R_7 4V9S_7 4W29_6 4W2E_40 4W2F_7 4W2G_7 4W2H_7 4W2I_7 4W4G_7 4WPO_40 4WQ1_7 4WQF_40 4WQR_7 4WQU_40 4WQY_40 4WR6_7 4WRA_7 4WRO_11 4WSD_7 4WSM_7 4WT1_7 4WT8_7 4WU1_7 4WZD_7 4WZO_7 4X62_7 4X64_7 4X65_7 4X66_7 4XEJ_34 4Y4O_38 4Y4P_38 4YHH_7 4YPB_7 4YY3_7 4YZV_7 4Z3S_38 4Z8C_38 4ZER_38 4ZSN_7 5A9Z_40 5AA0_40 5BR8_7 5CZP_38 5D8B_34 5DFE_41 5DOX_38 5DOY_38 5E7K_7 5E81_7 5EL4_7 5EL5_7 5EL6_7 5EL7_7 5F8K_38 5FDU_38 5FDV_39 5HAU_40 5HCP_38 5HCQ_38 5HCR_38 5HD1_38 5IB7_7 5IB8_7 5IBB_7 5IMQ_14 5IMR_7 5IWA_6 5J30_38 5J3C_38 5J4B_38 5J4C_38 5J4D_41 5J8B_40 5LMN_7 5LMO_7 5LMP_7 5LMQ_7 5LMR_7 5LMS_7 5LMT_7 5LMU_7 5LMV_7 5NDJ_42 5NDK_42 5OT7_13 5UQ7_38 5UQ8_38 5V8I_38 5VP2_38 5VPO_8 5VPP_36 5W4K_38 5WIS_38 5WIT_38 5WNP_7 5WNQ_7 5WNR_7 5WNS_7 5WNT_7 5WNU_7 5WNV_7 5ZLU_14 6B4V_41 6BOH_41 6BOK_40 6BUW_7 6BZ6_7 6BZ7_7 6BZ8_7 6C5L_7 6CAE_38 6CAO_7 6CAP_7 6CAQ_7 6CAR_7 6CAS_7 6CFJ_38 6CFK_38 6CFL_38 6CZR_38 6DTI_7 6FKR_38 6GSJ_7 6GSK_7 6GSL_7 6GZQ_37 6GZX_37 6GZZ_37 6MKN_7 6MPF_7 6MPI_7 6N1D_41 6N9E_38 6N9F_38 6ND5_38 6ND6_38 6NDK_7 6NSH_38 6NTA_7 6NUO_7 6NWY_7 6NY6_7 6O3M_7 6O97_38 6OF1_38 6OF6_7 6OJ2_7 6OPE_7 6ORD_7 6OSI_7 6OTR_7 6OXA_7 6OXI_7 6Q95_7 6QNQ_7 6QNR_7 6UCQ_37 6UO1_38 6XHV_38 6XHW_38 6XHX_38 6XHY_38 6XQD_38 6XQE_38 7AZO_7 7AZS_7 7DUG_7 7DUH_7 7DUI_7 7DUJ_7 7DUK_7 7DUL_7 7JQL_38 7JQM_38 7LH5_7 7MD7_38 7RQ8_38 7RQ9_38 7RQA_38 7RQB_38 7RQC_38 7RQD_38 7RQE_38 7U2H_38 7U2I_38 7U2J_38 7V2L_7 7V2M_7 7V2N_7 7V2O_7 7V2P_7 7V2Q_7 8CVJ_38 8CVK_38 8CVL_38 8EKB_38 8EV6_38 8EV7_38 8FC1_38 8FC2_38 8FC3_38 8FC4_38 8FC5_38 8FC6_38 8FOM_7 8FON_7 8T8B_38 8T8C_38 AF_AFP17291F1_1 AF_AFP62667F1_1
1FJG_20 1FKA_19 1HNW_20 1HNX_20 1HNZ_20 1HR0_20 1I94_19 1I95_19 1I96_19 1I97_19 1IBK_20 1IBL_22 1IBM_22 1J5E_19 1JGO_22 1JGP_22 1JGQ_22 1ML5_24 1N32_21 1N33_21 1N34_20 1N36_19 1QKF_1 1QKH_1 1VVJ_19 1VY4_19 1VY5_19 1VY6_19 1VY7_19 1XMO_21 1XMQ_21 1XNQ_21 1XNR_21 2E5L_20 2F4V_20 2HHH_19 2UU9_19 2UUA_19 2UUB_19 2UUC_19 2UXB_19 2UXC_19 2UXD_19 2VQE_19 2VQF_19 2ZM6_19 3A1P_2 3OTO_19 3T1H_19 3T1Y_19 4AQY_19 4B3M_19 4B3R_19 4B3S_19 4B3T_19 4DR1_19 4DR2_19 4DR3_19 4DR4_19 4DR5_19 4DR6_19 4DR7_19 4DUY_19 4DUZ_19 4DV0_19 4DV1_19 4DV2_19 4DV3_19 4DV4_19 4DV5_19 4DV6_19 4DV7_19 4GKJ_19 4GKK_19 4JI0_19 4JI1_19 4JI2_19 4JI3_19 4JI4_19 4JI5_19 4JI6_19 4JI7_19 4JI8_19 4JV5_19 4JYA_19 4K0K_19 4KHP_19 4KVB_18 4L47_19 4L71_19 4LEL_19 4LF4_19 4LF5_19 4LF6_19 4LF7_19 4LF8_19 4LF9_19 4LFA_19 4LFB_19 4LFC_19 4LFZ_19 4LNT_19 4LSK_19 4LT8_19 4NXM_19 4NXN_19 4OX9_19 4P6F_19 4P70_19 4TUA_19 4TUB_19 4TUC_19 4TUD_19 4TUE_19 4V42_22 4V49_21 4V4A_19 4V4G_19 4V4I_52 4V4J_52 4V4P_54 4V4R_22 4V4S_22 4V4T_22 4V4X_21 4V4Y_21 4V4Z_22 4V51_19 4V5A_19 4V5C_19 4V5D_19 4V5E_19 4V5F_19 4V5G_19 4V5J_19 4V5K_19 4V5L_19 4V5M_19 4V5N_19 4V5P_19 4V5Q_19 4V5R_19 4V5S_19 4V63_21 4V67_21 4V68_20 4V6A_19 4V6F_49 4V6G_19 4V7J_18 4V7K_18 4V7L_19 4V7M_19 4V7P_19 4V7W_19 4V7X_19 4V7Y_19 4V7Z_19 4V83_19 4V84_19 4V87_49 4V8A_49 4V8B_19 4V8C_49 4V8D_19 4V8E_49 4V8F_49 4V8G_19 4V8H_19 4V8I_19 4V8J_19 4V8N_19 4V8O_19 4V8Q_53 4V8U_19 4V8X_19 4V90_19 4V95_19 4V97_19 4V9A_19 4V9B_19 4V9H_13 4V9I_19 4V9J_18 4V9K_18 4V9L_18 4V9M_18 4V9N_22 4V9Q_49 4V9R_19 4V9S_19 4W29_18 4W2E_52 4W2F_19 4W2G_19 4W2H_19 4W2I_19 4W4G_19 4WPO_52 4WQ1_19 4WQF_52 4WQR_19 4WQU_52 4WQY_52 4WR6_19 4WRA_19 4WRO_23 4WSD_19 4WSM_19 4WT1_19 4WT8_19 4WU1_19 4WZD_19 4WZO_19 4X62_19 4X64_19 4X65_19 4X66_19 4XEJ_46 4Y4O_50 4Y4P_50 4YHH_19 4YPB_19 4YY3_19 4YZV_19 4Z3S_50 4Z8C_50 4ZER_50 4ZSN_19 5A9Z_52 5AA0_52 5BR8_19 5CZP_50 5D8B_46 5DFE_53 5DOX_50 5DOY_50 5E7K_19 5E81_19 5EL4_19 5EL5_19 5EL6_19 5EL7_19 5F8K_50 5FDU_50 5FDV_51 5HAU_52 5HCP_50 5HCQ_50 5HCR_50 5HD1_50 5IB7_19 5IB8_19 5IBB_19 5IMQ_26 5IMR_19 5IWA_18 5J30_50 5J3C_50 5J4B_50 5J4C_50 5J4D_53 5J8B_52 5LMN_19 5LMO_19 5LMP_19 5LMQ_19 5LMR_19 5LMS_19 5LMT_19 5LMU_19 5LMV_19 5NDJ_29 5NDK_29 5OT7_25 5UQ7_50 5UQ8_50 5V8I_49 5VP2_50 5VPO_20 5VPP_50 5W4K_50 5WIS_50 5WIT_50 5WNP_19 5WNQ_19 5WNR_19 5WNS_19 5WNT_19 5WNU_19 5WNV_19 5ZLU_5 6B4V_53 6BOH_53 6BOK_52 6BUW_19 6BZ6_19 6BZ7_19 6BZ8_19 6C5L_19 6CAE_50 6CAO_19 6CAP_19 6CAQ_19 6CAR_19 6CAS_19 6CFJ_50 6CFK_50 6CFL_50 6CZR_50 6DTI_19 6FKR_50 6GSJ_19 6GSK_19 6GSL_19 6GZQ_49 6GZX_49 6GZZ_49 6MKN_19 6MPF_19 6MPI_19 6N1D_53 6N9E_50 6N9F_50 6ND5_50 6ND6_50 6NDK_19 6NSH_50 6NTA_19 6NUO_19 6NWY_19 6NY6_19 6O3M_19 6O97_50 6OF1_50 6OF6_19 6OJ2_19 6OPE_19 6ORD_19 6OSI_19 6OTR_19 6OXA_18 6OXI_19 6Q95_19 6QNQ_19 6QNR_19 6UCQ_49 6UO1_50 6XHV_50 6XHW_50 6XHX_50 6XHY_50 6XQD_50 6XQE_50 7AZO_19 7AZS_19 7DUG_19 7DUH_19 7DUI_19 7DUJ_19 7DUK_19 7DUL_19 7JQL_50 7JQM_50 7LH5_19 7MD7_50 7RQ8_50 7RQ9_50 7RQA_50 7RQB_50 7RQC_50 7RQD_50 7RQE_50 7U2H_50 7U2I_50 7U2J_50 7V2L_19 7V2M_19 7V2N_19 7V2O_19 7V2P_19 7V2Q_19 8CVJ_50 8CVK_50 8CVL_50 8EKB_50 8EV6_50 8EV7_50 8FC1_50 8FC2_50 8FC3_50 8FC4_50 8FC5_50 8FC6_50 8FOM_19 8FON_19 8T8B_50 8T8C_50 AF_AFP62660F1_1 AF_AFP80381F1_1 AF_AFQ5SHP2F1_1
3E66_1 3E9O_1 3E9P_1 3SBT_1 4ILG_2 4ILH_1 4ILJ_1 5QY1_1 5QY2_1 5QY3_1 5QY4_1 5QY5_1 5QY6_1 5QY7_1 5QY8_1 5QY9_1 5QYA_1 5QYB_1 5QYC_1 5QYD_1 5QYE_1 5QYF_1 5QYG_1 5QYH_1 5QYI_1 5QYJ_1 5QYK_1 5QYL_1 5QYM_1 5QYN_1 5QYO_1 5QYP_1 5QYQ_1 5QYR_1 5QYS_1 5QYT_1 5QYU_1 5QYV_1 5QYW_1 5QYX_1 5QYY_1 5QYZ_1 5QZ0_1 5QZ1_1 5QZ2_1 5QZ3_1 5QZ4_1 5QZ5_1 5QZ6_1 5QZ7_1 5QZ8_1 5QZ9_1 5QZA_1 5QZB_1 5QZC_1 5QZD_1 5QZE_1 5QZF_1 5QZG_1 5QZH_1 5QZI_1 5QZJ_1 5QZK_1 5QZL_1 5QZM_1 5QZN_1 5QZO_1 5QZP_1 5QZQ_1 5QZR_1 5QZS_1 5QZT_1 5QZU_1 5QZV_1 5QZW_1 5QZX_1 5QZY_1 5QZZ_1 5R00_1 5R01_1 5R02_1 5R03_1 5R04_1 5R05_1 5R06_1 5R07_1 5R08_1 5R09_1 5R0A_1 5R0B_1 5R0C_1 5R0D_1 5R0E_1 5R0F_1 5R0G_1 5R0H_1 5R0I_1 5R0J_1 5R0K_1 5R0L_1 5R0M_1 5R0N_1 5R0O_1 5R0P_1 5R0Q_1 5R0R_1 5R0S_1 5R0T_1 5R0U_1 5R0V_1 5R0W_1 5R0X_1 5R0Y_1 5R0Z_1 5R10_1 5R11_1 5R12_1 5R13_1 5R14_1 5R15_1 5R16_1 5R17_1 5R18_1 5R19_1 5R1A_1 5R1B_1 5R1C_1 5R1D_1 5R1E_1 5R1F_1 5R1G_1 5R1H_1 5R1I_1 5R1J_1 5R1K_1 5R1L_1 5R1M_1 5R1N_1 5R1O_1 5R1P_1 5R1Q_1 5R1S_1 5ST0_1 5ST1_1 5ST2_1 5ST3_1 5ST4_1 5ST5_1 5ST6_1 5ST7_1 5ST8_1 5ST9_1 5STA_1 5STB_1 5STC_1 5STE_1 5STF_1 5STG_1 5STH_1 5STI_1 5STJ_1 5STK_1 5STL_1 5STM_1 5STN_1 5STO_1 5STP_1 5STQ_1 5STR_1 5STS_1 5STT_1 5STU_1 5STV_1 5STW_1 5STX_1 5STY_1 5STZ_1 5SU0_1 5SU1_1 5SU2_1 5SU3_1 5SU4_1 5SU5_1 5SU6_1 5SU7_1 5SU8_1 5SU9_1 5SUA_1 5SUB_1 5SUC_1 5SUD_1 5SUE_1 5SUF_1 5SUG_1 7FJU_1 7FJV_1 7FJW_1 7FJX_1 7FJY_1 7FJZ_1 7FK0_1 7FK1_1 7FK2_1 7FK3_1 7FK4_1 7FK5_1 7FK6_1 7FK7_1 7FK8_1 7FK9_1 7FKA_1 7FKB_1 7FKC_1 7FKD_1 7FKE_1 7FKF_1 7FKG_1 7FKH_1 7FKI_1 7FKJ_1 7FKK_1 7FKL_1 7FKM_1 7FKN_1 7FKO_1 7FKP_1 7FKQ_1 7FKR_1 7FKS_1 7FKT_1 7FKU_1 7FKV_1 7FKW_1 7FKX_1 7FKY_1 7FKZ_1 7FL0_1 7FL1_1 7FL2_1 7FL3_1 7FL4_1 7FL5_1 7FL6_1 7FL7_1 7FL8_1 7FL9_1 7FLA_1 7FLB_1 7FLC_1 7FLD_1 7FLE_1 7FLF_1 7FLG_1 7FLH_1 7FLI_1 7FLJ_1 7FLK_1 7FLL_1 7FLM_1 7FLN_1 7FLO_1 7FLP_1 7FLQ_1 7FLR_1 7FLS_1 7FLT_1 7FLU_1 7FLV_1 7FLW_1 7FLX_1 7FLY_1 7FLZ_1 7FM0_1 7FM1_1 7FM2_1 7FM3_1 7FM4_1 7FM5_1 7FM6_1 7FM7_1 7FM8_1 7FM9_1 7FMA_1 7FMB_1 7FMC_1 7FMD_1 7FME_1 7FMF_1 7FMG_1 7FMH_1 7FMI_1 7FMJ_1 7FMK_1 7FML_1 7FMM_1 7FMN_1 7FMO_1 7FMP_1 7FMQ_1 7FMR_1 7FMS_1 7FMT_1 7FMU_1 7FMV_1 7FMW_1 7FMX_1 7FMY_1 7FMZ_1 7FN0_1 7FN1_1 7FN2_1 7FN3_1 7FN4_1 7FN5_1 7FN6_1 7FN7_1 7FN8_1 7FN9_1 7FNA_1 7FNB_1 7FNC_1 7FND_1 7FNE_1 7FNF_1 7FNG_1 7FNH_1 7FNI_1 7FNJ_1 7FNK_1 7FNL_1 7FNM_1 7FNN_1 7FNO_1 7FNP_1 7FNQ_1 7FNR_1 7FNS_1 7FNT_1 7FNU_1 7FNV_1 7FNW_1 7FNX_1 7FNY_1 7FNZ_1 7FO0_1 7FO1_1 7FO2_1 7FO3_1 7FO4_1 7FO5_1 7FO6_1 7FO7_1 7FO8_1 7FO9_1 7FOA_1 7FOB_1 7FOC_1 7FOD_1 7FOE_1 7FOF_1 7FOG_1 7FOH_1 7FOI_1 7FOJ_1 7FOK_1 7FOL_1 7FOM_1 7FON_1 7FOO_1 7FOP_1 7FOQ_1 7FOR_1 7FOS_1 7FOT_1 7FOU_1 7FOV_1 7FOW_1 7FOX_1 7FOY_1 7FOZ_1 7FP0_1 7FP1_1 7FP2_1 7FP3_1 7FP4_1 7FP5_1 7FP6_1 7FP7_1 7FP8_1 7FP9_1 7FPA_1 7FPB_1 7FPC_1 7FPD_1 7FPE_1 7FPF_1 7FPG_1 7FPH_1 7FPI_1 7FPJ_1 7FPK_1
1FJG_19 1FKA_18 1G1X_5 1HNW_19 1HNX_19 1HNZ_19 1HR0_19 1I94_18 1I95_18 1I96_18 1I97_18 1IBK_19 1IBL_21 1IBM_21 1J5E_18 1JGO_21 1JGP_21 1JGQ_21 1ML5_23 1N32_20 1N33_20 1N34_19 1N36_18 1VVJ_18 1VY4_18 1VY5_18 1VY6_18 1VY7_18 1X18_8 1XMO_20 1XMQ_20 1XNQ_20 1XNR_20 2E5L_19 2F4V_19 2HHH_18 2UU9_18 2UUA_18 2UUB_18 2UUC_18 2UXB_18 2UXC_18 2UXD_18 2VQE_18 2VQF_18 2ZM6_18 3OTO_18 3T1H_18 3T1Y_18 4AQY_18 4B3M_18 4B3R_18 4B3S_18 4B3T_18 4DR1_18 4DR2_18 4DR3_18 4DR4_18 4DR5_18 4DR6_18 4DR7_18 4DUY_18 4DUZ_18 4DV0_18 4DV1_18 4DV2_18 4DV3_18 4DV4_18 4DV5_18 4DV6_18 4DV7_18 4GKJ_18 4GKK_18 4JI0_18 4JI1_18 4JI2_18 4JI3_18 4JI4_18 4JI5_18 4JI6_18 4JI7_18 4JI8_18 4JV5_18 4JYA_18 4K0K_18 4KHP_18 4KVB_17 4L47_18 4L71_18 4LEL_18 4LF4_18 4LF5_18 4LF6_18 4LF7_18 4LF8_18 4LF9_18 4LFA_18 4LFB_18 4LFC_18 4LFZ_18 4LNT_18 4LSK_18 4LT8_18 4NXM_18 4NXN_18 4OX9_18 4P6F_18 4P70_18 4TUA_18 4TUB_18 4TUC_18 4TUD_18 4TUE_18 4V42_21 4V49_20 4V4A_18 4V4G_18 4V4I_51 4V4J_51 4V4P_53 4V4R_21 4V4S_21 4V4T_21 4V4X_20 4V4Y_20 4V4Z_21 4V51_18 4V5A_18 4V5C_18 4V5D_18 4V5E_18 4V5F_18 4V5G_18 4V5J_18 4V5K_18 4V5L_18 4V5M_18 4V5N_18 4V5P_18 4V5Q_18 4V5R_18 4V5S_18 4V63_20 4V67_20 4V68_12 4V6A_18 4V6F_48 4V6G_18 4V7J_17 4V7K_17 4V7L_18 4V7M_18 4V7P_18 4V7W_18 4V7X_18 4V7Y_18 4V7Z_18 4V83_18 4V84_18 4V87_48 4V8A_48 4V8B_18 4V8C_48 4V8D_18 4V8E_48 4V8F_48 4V8G_18 4V8H_18 4V8I_18 4V8J_18 4V8N_18 4V8O_18 4V8Q_52 4V8U_18 4V8X_18 4V90_18 4V95_18 4V97_18 4V9A_18 4V9B_18 4V9H_12 4V9I_18 4V9J_17 4V9K_17 4V9L_17 4V9M_17 4V9N_21 4V9Q_48 4V9R_18 4V9S_18 4W29_17 4W2E_51 4W2F_18 4W2G_18 4W2H_18 4W2I_18 4W4G_18 4WPO_51 4WQ1_18 4WQF_51 4WQR_18 4WQU_51 4WQY_51 4WR6_18 4WRA_18 4WRO_22 4WSD_18 4WSM_18 4WT1_18 4WT8_18 4WU1_18 4WZD_18 4WZO_18 4X62_18 4X64_18 4X65_18 4X66_18 4XEJ_45 4Y4O_49 4Y4P_49 4YHH_18 4YPB_18 4YY3_18 4YZV_18 4Z3S_49 4Z8C_49 4ZER_49 4ZSN_18 5A9Z_51 5AA0_51 5BR8_18 5CZP_49 5D8B_45 5DFE_52 5DOX_49 5DOY_49 5E7K_18 5E81_18 5EL4_18 5EL5_18 5EL6_18 5EL7_18 5F8K_49 5FDU_49 5FDV_50 5HAU_51 5HCP_49 5HCQ_49 5HCR_49 5HD1_49 5IB7_18 5IB8_18 5IBB_18 5IMQ_25 5IMR_18 5IWA_17 5J30_49 5J3C_49 5J4B_49 5J4C_49 5J4D_52 5J8B_51 5LMN_18 5LMO_18 5LMP_18 5LMQ_18 5LMR_18 5LMS_18 5LMT_18 5LMU_18 5LMV_18 5NDJ_19 5NDK_19 5OT7_24 5UQ7_49 5UQ8_49 5V8I_48 5VP2_49 5VPO_19 5VPP_47 5W4K_49 5WIS_49 5WIT_49 5WNP_18 5WNQ_18 5WNR_18 5WNS_18 5WNT_18 5WNU_18 5WNV_18 5ZLU_3 6B4V_52 6BOH_52 6BOK_51 6BUW_18 6BZ6_18 6BZ7_18 6BZ8_18 6C5L_18 6CAE_49 6CAO_18 6CAP_18 6CAQ_18 6CAR_18 6CAS_18 6CFJ_49 6CFK_49 6CFL_49 6CZR_49 6DTI_18 6FKR_49 6GSJ_18 6GSK_18 6GSL_18 6GZQ_48 6GZX_48 6GZZ_48 6MKN_18 6MPF_18 6MPI_18 6N1D_52 6N9E_49 6N9F_49 6ND5_49 6ND6_49 6NDK_18 6NSH_49 6NTA_18 6NUO_18 6NWY_18 6NY6_18 6O3M_18 6O97_49 6OF1_49 6OF6_18 6OJ2_18 6OPE_18 6ORD_18 6OSI_18 6OTR_18 6OXA_17 6OXI_18 6Q95_18 6QNQ_18 6QNR_18 6UCQ_48 6UO1_49 6XHV_49 6XHW_49 6XHX_49 6XHY_49 6XQD_49 6XQE_49 7AZO_18 7AZS_18 7DUG_18 7DUH_18 7DUI_18 7DUJ_18 7DUK_18 7DUL_18 7JQL_49 7JQM_49 7LH5_18 7MD7_49 7RQ8_49 7RQ9_49 7RQA_49 7RQB_49 7RQC_49 7RQD_49 7RQE_49 7U2H_49 7U2I_49 7U2J_49 7V2L_18 7V2M_18 7V2N_18 7V2O_18 7V2P_18 7V2Q_18 8CVJ_49 8CVK_49 8CVL_49 8EKB_49 8EV6_49 8EV7_49 8FC1_49 8FC2_49 8FC3_49 8FC4_49 8FC5_49 8FC6_49 8FOM_18 8FON_18 8T8B_49 8T8C_49 AF_AFP62659F1_1 AF_AFP80382F1_1 AF_AFQ5SLQ0F1_1
1EMW_1 1FJG_17 1HNW_17 1HNX_17 1HNZ_17 1HR0_17 1I94_16 1I95_16 1I96_16 1I97_16 1IBK_17 1IBL_19 1IBM_19 1J5E_16 1JGO_19 1JGP_19 1JGQ_19 1ML5_21 1N32_18 1N33_18 1N34_17 1N36_16 1VVJ_16 1VY4_16 1VY5_16 1VY6_16 1VY7_16 1XMO_18 1XMQ_18 1XNQ_18 1XNR_18 2E5L_17 2F4V_17 2HHH_16 2UU9_16 2UUA_16 2UUB_16 2UUC_16 2UXB_16 2UXC_16 2UXD_16 2VQE_16 2VQF_16 2ZM6_16 3OTO_16 3T1H_16 3T1Y_16 4AQY_16 4B3M_16 4B3R_16 4B3S_16 4B3T_16 4DR1_16 4DR2_16 4DR3_16 4DR4_16 4DR5_16 4DR6_16 4DR7_16 4DUY_16 4DUZ_16 4DV0_16 4DV1_16 4DV2_16 4DV3_16 4DV4_16 4DV5_16 4DV6_16 4DV7_16 4GKJ_16 4GKK_16 4JI0_16 4JI1_16 4JI2_16 4JI3_16 4JI4_16 4JI5_16 4JI6_16 4JI7_16 4JI8_16 4JV5_16 4JYA_16 4K0K_16 4KHP_16 4KVB_16 4L47_16 4L71_16 4LEL_16 4LF4_16 4LF5_16 4LF6_16 4LF7_16 4LF8_16 4LF9_16 4LFA_16 4LFB_16 4LFC_16 4LFZ_16 4LNT_16 4LSK_16 4LT8_16 4NXM_16 4NXN_16 4OX9_16 4P6F_16 4P70_16 4TUA_16 4TUB_16 4TUC_16 4TUD_16 4TUE_16 4V42_19 4V49_18 4V4A_16 4V4G_16 4V4I_49 4V4J_49 4V4P_51 4V4R_19 4V4S_19 4V4T_19 4V4X_18 4V4Y_18 4V4Z_19 4V51_16 4V5A_16 4V5C_16 4V5D_16 4V5E_16 4V5F_16 4V5G_16 4V5J_16 4V5K_16 4V5L_16 4V5M_16 4V5N_16 4V5P_16 4V5Q_16 4V5R_16 4V5S_16 4V63_18 4V67_18 4V68_10 4V6A_16 4V6F_46 4V6G_16 4V7J_15 4V7K_15 4V7L_16 4V7M_16 4V7P_16 4V7W_16 4V7X_16 4V7Y_16 4V7Z_16 4V83_16 4V84_16 4V87_46 4V8A_46 4V8B_16 4V8C_46 4V8D_16 4V8E_46 4V8F_46 4V8G_16 4V8H_16 4V8I_16 4V8J_16 4V8N_16 4V8O_16 4V8Q_50 4V8U_16 4V8X_16 4V90_16 4V95_16 4V97_16 4V9A_16 4V9B_16 4V9H_10 4V9I_16 4V9J_15 4V9K_15 4V9L_15 4V9M_15 4V9N_19 4V9Q_46 4V9R_16 4V9S_16 4W29_15 4W2E_49 4W2F_16 4W2G_16 4W2H_16 4W2I_16 4W4G_16 4WPO_49 4WQ1_16 4WQF_49 4WQR_16 4WQU_49 4WQY_49 4WR6_16 4WRA_16 4WRO_20 4WSD_16 4WSM_16 4WT1_16 4WT8_16 4WU1_16 4WZD_16 4WZO_16 4X62_16 4X64_16 4X65_16 4X66_16 4XEJ_43 4Y4O_47 4Y4P_47 4YHH_16 4YPB_16 4YY3_16 4YZV_16 4Z3S_47 4Z8C_47 4ZER_47 4ZSN_16 5A9Z_49 5AA0_49 5BR8_16 5CZP_47 5D8B_43 5DFE_50 5DOX_47 5DOY_47 5E7K_16 5E81_16 5EL4_16 5EL5_16 5EL6_16 5EL7_16 5F8K_47 5FDU_47 5FDV_48 5HAU_49 5HCP_47 5HCQ_47 5HCR_47 5HD1_47 5IB7_16 5IB8_16 5IBB_16 5IMQ_23 5IMR_16 5IWA_15 5J30_47 5J3C_47 5J4B_47 5J4C_47 5J4D_50 5J8B_49 5LMN_16 5LMO_16 5LMP_16 5LMQ_16 5LMR_16 5LMS_16 5LMT_16 5LMU_16 5LMV_16 5NDJ_49 5NDK_49 5OT7_22 5UQ7_47 5UQ8_47 5V8I_47 5VP2_47 5VPO_17 5VPP_45 5W4K_47 5WIS_47 5WIT_47 5WNP_16 5WNQ_16 5WNR_16 5WNS_16 5WNT_16 5WNU_16 5WNV_16 5ZLU_22 6B4V_50 6BOH_50 6BOK_49 6BUW_16 6BZ6_16 6BZ7_16 6BZ8_16 6C5L_16 6CAE_47 6CAO_16 6CAP_16 6CAQ_16 6CAR_16 6CAS_16 6CFJ_47 6CFK_47 6CFL_47 6CZR_47 6DTI_16 6FKR_47 6GSJ_16 6GSK_16 6GSL_16 6GZQ_46 6GZX_46 6GZZ_46 6MKN_16 6MPF_16 6MPI_16 6N1D_50 6N9E_47 6N9F_47 6ND5_47 6ND6_47 6NDK_16 6NSH_47 6NTA_16 6NUO_16 6NWY_16 6NY6_16 6O3M_16 6O97_47 6OF1_47 6OF6_16 6OJ2_16 6OPE_16 6ORD_16 6OSI_16 6OTR_16 6OXA_15 6OXI_16 6Q95_16 6QNQ_16 6QNR_16 6UCQ_46 6UO1_47 6XHV_47 6XHW_47 6XHX_47 6XHY_47 6XQD_47 6XQE_47 7AZO_16 7AZS_16 7DUG_16 7DUH_16 7DUI_16 7DUJ_16 7DUK_16 7DUL_16 7JQL_47 7JQM_47 7LH5_16 7MD7_47 7RQ8_47 7RQ9_47 7RQA_47 7RQB_47 7RQC_47 7RQD_47 7RQE_47 7U2H_47 7U2I_47 7U2J_47 7V2L_16 7V2M_16 7V2N_16 7V2O_16 7V2P_16 7V2Q_16 8CVJ_47 8CVK_47 8CVL_47 8EKB_47 8EV6_47 8EV7_47 8FC1_47 8FC2_47 8FC3_47 8FC4_47 8FC5_47 8FC6_47 8FOM_16 8FON_16 8T8B_47 8T8C_47 AF_AFO07348F1_1 AF_AFP62238F1_1 AF_AFP80379F1_1 AF_AFQ5SJH3F1_1
1FJG_14 1HNW_14 1HNX_14 1HNZ_14 1HR0_14 1I94_13 1I95_13 1I96_13 1I97_13 1IBK_14 1IBL_16 1IBM_16 1J5E_13 1JGO_16 1JGP_16 1JGQ_16 1MJ1_6 1ML5_18 1N32_15 1N33_15 1N34_14 1N36_13 1VVJ_13 1VY4_13 1VY5_13 1VY6_13 1VY7_13 1XMO_15 1XMQ_15 1XNQ_15 1XNR_15 2E5L_14 2F4V_14 2HHH_13 2R1G_10 2UU9_13 2UUA_13 2UUB_13 2UUC_13 2UXB_13 2UXC_13 2UXD_13 2VQE_13 2VQF_13 2ZM6_13 3OTO_13 3T1H_13 3T1Y_13 4AQY_13 4B3M_13 4B3R_13 4B3S_13 4B3T_13 4DR1_13 4DR2_13 4DR3_13 4DR4_13 4DR5_13 4DR6_13 4DR7_13 4DUY_13 4DUZ_13 4DV0_13 4DV1_13 4DV2_13 4DV3_13 4DV4_13 4DV5_13 4DV6_13 4DV7_13 4GKJ_13 4GKK_13 4JI0_13 4JI1_13 4JI2_13 4JI3_13 4JI4_13 4JI5_13 4JI6_13 4JI7_13 4JI8_13 4JV5_13 4JYA_13 4K0K_13 4KHP_13 4KVB_13 4L47_13 4L71_13 4LEL_13 4LF4_13 4LF5_13 4LF6_13 4LF7_13 4LF8_13 4LF9_13 4LFA_13 4LFB_13 4LFC_13 4LFZ_13 4LNT_13 4LSK_13 4LT8_13 4NXM_13 4NXN_13 4OX9_13 4P6F_13 4P70_13 4TUA_13 4TUB_13 4TUC_13 4TUD_13 4TUE_13 4V42_16 4V49_15 4V4A_13 4V4G_13 4V4I_46 4V4J_46 4V4P_48 4V4R_16 4V4S_16 4V4T_16 4V4X_15 4V4Y_15 4V4Z_16 4V51_13 4V5A_13 4V5C_13 4V5D_13 4V5E_13 4V5F_13 4V5G_13 4V5J_13 4V5K_13 4V5L_13 4V5M_13 4V5N_13 4V5P_13 4V5Q_13 4V5R_13 4V5S_13 4V63_15 4V67_15 4V68_18 4V6A_13 4V6F_43 4V6G_13 4V7J_12 4V7K_12 4V7L_13 4V7M_13 4V7P_13 4V7W_13 4V7X_13 4V7Y_13 4V7Z_13 4V83_13 4V84_13 4V87_43 4V8A_43 4V8B_13 4V8C_43 4V8D_13 4V8E_43 4V8F_43 4V8G_13 4V8H_13 4V8I_13 4V8J_13 4V8N_13 4V8O_13 4V8Q_47 4V8U_13 4V8X_13 4V90_13 4V95_13 4V97_13 4V9A_13 4V9B_13 4V9H_7 4V9I_13 4V9J_12 4V9K_12 4V9L_12 4V9M_12 4V9N_16 4V9Q_43 4V9R_13 4V9S_13 4W29_12 4W2E_46 4W2F_13 4W2G_13 4W2H_13 4W2I_13 4W4G_13 4WPO_46 4WQ1_13 4WQF_46 4WQR_13 4WQU_46 4WQY_46 4WR6_13 4WRA_13 4WRO_17 4WSD_13 4WSM_13 4WT1_13 4WT8_13 4WU1_13 4WZD_13 4WZO_13 4X62_13 4X64_13 4X65_13 4X66_13 4XEJ_40 4Y4O_44 4Y4P_44 4YHH_13 4YPB_13 4YY3_13 4YZV_13 4Z3S_44 4Z8C_44 4ZER_44 4ZSN_13 5A9Z_46 5AA0_46 5BR8_13 5CZP_44 5D8B_40 5DFE_47 5DOX_44 5DOY_44 5E7K_13 5E81_13 5EL4_13 5EL5_13 5EL6_13 5EL7_13 5F8K_44 5FDU_44 5FDV_45 5HAU_46 5HCP_44 5HCQ_44 5HCR_44 5HD1_44 5IB7_13 5IB8_13 5IBB_13 5IMQ_20 5IMR_13 5IWA_12 5J30_44 5J3C_44 5J4B_44 5J4C_44 5J4D_47 5J8B_46 5LMN_13 5LMO_13 5LMP_13 5LMQ_13 5LMR_13 5LMS_13 5LMT_13 5LMU_13 5LMV_13 5NDJ_24 5NDK_24 5OT7_19 5UQ7_44 5UQ8_44 5V8I_44 5VP2_44 5VPO_14 5VPP_42 5W4K_44 5WIS_44 5WIT_44 5WNP_13 5WNQ_13 5WNR_13 5WNS_13 5WNT_13 5WNU_13 5WNV_13 5ZLU_19 6B4V_47 6BOH_47 6BOK_46 6BUW_13 6BZ6_13 6BZ7_13 6BZ8_13 6C5L_13 6CAE_44 6CAO_13 6CAP_13 6CAQ_13 6CAR_13 6CAS_13 6CFJ_44 6CFK_44 6CFL_44 6CZR_44 6DTI_13 6FKR_44 6GSJ_13 6GSK_13 6GSL_13 6GZQ_43 6GZX_43 6GZZ_43 6MKN_13 6MPF_13 6MPI_13 6N1D_47 6N9E_44 6N9F_44 6ND5_44 6ND6_44 6NDK_13 6NSH_44 6NTA_13 6NUO_13 6NWY_13 6NY6_13 6O3M_13 6O97_44 6OF1_44 6OF6_13 6OJ2_13 6OPE_13 6ORD_13 6OSI_13 6OTR_13 6OXA_12 6OXI_13 6Q95_13 6QNQ_13 6QNR_13 6UCQ_43 6UO1_44 6XHV_44 6XHW_44 6XHX_44 6XHY_44 6XQD_44 6XQE_44 7AZO_13 7AZS_13 7DUG_13 7DUH_13 7DUI_13 7DUJ_13 7DUK_13 7DUL_13 7JQL_44 7JQM_44 7LH5_13 7MD7_44 7RQ8_44 7RQ9_44 7RQA_44 7RQB_44 7RQC_44 7RQD_44 7RQE_44 7U2H_44 7U2I_44 7U2J_44 7V2L_13 7V2M_13 7V2N_13 7V2O_13 7V2P_13 7V2Q_13 8CVJ_44 8CVK_44 8CVL_44 8EKB_44 8EV6_44 8EV7_44 8FC1_44 8FC2_44 8FC3_44 8FC4_44 8FC5_44 8FC6_44 8FOM_13 8FON_13 8T8B_44 8T8C_44 AF_AFP62655F1_1 AF_AFP80377F1_1
1FJG_15 1HNW_15 1HNX_15 1HNZ_15 1HR0_15 1I94_14 1I95_14 1I96_14 1I97_14 1IBK_15 1IBL_17 1IBM_17 1J5E_14 1JGO_17 1JGP_17 1JGQ_17 1ML5_19 1N32_16 1N33_16 1N34_15 1N36_14 1VVJ_14 1VY4_14 1VY5_14 1VY6_14 1VY7_14 1XMO_16 1XMQ_16 1XNQ_16 1XNR_16 2E5L_15 2F4V_15 2HHH_14 2UU9_14 2UUA_14 2UUB_14 2UUC_14 2UXB_14 2UXC_14 2UXD_14 2VQE_14 2VQF_14 2ZM6_14 3OTO_14 3T1H_14 3T1Y_14 4AQY_14 4B3M_14 4B3R_14 4B3S_14 4B3T_14 4DR1_14 4DR2_14 4DR3_14 4DR4_14 4DR5_14 4DR6_14 4DR7_14 4DUY_14 4DUZ_14 4DV0_14 4DV1_14 4DV2_14 4DV3_14 4DV4_14 4DV5_14 4DV6_14 4DV7_14 4GKJ_14 4GKK_14 4JI0_14 4JI1_14 4JI2_14 4JI3_14 4JI4_14 4JI5_14 4JI6_14 4JI7_14 4JI8_14 4JV5_14 4JYA_14 4K0K_14 4KHP_14 4KVB_14 4L47_14 4L71_14 4LEL_14 4LF4_14 4LF5_14 4LF6_14 4LF7_14 4LF8_14 4LF9_14 4LFA_14 4LFB_14 4LFC_14 4LFZ_14 4LNT_14 4LSK_14 4LT8_14 4NXM_14 4NXN_14 4OX9_14 4P6F_14 4P70_14 4TUA_14 4TUB_14 4TUC_14 4TUD_14 4TUE_14 4V42_17 4V49_16 4V4A_14 4V4G_14 4V4I_47 4V4J_47 4V4P_49 4V4R_17 4V4S_17 4V4T_17 4V4X_16 4V4Y_16 4V4Z_17 4V51_14 4V5A_14 4V5C_14 4V5D_14 4V5E_14 4V5F_14 4V5G_14 4V5J_14 4V5K_14 4V5L_14 4V5M_14 4V5N_14 4V5P_14 4V5Q_14 4V5R_14 4V5S_14 4V63_16 4V67_16 4V68_19 4V6A_14 4V6F_44 4V6G_14 4V7J_13 4V7K_13 4V7L_14 4V7M_14 4V7P_14 4V7W_14 4V7X_14 4V7Y_14 4V7Z_14 4V83_14 4V84_14 4V87_44 4V8A_44 4V8B_14 4V8C_44 4V8D_14 4V8E_44 4V8F_44 4V8G_14 4V8H_14 4V8I_14 4V8J_14 4V8N_14 4V8O_14 4V8Q_48 4V8U_14 4V8X_14 4V90_14 4V95_14 4V97_14 4V9A_14 4V9B_14 4V9H_8 4V9I_14 4V9J_13 4V9K_13 4V9L_13 4V9M_13 4V9N_17 4V9Q_44 4V9R_14 4V9S_14 4W29_13 4W2E_47 4W2F_14 4W2G_14 4W2H_14 4W2I_14 4W4G_14 4WPO_47 4WQ1_14 4WQF_47 4WQR_14 4WQU_47 4WQY_47 4WR6_14 4WRA_14 4WRO_18 4WSD_14 4WSM_14 4WT1_14 4WT8_14 4WU1_14 4WZD_14 4WZO_14 4X62_14 4X64_14 4X65_14 4X66_14 4XEJ_41 4Y4O_45 4Y4P_45 4YHH_14 4YPB_14 4YY3_14 4YZV_14 4Z3S_45 4Z8C_45 4ZER_45 4ZSN_14 5A9Z_47 5AA0_47 5BR8_14 5CZP_45 5D8B_41 5DFE_48 5DOX_45 5DOY_45 5E7K_14 5E81_14 5EL4_14 5EL5_14 5EL6_14 5EL7_14 5F8K_45 5FDU_45 5FDV_46 5HAU_47 5HCP_45 5HCQ_45 5HCR_45 5HD1_45 5IB7_14 5IB8_14 5IBB_14 5IMQ_21 5IMR_14 5IWA_13 5J30_45 5J3C_45 5J4B_45 5J4C_45 5J4D_48 5J8B_47 5LMN_14 5LMO_14 5LMP_14 5LMQ_14 5LMR_14 5LMS_14 5LMT_14 5LMU_14 5LMV_14 5NDJ_33 5NDK_33 5OT7_20 5UQ7_45 5UQ8_45 5V8I_45 5VP2_45 5VPO_15 5VPP_43 5W4K_45 5WIS_45 5WIT_45 5WNP_14 5WNQ_14 5WNR_14 5WNS_14 5WNT_14 5WNU_14 5WNV_14 5ZLU_20 6B4V_48 6BOH_48 6BOK_47 6BUW_14 6BZ6_14 6BZ7_14 6BZ8_14 6C5L_14 6CAE_45 6CAO_14 6CAP_14 6CAQ_14 6CAR_14 6CAS_14 6CFJ_45 6CFK_45 6CFL_45 6CZR_45 6DTI_14 6FKR_45 6GSJ_14 6GSK_14 6GSL_14 6GZQ_44 6GZX_44 6GZZ_44 6MKN_14 6MPF_14 6MPI_14 6N1D_48 6N9E_45 6N9F_45 6ND5_45 6ND6_45 6NDK_14 6NSH_45 6NTA_14 6NUO_14 6NWY_14 6NY6_14 6O3M_14 6O97_45 6OF1_45 6OF6_14 6OJ2_14 6OPE_14 6ORD_14 6OSI_14 6OTR_14 6OXA_13 6OXI_14 6Q95_14 6QNQ_14 6QNR_14 6UCQ_44 6UO1_45 6XHV_45 6XHW_45 6XHX_45 6XHY_45 6XQD_45 6XQE_45 7AZO_14 7AZS_14 7DUG_14 7DUH_14 7DUI_14 7DUJ_14 7DUK_14 7DUL_14 7JQL_45 7JQM_45 7LH5_14 7MD7_45 7RQ8_45 7RQ9_45 7RQA_45 7RQB_45 7RQC_45 7RQD_45 7RQE_45 7U2H_45 7U2I_45 7U2J_45 7V2L_14 7V2M_14 7V2N_14 7V2O_14 7V2P_14 7V2Q_14 8CVJ_45 8CVK_45 8CVL_45 8EKB_45 8EV6_45 8EV7_45 8FC1_45 8FC2_45 8FC3_45 8FC4_45 8FC5_45 8FC6_45 8FOM_14 8FON_14 8T8B_45 8T8C_45 AF_AFA0A0N0BLP2F1_1 AF_AFP0DOY6F1_1 AF_AFP24320F1_1 AF_AFP62656F1_1
1FJG_5 1FKA_4 1HNW_5 1HNX_5 1HNZ_5 1HR0_5 1I94_4 1I95_4 1I96_4 1I97_4 1IBK_5 1IBL_7 1IBM_7 1J5E_4 1JGO_7 1JGP_7 1JGQ_7 1ML5_9 1N32_6 1N33_6 1N34_5 1N36_4 1VVJ_4 1VY4_4 1VY5_4 1VY6_4 1VY7_4 1XMO_6 1XMQ_6 1XNQ_6 1XNR_6 2E5L_5 2F4V_5 2HHH_4 2UU9_4 2UUA_4 2UUB_4 2UUC_4 2UXB_4 2UXC_4 2UXD_4 2VQE_4 2VQF_4 2ZM6_4 3OTO_4 3T1H_4 3T1Y_4 4AQY_4 4B3M_4 4B3R_4 4B3S_4 4B3T_4 4DR1_4 4DR2_4 4DR3_4 4DR4_4 4DR5_4 4DR6_4 4DR7_4 4DUY_4 4DUZ_4 4DV0_4 4DV1_4 4DV2_4 4DV3_4 4DV4_4 4DV5_4 4DV6_4 4DV7_4 4GKJ_4 4GKK_4 4JI0_4 4JI1_4 4JI2_4 4JI3_4 4JI4_4 4JI5_4 4JI6_4 4JI7_4 4JI8_4 4JV5_4 4JYA_4 4K0K_4 4KHP_4 4KVB_4 4L47_4 4L71_4 4LEL_4 4LF4_4 4LF5_4 4LF6_4 4LF7_4 4LF8_4 4LF9_4 4LFA_4 4LFB_4 4LFC_4 4LFZ_4 4LNT_4 4LSK_4 4LT8_4 4NXM_4 4NXN_4 4OX9_4 4P6F_4 4P70_4 4TUA_4 4TUB_4 4TUC_4 4TUD_4 4TUE_4 4V42_7 4V49_6 4V4A_4 4V4G_4 4V4I_37 4V4J_37 4V4P_39 4V4R_7 4V4S_7 4V4T_7 4V4X_6 4V4Y_6 4V4Z_7 4V51_4 4V5A_4 4V5C_4 4V5D_4 4V5E_4 4V5F_4 4V5G_4 4V5J_4 4V5K_4 4V5L_4 4V5M_4 4V5N_4 4V5P_4 4V5Q_4 4V5R_4 4V5S_4 4V5Z_12 4V63_6 4V67_6 4V68_3 4V6A_4 4V6F_34 4V6G_4 4V7J_3 4V7K_3 4V7L_4 4V7M_4 4V7P_4 4V7W_4 4V7X_4 4V7Y_4 4V7Z_4 4V83_4 4V84_4 4V87_34 4V8A_34 4V8B_4 4V8C_34 4V8D_4 4V8E_34 4V8F_34 4V8G_4 4V8H_4 4V8I_4 4V8J_4 4V8N_4 4V8O_4 4V8Q_38 4V8U_4 4V8X_4 4V90_4 4V95_4 4V97_4 4V9A_4 4V9B_4 4V9H_17 4V9I_4 4V9J_3 4V9K_3 4V9L_3 4V9M_3 4V9N_7 4V9Q_34 4V9R_4 4V9S_4 4W29_3 4W2E_37 4W2F_4 4W2G_4 4W2H_4 4W2I_4 4W4G_4 4WPO_37 4WQ1_4 4WQF_37 4WQR_4 4WQU_37 4WQY_37 4WR6_4 4WRA_4 4WRO_8 4WSD_4 4WSM_4 4WT1_4 4WT8_4 4WU1_4 4WZD_4 4WZO_4 4X62_4 4X64_4 4X65_4 4X66_4 4XEJ_31 4Y4O_35 4Y4P_35 4YHH_4 4YPB_4 4YY3_4 4YZV_4 4Z3S_35 4Z8C_35 4ZER_35 4ZSN_4 5A9Z_37 5AA0_37 5BR8_4 5CZP_35 5D8B_31 5DFE_38 5DOX_35 5DOY_35 5E7K_4 5E81_4 5EL4_4 5EL5_4 5EL6_4 5EL7_4 5F8K_35 5FDU_35 5FDV_36 5HAU_37 5HCP_35 5HCQ_35 5HCR_35 5HD1_35 5IB7_4 5IB8_4 5IBB_4 5IMQ_11 5IMR_4 5IWA_3 5J30_35 5J3C_35 5J4B_35 5J4C_35 5J4D_38 5J8B_37 5LMN_4 5LMO_4 5LMP_4 5LMQ_4 5LMR_4 5LMS_4 5LMT_4 5LMU_4 5LMV_4 5NDJ_14 5NDK_14 5OT7_10 5UQ7_35 5UQ8_35 5V8I_35 5VP2_35 5VPO_5 5VPP_33 5W4K_35 5WIS_35 5WIT_35 5WNP_4 5WNQ_4 5WNR_4 5WNS_4 5WNT_4 5WNU_4 5WNV_4 5ZLU_11 6B4V_38 6BOH_38 6BOK_37 6BUW_4 6BZ6_4 6BZ7_4 6BZ8_4 6C5L_4 6CAE_35 6CAO_4 6CAP_4 6CAQ_4 6CAR_4 6CAS_4 6CFJ_35 6CFK_35 6CFL_35 6CZR_35 6DTI_4 6FKR_35 6GSJ_4 6GSK_4 6GSL_4 6GZQ_34 6GZX_34 6GZZ_34 6MKN_4 6MPF_4 6MPI_4 6N1D_38 6N9E_35 6N9F_35 6ND5_35 6ND6_35 6NDK_4 6NSH_35 6NTA_4 6NUO_4 6NWY_4 6NY6_4 6O3M_4 6O97_35 6OF1_35 6OF6_4 6OJ2_4 6OPE_4 6ORD_4 6OSI_4 6OTR_4 6OXA_4 6OXI_4 6Q95_4 6QNQ_4 6QNR_4 6UCQ_34 6UO1_35 6XHV_35 6XHW_35 6XHX_35 6XHY_35 6XQD_35 6XQE_35 7AZO_4 7AZS_4 7DUG_4 7DUH_4 7DUI_4 7DUJ_4 7DUK_4 7DUL_4 7JQL_35 7JQM_35 7LH5_4 7MD7_35 7RQ8_35 7RQ9_35 7RQA_35 7RQB_35 7RQC_35 7RQD_35 7RQE_35 7U2H_35 7U2I_35 7U2J_35 7V2L_4 7V2M_4 7V2N_4 7V2O_4 7V2P_4 7V2Q_4 8CVJ_35 8CVK_35 8CVL_35 8EKB_35 8EV6_35 8EV7_35 8FC1_35 8FC2_35 8FC3_35 8FC4_35 8FC5_35 8FC6_35 8FOM_4 8FON_4 8T8B_35 8T8C_35 AF_AFP62664F1_1 AF_AFP80373F1_1
1FJG_6 1FKA_5 1HNW_6 1HNX_6 1HNZ_6 1HR0_6 1I94_5 1I95_5 1I96_5 1I97_5 1IBK_6 1IBL_8 1IBM_8 1J5E_5 1JGO_8 1JGP_8 1JGQ_8 1ML5_10 1N32_7 1N33_7 1N34_6 1N36_5 1VVJ_5 1VY4_5 1VY5_5 1VY6_5 1VY7_5 1XMO_7 1XMQ_7 1XNQ_7 1XNR_7 2E5L_6 2F4V_6 2HHH_5 2UU9_5 2UUA_5 2UUB_5 2UUC_5 2UXB_5 2UXC_5 2UXD_5 2VQE_5 2VQF_5 2ZM6_5 3OTO_5 3T1H_5 3T1Y_5 4AQY_5 4B3M_5 4B3R_5 4B3S_5 4B3T_5 4DR1_5 4DR2_5 4DR3_5 4DR4_5 4DR5_5 4DR6_5 4DR7_5 4DUY_5 4DUZ_5 4DV0_5 4DV1_5 4DV2_5 4DV3_5 4DV4_5 4DV5_5 4DV6_5 4DV7_5 4GKJ_5 4GKK_5 4JI0_5 4JI1_5 4JI2_5 4JI3_5 4JI4_5 4JI5_5 4JI6_5 4JI7_5 4JI8_5 4JV5_5 4JYA_5 4K0K_5 4KHP_5 4KVB_5 4L47_5 4L71_5 4LEL_5 4LF4_5 4LF5_5 4LF6_5 4LF7_5 4LF8_5 4LF9_5 4LFA_5 4LFB_5 4LFC_5 4LFZ_5 4LNT_5 4LSK_5 4LT8_5 4NXM_5 4NXN_5 4OX9_5 4P6F_5 4P70_5 4TUA_5 4TUB_5 4TUC_5 4TUD_5 4TUE_5 4V42_8 4V49_7 4V4A_5 4V4G_5 4V4I_38 4V4J_38 4V4P_40 4V4R_8 4V4S_8 4V4T_8 4V4X_7 4V4Y_7 4V4Z_8 4V51_5 4V5A_5 4V5C_5 4V5D_5 4V5E_5 4V5F_5 4V5G_5 4V5J_5 4V5K_5 4V5L_5 4V5M_5 4V5N_5 4V5P_5 4V5Q_5 4V5R_5 4V5S_5 4V63_7 4V67_7 4V68_4 4V6A_5 4V6F_35 4V6G_5 4V7J_4 4V7K_4 4V7L_5 4V7M_5 4V7P_5 4V7W_5 4V7X_5 4V7Y_5 4V7Z_5 4V83_5 4V84_5 4V87_35 4V8A_35 4V8B_5 4V8C_35 4V8D_5 4V8E_35 4V8F_35 4V8G_5 4V8H_5 4V8I_5 4V8J_5 4V8N_5 4V8O_5 4V8Q_39 4V8U_5 4V8X_5 4V90_5 4V95_5 4V97_5 4V9A_5 4V9B_5 4V9H_18 4V9I_5 4V9J_4 4V9K_4 4V9L_4 4V9M_4 4V9N_8 4V9Q_35 4V9R_5 4V9S_5 4W29_4 4W2E_38 4W2F_5 4W2G_5 4W2H_5 4W2I_5 4W4G_5 4WPO_38 4WQ1_5 4WQF_38 4WQR_5 4WQU_38 4WQY_38 4WR6_5 4WRA_5 4WRO_9 4WSD_5 4WSM_5 4WT1_5 4WT8_5 4WU1_5 4WZD_5 4WZO_5 4X62_5 4X64_5 4X65_5 4X66_5 4XEJ_32 4Y4O_36 4Y4P_36 4YHH_5 4YPB_5 4YY3_5 4YZV_5 4Z3S_36 4Z8C_36 4ZER_36 4ZSN_5 5A9Z_38 5AA0_38 5BR8_5 5CZP_36 5D8B_32 5DFE_39 5DOX_36 5DOY_36 5E7K_5 5E81_5 5EL4_5 5EL5_5 5EL6_5 5EL7_5 5F8K_36 5FDU_36 5FDV_37 5HAU_38 5HCP_36 5HCQ_36 5HCR_36 5HD1_36 5IB7_5 5IB8_5 5IBB_5 5IMQ_12 5IMR_5 5IWA_4 5J30_36 5J3C_36 5J4B_36 5J4C_36 5J4D_39 5J8B_38 5LMN_5 5LMO_5 5LMP_5 5LMQ_5 5LMR_5 5LMS_5 5LMT_5 5LMU_5 5LMV_5 5NDJ_25 5NDK_25 5OT7_11 5UQ7_36 5UQ8_36 5V8I_36 5VP2_36 5VPO_6 5VPP_34 5W4K_36 5WIS_36 5WIT_36 5WNP_5 5WNQ_5 5WNR_5 5WNS_5 5WNT_5 5WNU_5 5WNV_5 5ZLU_12 6B4V_39 6BOH_39 6BOK_38 6BUW_5 6BZ6_5 6BZ7_5 6BZ8_5 6C5L_5 6CAE_36 6CAO_5 6CAP_5 6CAQ_5 6CAR_5 6CAS_5 6CFJ_36 6CFK_36 6CFL_36 6CZR_36 6DTI_5 6FKR_36 6GSJ_5 6GSK_5 6GSL_5 6GZQ_35 6GZX_35 6GZZ_35 6MKN_5 6MPF_5 6MPI_5 6N1D_39 6N9E_36 6N9F_36 6ND5_36 6ND6_36 6NDK_5 6NSH_36 6NTA_5 6NUO_5 6NWY_5 6NY6_5 6O3M_5 6O97_36 6OF1_36 6OF6_5 6OJ2_5 6OPE_5 6ORD_5 6OSI_5 6OTR_5 6OXA_5 6OXI_5 6Q95_5 6QNQ_5 6QNR_5 6UCQ_35 6UO1_36 6XHV_36 6XHW_36 6XHX_36 6XHY_36 6XQD_36 6XQE_36 7AZO_5 7AZS_5 7DUG_5 7DUH_5 7DUI_5 7DUJ_5 7DUK_5 7DUL_5 7JQL_36 7JQM_36 7LH5_5 7MD7_36 7RQ8_36 7RQ9_36 7RQA_36 7RQB_36 7RQC_36 7RQD_36 7RQE_36 7U2H_36 7U2I_36 7U2J_36 7V2L_5 7V2M_5 7V2N_5 7V2O_5 7V2P_5 7V2Q_5 8CVJ_36 8CVK_36 8CVL_36 8EKB_36 8EV6_36 8EV7_36 8FC1_36 8FC2_36 8FC3_36 8FC4_36 8FC5_36 8FC6_36 8FOM_5 8FON_5 8T8B_36 8T8C_36 AF_AFP27152F1_1 AF_AFP62665F1_1 AF_AFQ5SHQ5F1_1
1A2C_1 1A3B_1 1A3E_1 1A46_1 1A4W_1 1A5G_1 1A61_1 1ABI_1 1ABJ_1 1AD8_1 1AE8_1 1AFE_1 1AHT_1 1AI8_1 1AIX_1 1AWF_1 1AWH_1 1AY6_1 1B5G_1 1B7X_1 1BA8_1 1BB0_1 1BCU_1 1BHX_1 1BMM_1 1BMN_1 1BTH_1 1C1U_1 1C1V_1 1C1W_1 1C4U_1 1C4V_1 1C4Y_1 1C5L_1 1C5N_1 1C5O_1 1CA8_1 1D3D_1 1D3P_1 1D3Q_1 1D3T_1 1D4P_1 1DE7_1 1DIT_1 1DM4_1 1DWB_1 1DWC_1 1DWD_1 1DWE_1 1DX5_1 1E0F_1 1FPC_1 1FPH_1 1G30_1 1G32_1 1GHV_1 1GHW_1 1GHX_1 1GHY_1 1GJ4_1 1GJ5_1 1H8D_3 1HAH_1 1HAI_1 1HAO_2 1HAP_2 1HBT_1 1HDT_1 1HGT_1 1HUT_2 1HXE_1 1HXF_1 1IHS_1 1IHT_1 1JMO_1 1JOU_1 1K21_1 1K22_1 1KTS_1 1KTT_1 1LHC_1 1LHD_1 1LHE_1 1LHF_1 1LHG_1 1MU6_1 1MU8_1 1MUE_1 1NO9_1 1NRN_1 1NRO_1 1NRP_1 1NRQ_1 1NRR_1 1NRS_1 1NU7_1 1NY2_1 1NZQ_1 1O0D_1 1O2G_1 1O5G_1 1OOK_1 1OYT_1 1P8V_2 1PPB_1 1QBV_1 1QHR_1 1QJ1_1 1QJ6_1 1QJ7_1 1RD3_1 1RIW_1 1SB1_1 1SFQ_1 1SG8_1 1SGI_1 1SHH_1 1SR5_2 1TB6_1 1TBZ_1 1THP_1 1THR_1 1THS_1 1TMB_1 1TMT_1 1TMU_1 1TOM_1 1TQ0_1 1TQ7_1 1UMA_1 1UVS_1 1W7G_3 1WAY_1 1WBG_1 1XMN_1 1Z8I_1 1Z8J_1 2A0Q_1 2A2X_1 2A45_1 2AFQ_1 2ANK_2 2ANM_2 2B5T_1 2BVR_3 2BVS_3 2BVX_3 2BXT_3 2BXU_3 2C8W_1 2C8X_1 2C8Y_1 2C8Z_1 2C90_1 2C93_1 2FEQ_1 2FES_1 2GDE_1 2GP9_1 2H9T_1 2HGT_1 2HNT_1 2HPP_1 2HPQ_1 2HWL_1 2JH0_1 2JH5_1 2JH6_1 2OCV_1 2OD3_1 2PGB_1 2PGQ_1 2PUX_1 2PV9_1 2THF_1 2UUF_1 2UUJ_1 2UUK_1 2ZC9_1 2ZDA_1 2ZDV_1 2ZF0_1 2ZFF_1 2ZFP_1 2ZFQ_1 2ZFR_1 2ZG0_1 2ZGB_1 2ZGX_1 2ZHE_1 2ZHF_1 2ZHQ_1 2ZHW_1 2ZI2_1 2ZIQ_1 2ZNK_1 2ZO3_1 3B23_1 3B9F_1 3BEF_1 3BEI_1 3BF6_1 3BIU_1 3BIV_1 3BV9_1 3D49_1 3DA9_1 3DD2_1 3DHK_1 3DT0_1 3DUX_1 3EDX_1 3EE0_1 3EGK_1 3EQ0_1 3F68_1 3GIC_1 3GIS_1 3HAT_1 3HK3_1 3HK6_1 3HKI_1 3HKJ_1 3HTC_1 3JZ1_1 3JZ2_1 3LDX_1 3LU9_1 3P17_1 3P6Z_1 3P70_1 3PMH_1 3QDZ_1 3QGN_1 3QLP_2 3QTO_1 3QTV_1 3QWC_1 3QX5_1 3R3G_1 3RLW_1 3RLY_1 3RM0_1 3RM2_1 3RML_1 3RMM_1 3RMN_1 3RMO_1 3S7H_1 3S7K_1 3SHA_1 3SHC_1 3SI3_1 3SI4_1 3SV2_1 3T5F_1 3TU7_1 3U69_1 3U8O_1 3U8R_1 3U98_1 3U9A_1 3UTU_1 3UWJ_1 3VXE_1 3VXF_1 4AYV_1 4AYY_1 4AZ2_1 4BAH_1 4BAK_1 4BAM_1 4BAN_1 4BAO_1 4BAQ_1 4BOH_2 4CH2_1 4CH8_1 4DIH_1 4DII_1 4DT7_1 4DY7_1 4E05_1 4E06_1 4E7R_1 4H6S_1 4HFP_1 4HTC_1 4I7Y_2 4LXB_3 4LZ1_1 4LZ4_1 4MLF_1 4RKJ_1 4RKO_2 4THN_1 4UD9_3 4UDW_3 4UE7_3 4UEH_3 4UFD_3 4UFE_3 4UFF_3 4UFG_3 4YES_1 5A2M_3 5AF9_3 5AFY_3 5AFZ_3 5AHG_3 5CMX_1 5DO4_1 5E8E_4 5EW1_1 5EW2_1 5GDS_1 5GIM_1 5JDU_1 5JFD_1 5JZY_1 5L6N_1 5LCE_1 5LPD_1 5MJT_1 5MLS_1 5MM6_1 5NHU_1 5TO3_1 6EO6_2 6EO7_2 6EO8_1 6EO9_2 6EVV_1 6FJT_1 6GBW_1 6GN7_1 6GWE_2 6HSX_1 6I51_1 6P9U_1 6PXJ_1 6PXQ_1 6ROT_1 6T3M_1 6T3Q_1 6T4A_1 6T52_1 6T53_1 6T54_1 6T55_1 6T56_1 6T57_1 6T7H_1 6T89_1 6T8A_1 6TDT_2 6TKG_1 6TKH_1 6TKI_1 6TKJ_1 6TKL_1 6V64_1 6Y02_1 6Y9H_1 6YB6_1 6YHG_1 6YHJ_1 6YMP_1 6YN3_1 6YQV_1 6YSJ_1 6YSX_1 6Z48_1 6Z8V_1 6Z8W_1 6Z8X_1 6ZGO_1 6ZUG_1 6ZUH_1 6ZUN_1 6ZUU_1 6ZUW_1 6ZUX_1 6ZV7_1 6ZV8_1 7AC9_1 7KME_1 7MJ5_2 7NTU_1 7PHX_1 7SR9_1 7ZKL_1 7ZKM_1 7ZKN_1 7ZKO_1 8BW5_1 8KME_1
[truncated: 21,037,900 more chars]
