# Supplementary material for: Rationally seeded computational protein design of ɑ-helical barrels
Source: Nat Chem Biol. 2024 Jun 20;20(8):991–9. doi: 10.1038/s41589-024-01642-0 (PMC11288890; doi:10.1038/s41589-024-01642-0)
Supplement: Supplementary file 8 — PDB files and alignments used for figure panels. [file 41589_2024_1642_MOESM8_ESM.zip › KIA_RP_RSPD_NatChemBiol_data_Figure5/PDB_90_filter/foldseek_filter_sequence_identity.ipynb]

# %% [code]
import pandas as pd
from gemmi import cif
from pathlib import Path
import urllib

# %% [code]
def make_af2_csv(file,out):
    df=pd.read_csv(file,delimiter='\t',header=None)
    df[1]=[x.split()[0] for x in df[1].values]
    df[21]=df[7]-df[6]
    df=df.drop(columns=[0,3,4,5,6,7,8,9,12,13,14,15,16,17,18,19,20])
    df.columns=['pdb_id','seq_id','P','E','len']
    df.to_csv(out)
make_af2_csv('sc_5/alis_pdb100.m8','sc_5/alis_pdb100.csv')

# %% [code]
def chains_to_entity(df):
    entity_list=[]
    for i in df['pdb_id']:
        if not Path(f'cif_files/{i[:4]}.cif').exists():
            urllib.request.urlretrieve(f'http://files.rcsb.org/download/{i[:4]}.cif', f'cif_files/{i[:4]}.cif')
        doc = cif.read_file(f'cif_files/{i[:4]}.cif')
        a=doc.sole_block()
        chains=dict(a.find('_entity_poly.', ['pdbx_strand_id','entity_id']))
        for c,ent_id in chains.items():
            chain_list=c.split(',')
            code,chain_id=i.split('_')
            if chain_id in chain_list:
                entity_list.append(code.upper()+'_'+ent_id)
        
    #print(entity_list)
    df['ent_id']=entity_list
    return df

# %% [code]
def filter_df(pdb_filter, df):
    filtered_bools=[]

    with open(pdb_filter) as f:
        filterd_pdbs=[x.split() for x in f.readlines()]

    for ent_id in df['ent_id'].values:
        match=None
        for i,cluster in enumerate(filterd_pdbs):
            if ent_id in cluster:
                match=i
                filtered_bools.append(True)
                filterd_pdbs[i]=[0]
                break 
        if match==None:
            filtered_bools.append(False)
    return df[filtered_bools]

# %% [code]
def make_pdb_csv(file,out):
    df=pd.read_csv(file,delimiter='\t',header=None)
    df[1]=[x.split()[0] for x in df[1].values]
    df[21]=df[7]-df[6]
    df=df.drop(columns=[0,3,4,5,6,7,8,9,12,13,14,15,16,17,18,19,20])
    df.columns=['pdb_id','seq_id','P','E','len']
    df=chains_to_entity(df)    
    df_filtered=filter_df('PDB_90.txt',df)
    df_filtered.to_csv(out)
make_pdb_csv('sc_5/alis_pdb100.m8','sc_5/alis_pdb90.csv')

# %% [code]
file='results/alis_pdb100.m8'
df=pd.read_csv(file,delimiter='\t',header=None)
df[1]=[x.split()[0] for x in df[1].values]
df[21]=df[7]-df[6]
df=df.drop(columns=[0,3,4,5,6,7,8,9,12,13,14,15,16,17,18,19,20])
df.columns=['pdb_id','seq_id','P','E','len']
ent_ls=chains_to_entity(df) 

# %% [code]
for i,val in enumerate(ent_ls):
    print(val, df['pdb_id'][i])

# %% [code]
