# Supplementary material for: Rationally seeded computational protein design of ɑ-helical barrels
Source: Nat Chem Biol. 2024 Jun 20;20(8):991–9. doi: 10.1038/s41589-024-01642-0 (PMC11288890; doi:10.1038/s41589-024-01642-0)
Supplement: Supplementary file 8 — PDB files and alignments used for figure panels. [file 41589_2024_1642_MOESM8_ESM.zip › KIA_RP_RSPD_NatChemBiol_data_Figure5/foldseek_scapCC6_SLLA/alis_afdb-swissprot_with_scores.csv]

	pdb_id	seq_id	P	E	len	RMSD	TM
0	AF-P56485-F1-model_v4	8.3	0.941	0.07883	202	13.69	0.232
1	AF-Q8K209-F1-model_v4	13.8	0.933	0.07883	207	19.52	0.228
2	AF-Q9SI74-F1-model_v4	13.3	0.887	0.7489	175	15.57	0.262
3	AF-Q5W6M3-F1-model_v4	14.8	0.872	0.2123	174	20.42	0.257
4	AF-O23447-F1-model_v4	10.6	0.795	0.7489	190	18.22	0.226
5	AF-Q57674-F1-model_v4	9.1	0.772	0.7834	205	13.28	0.267
6	AF-Q99N03-F1-model_v4	8.9	0.747	2.891	133	6.71	0.407
7	AF-Q646D1-F1-model_v4	8.1	0.663	0.3483	202	14.79	0.207
8	AF-P0CB17-F1-model_v4	11.7	0.632	1.123	140	11.27	0.267
9	AF-Q7TN49-F1-model_v4	6.4	0.632	0.3987	202	19.49	0.250
10	AF-Q9SB37-F1-model_v4	15.1	0.601	0.8967	196
11	AF-Q9PLN6-F1-model_v4	12.3	0.601	0.4994	206
12	AF-O84697-F1-model_v4	12.2	0.601	0.8967	208
13	AF-Q8BLG2-F1-model_v4	8.7	0.601	0.4363	208
14	AF-Q03749-F1-model_v4	9.5	0.601	1.026	205
15	AF-P33580-F1-model_v4	17.7	0.569	0.2909	197
16	AF-Q83WB2-F1-model_v4	8.3	0.569	0.938	204
17	AF-A2A559-F1-model_v4	5.8	0.569	0.5979	195
18	AF-Q7TN45-F1-model_v4	8.6	0.569	0.3183	202
19	AF-P25625-F1-model_v4	6.9	0.569	1.407	203
20	AF-Q920R0-F1-model_v4	19.5	0.569	1.472	208
21	AF-A9NYX5-F1-model_v4	8.6	0.537	2.891	130
22	AF-A2V7M9-F1-model_v4	6.7	0.537	0.8195	195
23	AF-Q96Q42-F1-model_v4	19.1	0.537	1.286	204
24	AF-Q7Y201-F1-model_v4	11.4	0.505	1.229	174
25	AF-P0DI22-F1-model_v4	11	0.473	3.024	129
26	AF-P44271-F1-model_v4	12.9	0.473	0.938	204
27	AF-P0A9K8-F1-model_v4	10.4	0.473	0.8572	202
28	AF-Q5QJU3-F1-model_v4	11.7	0.473	0.4994	197
29	AF-Q9P6N9-F1-model_v4	8.4	0.473	0.938	194
30	AF-Q99677-F1-model_v4	8.6	0.473	0.4774	208
31	AF-Q5FWC3-F1-model_v4	11.6	0.442	2.764	171
32	AF-P0A9K7-F1-model_v4	9	0.442	1.123	201
33	AF-Q864J2-F1-model_v4	10.6	0.442	0.8195	204
34	AF-A7YWP2-F1-model_v4	7.2	0.442	1.074	195
35	AF-Q50DM5-F1-model_v4	11.6	0.442	0.6543	206
36	AF-Q28296-F1-model_v4	8.6	0.411	3.309	126
37	AF-Q64349-F1-model_v4	8.2	0.411	6.216	125
38	AF-Q99N05-F1-model_v4	9.8	0.411	2.308	171
39	AF-Q8FBT8-F1-model_v4	9.8	0.411	0.9812	202
40	AF-Q402F4-F1-model_v4	9.6	0.411	1.684	205
41	AF-O45767-F1-model_v4	7.2	0.411	0.7489	208
42	AF-A6QNL7-F1-model_v4	7.2	0.411	0.7834	205
43	AF-A0A2L0P0K0-F1-model_v4	7.6	0.411	1.175	204
44	AF-Q8HYC3-F1-model_v4	9.9	0.411	0.8967	208
45	AF-O28475-F1-model_v4	8.9	0.382	2.11	202
46	AF-P59541-F1-model_v4	8.8	0.382	1.229	206
47	AF-P33033-F1-model_v4	10.2	0.382	0.7489	200
48	AF-Q9Z0D9-F1-model_v4	7.2	0.382	0.8195	205
49	AF-P49238-F1-model_v4	6.9	0.382	0.9812	205
50	AF-P51686-F1-model_v4	8.6	0.382	0.9812	201
51	AF-O43194-F1-model_v4	7.5	0.382	0.938	205
52	AF-Q646B2-F1-model_v4	12.1	0.353	1.026	204
53	AF-Q9GLJ8-F1-model_v4	11	0.353	1.61	182
54	AF-Q9BXA5-F1-model_v4	8.6	0.353	0.5979	208
55	AF-Q864I0-F1-model_v4	10.4	0.353	2.017	202
56	AF-Q75ZH0-F1-model_v4	10.5	0.353	1.229	198
57	AF-Q9YGC3-F1-model_v4	6.9	0.353	0.8572	201
58	AF-Q149R9-F1-model_v4	8.4	0.353	0.6255	208
59	AF-P54176-F1-model_v4	9.5	0.326	1.61	199
60	AF-Q9Z7M3-F1-model_v4	9.5	0.326	1.928	202
61	AF-O97504-F1-model_v4	8.9	0.326	1.123	203
62	AF-Q9WUT7-F1-model_v4	10	0.326	0.716	201
63	AF-P90680-F1-model_v4	9	0.326	0.9812	203
64	AF-P9WQ35-F1-model_v4	12.8	0.326	0.7489	203
65	AF-O27724-F1-model_v4	10.2	0.301	1.123	205
66	AF-P72686-F1-model_v4	10.4	0.301	1.175	204
67	AF-O32488-F1-model_v4	8	0.301	1.407	202
68	AF-Q6TCH7-F1-model_v4	6.4	0.301	2.017	200
69	AF-Q68EV0-F1-model_v4	8.9	0.301	1.61	198
70	AF-P35343-F1-model_v4	10	0.301	1.026	204
71	AF-Q9FJ21-F1-model_v4	13	0.301	3.462	184
72	AF-P0C7T8-F1-model_v4	16.4	0.277	2.526	161
73	AF-O84000-F1-model_v4	11.2	0.277	1.407	194
74	AF-A8WFS8-F1-model_v4	7.7	0.277	2.017	192
75	AF-Q864K6-F1-model_v4	10.3	0.277	3.309	170
76	AF-Q645V4-F1-model_v4	9.5	0.277	1.539	204
77	AF-P25025-F1-model_v4	10.1	0.277	1.286	199
78	AF-Q9LXD9-F1-model_v4	8.6	0.277	8.144	133
79	AF-Q5ANE3-F1-model_v4	6.7	0.254	3.963	136
80	AF-Q9TT23-F1-model_v4	11	0.254	2.11	191
81	AF-Q8BL07-F1-model_v4	13.9	0.254	1.286	208
82	AF-O95838-F1-model_v4	9.7	0.254	2.207	199
83	AF-Q45707-F1-model_v4	8.5	0.254	3.309	207
84	AF-Q67ET3-F1-model_v4	9.1	0.233	3.621	205
85	AF-P59529-F1-model_v4	8.3	0.233	2.526	205
86	AF-Q646B9-F1-model_v4	9	0.233	2.891	205
87	AF-P0DSN6-F1-model_v4	8.3	0.233	3.788	205
88	AF-Q864J9-F1-model_v4	11.6	0.233	1.407	203
89	AF-P56447-F1-model_v4	10.1	0.233	2.11	204
90	AF-Q09749-F1-model_v4	5	0.233	2.764	202
91	AF-P41149-F1-model_v4	7.9	0.233	1.539	204
92	AF-P33032-F1-model_v4	9	0.233	1.762	205
93	AF-B0V1P1-F1-model_v4	9.1	0.233	1.843	204
94	AF-Q924U0-F1-model_v4	10.8	0.233	1.684	205
95	AF-P30936-F1-model_v4	7.3	0.233	1.684	205
96	AF-Q5U431-F1-model_v4	10.4	0.233	2.11	182
97	AF-Q9FEG2-F1-model_v4	8	0.214	2.642	205
98	AF-Q5J3N1-F1-model_v4	7	0.214	3.462	204
99	AF-Q6TCG8-F1-model_v4	6.4	0.214	3.024	200
100	AF-Q5R4I4-F1-model_v4	11.5	0.214	2.11	202
101	AF-Q864G1-F1-model_v4	11	0.214	2.415	203
102	AF-Q864F4-F1-model_v4	10.2	0.214	1.843	203
103	AF-Q0Z8I9-F1-model_v4	10.4	0.214	2.207	203
104	AF-P79175-F1-model_v4	9.4	0.214	1.472	208
105	AF-Q28422-F1-model_v4	11	0.214	1.684	204
106	AF-Q45708-F1-model_v4	8.3	0.214	4.145	208
107	AF-O27765-F1-model_v4	11.7	0.196	4.745	206
108	AF-Q9X256-F1-model_v4	12.6	0.196	2.308	198
109	AF-Q6TMJ1-F1-model_v4	8.1	0.196	3.164	199
110	AF-P59542-F1-model_v4	9.6	0.196	3.621	205
111	AF-C0S7Q7-F1-model_v4	9	0.196	5.681	114
112	AF-Q646F9-F1-model_v4	7.7	0.196	2.308	201
113	AF-Q864H4-F1-model_v4	10.3	0.196	1.843	194
114	AF-Q864J3-F1-model_v4	11.6	0.196	2.017	204
115	AF-Q80SZ5-F1-model_v4	10.7	0.196	2.017	204
116	AF-P32244-F1-model_v4	10.6	0.196	1.928	200
117	AF-O97665-F1-model_v4	7.9	0.196	2.415	203
118	AF-Q9Z0L1-F1-model_v4	8	0.196	1.928	205
119	AF-Q95NQ0-F1-model_v4	8.9	0.196	2.308	204
120	AF-Q95NT6-F1-model_v4	10.3	0.196	2.526	203
121	AF-Q9SMY6-F1-model_v4	12.5	0.196	3.462	175
122	AF-Q9WV18-F1-model_v4	9.2	0.196	2.415	197
123	AF-Q9UBS5-F1-model_v4	9.2	0.196	2.415	197
124	AF-P53279-F1-model_v4	7.7	0.179	3.963	129
125	AF-Q646F1-F1-model_v4	8.9	0.179	2.891	203
126	AF-Q9ZUM2-F1-model_v4	7	0.179	3.963	205
127	AF-Q7TQP0-F1-model_v4	9.1	0.179	3.462	207
128	AF-Q646B4-F1-model_v4	8.3	0.179	4.336	205
129	AF-P59538-F1-model_v4	9.4	0.179	2.308	204
130	AF-Q864K1-F1-model_v4	11.6	0.179	2.526	203
131	AF-Q8HXX3-F1-model_v4	8.2	0.179	2.11	204
132	AF-Q8SYV9-F1-model_v4	6.3	0.179	3.788	205
133	AF-Q9ZNL9-F1-model_v4	10.5	0.179	3.788	191
134	AF-O06014-F1-model_v4	11.3	0.179	4.745	203
135	AF-Q7JYV2-F1-model_v4	6.5	0.164	9.322	131
136	AF-Q646G2-F1-model_v4	10.7	0.164	2.207	200
137	AF-Q5Y4Z8-F1-model_v4	7.6	0.164	4.536	204
138	AF-Q865E8-F1-model_v4	10.4	0.164	3.164	194
139	AF-Q646C1-F1-model_v4	8.9	0.164	3.024	204
140	AF-Q09366-F1-model_v4	9.7	0.164	3.024	205
141	AF-Q9X682-F1-model_v4	8.3	0.164	5.681	197
142	AF-Q7M718-F1-model_v4	10.1	0.15	3.164	206
143	AF-P59543-F1-model_v4	9.6	0.15	2.764	207
144	AF-Q864I1-F1-model_v4	11.8	0.15	5.681	203
145	AF-Q62850-F1-model_v4	8	0.15	4.145	203
146	AF-Q1LZ71-F1-model_v4	12.8	0.15	2.891	202
147	AF-Q864J5-F1-model_v4	10.9	0.15	3.309	203
148	AF-Q864I7-F1-model_v4	10.6	0.15	3.621	203
149	AF-O97571-F1-model_v4	9	0.15	2.891	204
150	AF-P0CT95-F1-model_v4	8.4	0.15	3.621	198
151	AF-Q75JN3-F1-model_v4	8.9	0.15	3.788	203
152	AF-O59714-F1-model_v4	10.4	0.15	4.963	203
153	AF-Q148L1-F1-model_v4	8.4	0.15	5.431	208
154	AF-Q923U9-F1-model_v4	10.8	0.15	3.621	201
155	AF-Q948R8-F1-model_v4	7.3	0.138	8.912	205
156	AF-P56451-F1-model_v4	6.4	0.138	3.788	204
157	AF-P71858-F1-model_v4	8.9	0.138	8.912	135
158	AF-Q6P6V6-F1-model_v4	8.9	0.138	6.502	207
159	AF-F2E2E4-F1-model_v4	12.9	0.126	6.802	127
160	AF-Q8NGA4-F1-model_v4	12.8	0.126	7.786	136
161	AF-P59539-F1-model_v4	7.7	0.126	5.192	204
162	AF-Q645V3-F1-model_v4	8.6	0.126	6.502	204
163	AF-C1GJ63-F1-model_v4	9	0.126	8.912	114
164	AF-Q675B8-F1-model_v4	10.8	0.126	3.164	207
165	AF-Q5J3M4-F1-model_v4	6.5	0.126	4.336	208
166	AF-F4JY11-F1-model_v4	7.6	0.126	6.216	207
167	AF-Q84RR0-F1-model_v4	13.4	0.126	4.963	173
168	AF-P75870-F1-model_v4	13.8	0.126	4.145	201
169	AF-Q45739-F1-model_v4	14.2	0.126	5.431	205
170	AF-P31413-F1-model_v4	13	0.116	7.115	132
171	AF-Q12207-F1-model_v4	4.1	0.116	8.519	129
172	AF-Q646G0-F1-model_v4	10.1	0.116	5.192	204
173	AF-Q865E5-F1-model_v4	10.2	0.116	4.536	204
174	AF-P0CT97-F1-model_v4	8	0.116	4.745	198
175	AF-Q5ATG5-F1-model_v4	14.7	0.116	8.519	159
176	AF-Q9W0R5-F1-model_v4	7.7	0.116	5.192	204
177	AF-Q9MBD8-F1-model_v4	12	0.106	5.943	208
178	AF-Q9D099-F1-model_v4	9.1	0.106	6.802	161
179	AF-Q645Z7-F1-model_v4	10.1	0.106	5.681	204
180	AF-Q9EP79-F1-model_v4	6.5	0.106	5.192	209
181	AF-Q5J3G9-F1-model_v4	6.4	0.106	8.912	206
182	AF-P48960-F1-model_v4	11.3	0.106	6.502	209
183	AF-Q646D3-F1-model_v4	10.4	0.098	5.681	203
184	AF-Q5J3E5-F1-model_v4	6.2	0.098	9.752	210
185	AF-A0A077K9K6-F1-model_v4	10.4	0.098	6.802	206
186	AF-Q96HW7-F1-model_v4	15.3	0.098	6.216	194
187	AF-Q645Z9-F1-model_v4	9.6	0.09	7.786	204
188	AF-Q67ES5-F1-model_v4	13.3	0.09	5.943	206
189	AF-Q5J3K5-F1-model_v4	6.5	0.09	9.752	203
190	AF-Q5J3K9-F1-model_v4	8.5	0.09	8.912	205
191	AF-P38780-F1-model_v4	9.3	0.09	8.519	205
192	AF-P44477-F1-model_v4	10.6	0.076	7.115	207
193	AF-Q0VCM2-F1-model_v4	10.3	0.076	9.322	191
