# Supplementary material for: Rationally seeded computational protein design of ɑ-helical barrels
Source: Nat Chem Biol. 2024 Jun 20;20(8):991–9. doi: 10.1038/s41589-024-01642-0 (PMC11288890; doi:10.1038/s41589-024-01642-0)
Supplement: Supplementary file 8 — PDB files and alignments used for figure panels. [file 41589_2024_1642_MOESM8_ESM.zip › KIA_RP_RSPD_NatChemBiol_data_Figure5/foldseek_scapCC6_SLLA/alis_pdb90_with_scores.csv]

	pdb_id	seq_id	P	E	len	ent_id	RMSD	TM
0	4ffx_C	13.1	0.99	0.02861	199	4FFX_1	13.01	0.256
3	4xt3_A	7	0.872	0.1733	203	4XT3_1	14.36	0.278
4	3d19_B	11.9	0.747	0.3726	204	3D19_1	14.55	0.210
5	7sk8_A	7.6	0.72	0.1983	206	7SK8_1	16.67	0.230
7	7yu4_A	7.6	0.632	0.5845	200	7YU4_1	18.04	0.268
8	5wb2_A	7.4	0.632	0.3562	201	5WB2_1	14.3	0.213
9	1t8b_B	12	0.601	0.227	209	1T8B_1	21.01	0.178
10	4q25_B	9.8	0.601	0.2718	205	4Q25_1	19.95	0.184
11	1sum_B	12.1	0.569	0.2975	198	1SUM_1	19.28	0.180
13	7d77_R	11.6	0.505	0.4461	202	7D77_4	12.98	0.236
14	4xes_A	9.7	0.473	0.5587	210	4XES_1
15	6n63_A	13.2	0.442	3.703	132	6N63_1
17	6gpx_B	8.6	0.411	0.3726	198	6GPX_1
18	5lwe_B	9.6	0.411	0.6114	200	5LWE_1
20	6osa_R	7.9	0.411	1.098	206	6OSA_1
21	6pwc_R	11.2	0.411	0.5845	183	6PWC_1
22	5o9h_A	11.2	0.382	0.5845	208	5O9H_1
24	7ad3_B	11.3	0.353	0.8765	205	7AD3_1
25	5l0i_A	13.2	0.326	3.092	184	5L0I_1
26	7vl8_R	6.8	0.326	2.256	207	7VL8_4
28	6z10_A	9.2	0.301	1.049	201	6Z10_1
29	7o7f_C	7.2	0.301	0.8379	200	7O7F_3
30	4h6y_A	13.2	0.301	1.505	193	4H6Y_1
31	7m7a_C	12.8	0.301	0.9591	157	7M7A_1
32	7vg4_F	12	0.277	1.722	190	7VG4_1
33	7x8s_R	11.2	0.277	1.148	208	7X8S_5
34	7t6u_R	8.5	0.254	0.9591	207	7T6U_6
36	5xjm_A	8.3	0.254	1.257	206	5XJM_1
37	7v3z_A	10.7	0.254	2.469	173	7V3Z_1
38	7xp6_R	11.6	0.233	2.702	198	7XP6_5
40	6do1_A	8.3	0.233	1.003	207	6DO1_1
41	1foe_A	16.9	0.233	1.375	198	1FOE_1
42	6wzg_R	11.8	0.233	1.884	198	6WZG_2
45	4tkq_A	10.9	0.196	1.574	202	4TKQ_1
46	6wv6_A	12.3	0.196	2.956	118	6WV6_1
47	6kuw_B	9.5	0.196	3.384	168	6KUW_1
48	1xly_B	10.9	0.179	5.074	197	1XLY_1
51	2olt_C	12.5	0.164	2.36	208	2OLT_1
52	7v9l_R	9.9	0.164	2.702	191	7V9L_2
53	7f4d_R	10.3	0.164	1.801	208	7F4D_5
55	8efo_M	6	0.164	2.956	198	8EFO_1
56	6d9h_R	7.9	0.164	1.801	204	6D9H_4
58	3smt_A	11.9	0.164	3.092	125	3SMT_1
59	6o7t_l	9.1	0.15	9.97	138	6O7T_6
60	5b2n_A	7.6	0.15	3.235	203	5B2N_1
63	8dwg_R	7.7	0.138	3.235	196	8DWG_5
64	6gps_A	10.4	0.138	4.433	157	6GPS_1
66	4ary_B	10.5	0.138	5.808	207	4ARY_1
67	3eb7_A	10.9	0.138	5.074	201	3EB7_1
69	4akv_A	12.2	0.126	3.54	175	4AKV_1
70	6qzh_A	9.4	0.126	5.074	125	6QZH_1
76	4uhr_A	10.2	0.106	4.433	187	4UHR_1
77	5zty_A	12.9	0.106	3.703	160	5ZTY_1
79	7fd8_B	8.2	0.106	4.051	197	7FD8_1
80	6lfm_R	9.9	0.098	4.637	199	6LFM_5
81	8hao_I	9.3	0.098	6.356	208	8HAO_6
83	3afe_D	11.7	0.098	7.96	151	3AFE_1
85	7wbj_R	13.2	0.09	5.553	201	7WBJ_1
90	7mtq_A	10.1	0.09	4.238	209	7MTQ_1
91	5voz_S	8.7	0.082	6.648	129	5VOZ_11
95	7b03_E	8.1	0.082	9.531	201	7B03_1
96	1s8l_A	8.8	0.082	5.808	196	1S8L_1
97	6su4_X	7.9	0.082	6.955	202	6SU4_1
100	6akx_B	8.9	0.082	6.076	153	6AKX_1
101	7xna_A	6.7	0.082	6.356	128	7XNA_1
103	7x2v_R	10.2	0.076	6.076	192	7X2V_4
105	6w25_A	10.5	0.076	8.327	170	6W25_1
106	6tk1_A	7.7	0.069	9.97	204	6TK1_1
107	7c4s_B	10.1	0.069	8.327	186	7C4S_3
108	6r63_A	11.5	0.069	6.648	158	6R63_1
110	6w2y_B	7.3	0.069	9.112	199	6W2Y_1
111	7khr_q	10.3	0.063	8.711	133	7KHR_15
112	7ekt_A	13.1	0.063	9.531	170	7EKT_1
113	3owa_B	10.9	0.057	9.112	201	3OWA_1
