# Supplementary material for: Rationally seeded computational protein design of ɑ-helical barrels
Source: Nat Chem Biol. 2024 Jun 20;20(8):991–9. doi: 10.1038/s41589-024-01642-0 (PMC11288890; doi:10.1038/s41589-024-01642-0)
Supplement: Supplementary file 8 — PDB files and alignments used for figure panels. [file 41589_2024_1642_MOESM8_ESM.zip › KIA_RP_RSPD_NatChemBiol_data_Figure5/foldseek_scpCC5/alis_afdb-swissprot.csv]

	pdb_id	seq_id	P	E	len	rmsd	TM
0	Q57674	15.7	0.601	0.3426	218	17.19	0.33245
1	P97829	13.5	0.569	1.124	148	7.02	0.41382
2	Q645V0	9.2	0.473	0.8261	269	14.46	0.38201
3	Q7M711	8.3	0.382	0.724	276	19.05	0.33741
4	A2C0Q4	10.9	0.382	0.532	276	17.95	0.30139
5	Q6FJT9	10.5	0.382	2.71	216	7.52	0.43119
6	Q67ET5	12.9	0.353	0.724	274	17.48	0.3407
7	Q61735	13.5	0.326	2.96	148	6.96	0.41754
8	Q9NYV9	8.9	0.301	0.9021	275	10.52	0.32454
9	Q646D7	8.2	0.301	1.401	269	15.74	0.37663
10	AF-Q7M710-F1-model_v4	11.1	0.301	1.124	276
11	AF-Q6G4C6-F1-model_v4	9.5	0.301	0.9427	275
12	AF-Q646B5-F1-model_v4	8.8	0.254	1.992	269
13	AF-P12384-F1-model_v4	6.2	0.196	2.482	277
14	AF-Q67ET4-F1-model_v4	8.1	0.179	1.67	273
15	AF-Q11KD2-F1-model_v4	11	0.15	3.529	275
16	AF-Q7TQA9-F1-model_v4	11.3	0.15	3.688	274
17	AF-Q83GF8-F1-model_v4	7.8	0.138	3.093	276
18	AF-P25625-F1-model_v4	10.9	0.138	2.96	270
19	AF-Q9WUT7-F1-model_v4	5.7	0.138	4.027	270
20	AF-Q9D2L6-F1-model_v4	5.9	0.138	2.832	270
21	AF-Q54N72-F1-model_v4	12.6	0.126	6.829	94
22	AF-Q08722-F1-model_v4	11.8	0.116	9.71	145
23	AF-O34454-F1-model_v4	16.2	0.106	8.892	215
24	AF-Q9KNG8-F1-model_v4	10.8	0.098	9.71	144
25	AF-Q645V2-F1-model_v4	8.8	0.098	4.398	277
26	AF-A0A2Z5TTA9-F1-model_v4	10.5	0.098	5.244	273
27	AF-Q9Y7U1-F1-model_v4	8	0.098	5.727	274
28	AF-Q645T2-F1-model_v4	8.1	0.09	6.829	277
29	AF-P87052-F1-model_v4	16.2	0.09	7.793	166
30	AF-O28812-F1-model_v4	8.8	0.082	6.829	269
31	AF-Q5RAS2-F1-model_v4	15.9	0.082	9.292	193
32	AF-Q9P6N9-F1-model_v4	7.6	0.076	8.892	278
33	AF-Q6X632-F1-model_v4	7.9	0.069	9.71	274
