# Supplementary material for: Rationally seeded computational protein design of ɑ-helical barrels
Source: Nat Chem Biol. 2024 Jun 20;20(8):991–9. doi: 10.1038/s41589-024-01642-0 (PMC11288890; doi:10.1038/s41589-024-01642-0)
Supplement: Supplementary file 8 — PDB files and alignments used for figure panels. [file 41589_2024_1642_MOESM8_ESM.zip › KIA_RP_RSPD_NatChemBiol_data_Figure5/foldseek_scpCC5/alis_pdb100.csv]

	pdb_id	seq_id	P	E	len
0	5cwi_A	28.5	1.0	8.013e-07	265
1	5cwp_A	20.5	0.996	0.04027	273
2	6w2v_B	22.3	0.978	0.06253	247
3	6w2v_A	20.8	0.971	0.09709	263
4	6n4n_F	22.0	0.956	0.2917	198
5	6w2w_A	23.2	0.941	0.2671	253
6	7rmy_A	18.5	0.912	0.1108	273
7	6xi6_A	17.2	0.912	0.05726	258
8	6xss_D	22.7	0.887	0.2791	255
9	6n4n_C	21.4	0.72	1.193	210
10	5cwo_B	18.1	0.601	0.7349	270
11	8a3k_UNK	33.9	0.326	2.875	107
12	7rkc_A	17.5	0.301	2.411	234
13	4dzu_A	8.9	0.196	9.433	154
14	6w2r_B	19.5	0.164	2.52	267
15	6w2r_A	18.0	0.15	3.005	251
16	5lwe_A	10.7	0.15	2.52	277
17	7qbi_B	9.7	0.15	1.935	273
18	6w2r_C	17.8	0.138	3.14	262
19	7wc4_A	12.8	0.138	4.272	276
20	7avn_A	12.5	0.126	4.875	278
21	7v9l_R	11.3	0.126	8.638	164
22	7rkc_B	17.3	0.116	5.095	204
23	7wc8_A	12.3	0.116	3.429	275
24	7vvo_R	10.9	0.106	5.563	224
25	7aqy_A	17.3	0.106	6.348	86
26	7ad3_B	9.1	0.098	4.272	273
27	7aqz_B	17.3	0.098	6.932	86
28	5jsi_B	14.0	0.076	8.638	278
29	7vvn_R	8.5	0.069	9.433	274
30	7vvl_R	6.6	0.057	7.57	268
