# Supplementary material for: Rationally seeded computational protein design of ɑ-helical barrels
Source: Nat Chem Biol. 2024 Jun 20;20(8):991–9. doi: 10.1038/s41589-024-01642-0 (PMC11288890; doi:10.1038/s41589-024-01642-0)
Supplement: Supplementary file 8 — PDB files and alignments used for figure panels. [file 41589_2024_1642_MOESM8_ESM.zip › KIA_RP_RSPD_NatChemBiol_data_Figure5/foldseek_scpCC5/5cwi_A.pdb]

TITLE     job.pdb - 5cwi_A
REMARK     This file was generated by the Foldseek webserver:
REMARK       https://search.foldseek.com
REMARK     Please cite:
REMARK       https://doi.org/10.1101/2022.02.07.479398
REMARK     Warning: Non C-alpha atoms might have been re-generated by PULCHRA,
REMARK              if they are not present in the original PDB file.
MODEL        1
ATOM      1  N   MET A   0       8.798   2.642  -5.109  1.00 70.44           N  
ATOM      2  CA  MET A   0       9.890   1.825  -5.618  1.00 75.61           C  
ATOM      3  C   MET A   0       9.867   0.373  -5.122  1.00 71.99           C  
ATOM      4  O   MET A   0       9.082  -0.431  -5.615  1.00 80.70           O  
ATOM      5  CB  MET A   0      11.230   2.479  -5.306  1.00 71.46           C  
ATOM      6  N   GLU A   1      10.721   0.054  -4.150  1.00 69.05           N  
ATOM      7  CA  GLU A   1      10.814  -1.291  -3.584  1.00 54.03           C  
ATOM      8  C   GLU A   1      10.766  -1.348  -2.052  1.00 52.93           C  
ATOM      9  O   GLU A   1      11.659  -1.847  -1.417  1.00 50.45           O  
ATOM     10  CB  GLU A   1      12.091  -1.933  -4.059  1.00 64.15           C  
ATOM     11  CG  GLU A   1      13.113  -0.958  -4.595  1.00 66.47           C  
ATOM     12  N   ILE A   2       9.686  -0.871  -1.481  1.00 46.07           N  
ATOM     13  CA  ILE A   2       9.517  -0.811  -0.055  1.00 46.60           C  
ATOM     14  C   ILE A   2       9.762  -2.116   0.675  1.00 48.91           C  
ATOM     15  O   ILE A   2      10.595  -2.183   1.532  1.00 36.96           O  
ATOM     16  CB  ILE A   2       8.107  -0.307   0.297  1.00 48.28           C  
ATOM     17  CG1 ILE A   2       7.958   1.170   0.023  1.00 50.71           C  
ATOM     18  CG2 ILE A   2       7.777  -0.501   1.744  1.00 37.04           C  
ATOM     19  CD1 ILE A   2       8.543   1.595  -1.273  1.00 73.69           C  
ATOM     20  N   ALA A   3       9.050  -3.160   0.294  1.00 42.84           N  
ATOM     21  CA  ALA A   3       9.143  -4.431   1.006  1.00 51.73           C  
ATOM     22  C   ALA A   3      10.533  -5.040   0.876  1.00 44.44           C  
ATOM     23  O   ALA A   3      11.074  -5.577   1.850  1.00 40.52           O  
ATOM     24  CB  ALA A   3       8.082  -5.405   0.492  1.00 52.24           C  
ATOM     25  N   ALA A   4      11.127  -4.963  -0.317  1.00 39.02           N  
ATOM     26  CA  ALA A   4      12.464  -5.513  -0.513  1.00 34.95           C  
ATOM     27  C   ALA A   4      13.499  -4.768   0.320  1.00 36.54           C  
ATOM     28  O   ALA A   4      14.440  -5.377   0.843  1.00 39.68           O  
ATOM     29  CB  ALA A   4      12.838  -5.470  -1.994  1.00 47.15           C  
ATOM     30  N   THR A   5      13.348  -3.449   0.455  1.00 33.94           N  
ATOM     31  CA  THR A   5      14.316  -2.682   1.234  1.00 35.23           C  
ATOM     32  C   THR A   5      14.217  -3.015   2.717  1.00 31.60           C  
ATOM     33  O   THR A   5      15.235  -3.049   3.421  1.00 28.38           O  
ATOM     34  CB  THR A   5      14.115  -1.184   0.998  1.00 32.68           C  
ATOM     35  OG1 THR A   5      14.096  -0.924  -0.410  1.00 39.56           O  
ATOM     36  CG2 THR A   5      15.236  -0.383   1.641  1.00 37.14           C  
ATOM     37  N   LEU A   6      13.003  -3.277   3.210  1.00 31.06           N  
ATOM     38  CA  LEU A   6      12.849  -3.687   4.603  1.00 29.16           C  
ATOM     39  C   LEU A   6      13.553  -5.009   4.872  1.00 28.11           C  
ATOM     40  O   LEU A   6      14.120  -5.209   5.952  1.00 29.91           O  
ATOM     41  CB  LEU A   6      11.366  -3.789   4.967  1.00 35.97           C  
ATOM     42  CG  LEU A   6      10.622  -2.479   5.213  1.00 37.03           C  
ATOM     43  CD1 LEU A   6       9.156  -2.756   5.529  1.00 41.29           C  
ATOM     44  CD2 LEU A   6      11.282  -1.728   6.358  1.00 35.85           C  
ATOM     45  N   GLN A   7      13.520  -5.931   3.907  1.00 28.83           N  
ATOM     46  CA  GLN A   7      14.228  -7.195   4.081  1.00 30.76           C  
ATOM     47  C   GLN A   7      15.727  -6.966   4.220  1.00 29.56           C  
ATOM     48  O   GLN A   7      16.397  -7.639   5.012  1.00 31.02           O  
ATOM     49  CB  GLN A   7      13.932  -8.130   2.909  1.00 32.53           C  
ATOM     50  CG  GLN A   7      12.529  -8.706   2.911  1.00 42.08           C  
ATOM     51  CD  GLN A   7      12.188  -9.406   1.610  1.00 53.93           C  
ATOM     52  OE1 GLN A   7      13.007 -10.138   1.053  1.00 55.14           O  
ATOM     53  NE2 GLN A   7      10.975  -9.182   1.118  1.00 47.00           N  
ATOM     54  N   GLU A   8      16.270  -6.015   3.455  1.00 29.08           N  
ATOM     55  CA  GLU A   8      17.690  -5.697   3.557  1.00 33.63           C  
ATOM     56  C   GLU A   8      18.009  -5.048   4.897  1.00 29.65           C  
ATOM     57  O   GLU A   8      19.032  -5.360   5.519  1.00 28.30           O  
ATOM     58  CB  GLU A   8      18.101  -4.787   2.398  1.00 35.81           C  
ATOM     59  CG  GLU A   8      19.494  -4.186   2.541  1.00 49.99           C  
ATOM     60  N   ILE A   9      17.132  -4.155   5.361  1.00 27.41           N  
ATOM     61  CA  ILE A   9      17.308  -3.526   6.667  1.00 26.82           C  
ATOM     62  C   ILE A   9      17.330  -4.582   7.767  1.00 32.30           C  
ATOM     63  O   ILE A   9      18.182  -4.555   8.662  1.00 25.48           O  
ATOM     64  CB  ILE A   9      16.200  -2.483   6.904  1.00 27.97           C  
ATOM     65  CG1 ILE A   9      16.436  -1.238   6.040  1.00 25.88           C  
ATOM     66  CG2 ILE A   9      16.101  -2.127   8.386  1.00 26.87           C  
ATOM     67  CD1 ILE A   9      15.154  -0.444   5.734  1.00 22.78           C  
ATOM     68  N   ALA A  10      16.397  -5.537   7.709  1.00 24.89           N  
ATOM     69  CA  ALA A  10      16.344  -6.588   8.724  1.00 25.14           C  
ATOM     70  C   ALA A  10      17.620  -7.418   8.730  1.00 27.21           C  
ATOM     71  O   ALA A  10      18.166  -7.729   9.796  1.00 26.18           O  
ATOM     72  CB  ALA A  10      15.126  -7.485   8.490  1.00 26.96           C  
ATOM     73  N   LYS A  11      18.117  -7.779   7.544  1.00 28.14           N  
ATOM     74  CA  LYS A  11      19.312  -8.611   7.461  1.00 28.90           C  
ATOM     75  C   LYS A  11      20.520  -7.901   8.058  1.00 32.12           C  
ATOM     76  O   LYS A  11      21.289  -8.496   8.821  1.00 26.58           O  
ATOM     77  CB  LYS A  11      19.578  -8.998   6.005  1.00 30.76           C  
ATOM     78  CG  LYS A  11      20.887  -9.745   5.795  1.00 43.86           C  
ATOM     79  N   THR A  12      20.697  -6.618   7.726  1.00 28.52           N  
ATOM     80  CA  THR A  12      21.838  -5.870   8.247  1.00 27.90           C  
ATOM     81  C   THR A  12      21.759  -5.724   9.761  1.00 27.94           C  
ATOM     82  O   THR A  12      22.782  -5.788  10.452  1.00 26.35           O  
ATOM     83  CB  THR A  12      21.915  -4.496   7.580  1.00 25.77           C  
ATOM     84  OG1 THR A  12      21.911  -4.658   6.156  1.00 28.25           O  
ATOM     85  CG2 THR A  12      23.189  -3.763   7.997  1.00 30.73           C  
ATOM     86  N   LEU A  13      20.553  -5.536  10.297  1.00 26.00           N  
ATOM     87  CA  LEU A  13      20.407  -5.401  11.741  1.00 24.21           C  
ATOM     88  C   LEU A  13      20.710  -6.710  12.453  1.00 24.79           C  
ATOM     89  O   LEU A  13      21.240  -6.698  13.570  1.00 24.96           O  
ATOM     90  CB  LEU A  13      18.997  -4.915  12.079  1.00 26.83           C  
ATOM     91  CG  LEU A  13      18.799  -3.401  11.990  1.00 28.29           C  
ATOM     92  CD1 LEU A  13      17.324  -3.048  12.131  1.00 29.92           C  
ATOM     93  CD2 LEU A  13      19.614  -2.708  13.065  1.00 29.24           C  
ATOM     94  N   ALA A  14      20.392  -7.845  11.826  1.00 25.63           N  
ATOM     95  CA  ALA A  14      20.747  -9.131  12.417  1.00 25.17           C  
ATOM     96  C   ALA A  14      22.259  -9.300  12.484  1.00 29.01           C  
ATOM     97  O   ALA A  14      22.794  -9.764  13.497  1.00 30.22           O  
ATOM     98  CB  ALA A  14      20.108 -10.268  11.619  1.00 26.61           C  
ATOM     99  N   GLU A  15      22.964  -8.916  11.416  1.00 28.89           N  
ATOM    100  CA  GLU A  15      24.424  -8.954  11.429  1.00 28.13           C  
ATOM    101  C   GLU A  15      24.988  -8.021  12.494  1.00 27.91           C  
ATOM    102  O   GLU A  15      25.973  -8.352  13.166  1.00 29.80           O  
ATOM    103  CB  GLU A  15      24.964  -8.582  10.047  1.00 31.33           C  
ATOM    104  CG  GLU A  15      26.485  -8.581   9.953  1.00 45.52           C  
ATOM    105  N   ILE A  16      24.375  -6.848  12.657  1.00 26.45           N  
ATOM    106  CA  ILE A  16      24.805  -5.901  13.683  1.00 28.45           C  
ATOM    107  C   ILE A  16      24.629  -6.505  15.071  1.00 31.04           C  
ATOM    108  O   ILE A  16      25.517  -6.406  15.927  1.00 26.20           O  
ATOM    109  CB  ILE A  16      24.033  -4.577  13.538  1.00 24.52           C  
ATOM    110  CG1 ILE A  16      24.607  -3.748  12.381  1.00 26.75           C  
ATOM    111  CG2 ILE A  16      24.074  -3.779  14.833  1.00 27.70           C  
ATOM    112  CD1 ILE A  16      23.669  -2.639  11.894  1.00 25.93           C  
ATOM    113  N   ALA A  17      23.481  -7.147  15.314  1.00 24.57           N  
ATOM    114  CA  ALA A  17      23.234  -7.745  16.623  1.00 25.42           C  
ATOM    115  C   ALA A  17      24.260  -8.825  16.942  1.00 26.54           C  
ATOM    116  O   ALA A  17      24.732  -8.928  18.081  1.00 28.94           O  
ATOM    117  CB  ALA A  17      21.816  -8.320  16.685  1.00 24.58           C  
ATOM    118  N   ILE A  18      24.619  -9.641  15.949  1.00 31.10           N  
ATOM    119  CA  ILE A  18      25.590 -10.704  16.184  1.00 28.43           C  
ATOM    120  C   ILE A  18      26.961 -10.113  16.490  1.00 27.46           C  
ATOM    121  O   ILE A  18      27.642 -10.549  17.424  1.00 28.59           O  
ATOM    122  CB  ILE A  18      25.643 -11.667  14.984  1.00 29.14           C  
ATOM    123  CG1 ILE A  18      24.424 -12.590  14.994  1.00 39.67           C  
ATOM    124  CG2 ILE A  18      26.925 -12.499  15.015  1.00 38.68           C  
ATOM    125  CD1 ILE A  18      24.100 -13.180  13.647  1.00 45.79           C  
ATOM    126  N   THR A  19      27.382  -9.107  15.714  1.00 27.21           N  
ATOM    127  CA  THR A  19      28.683  -8.480  15.960  1.00 29.54           C  
ATOM    128  C   THR A  19      28.736  -7.826  17.335  1.00 26.43           C  
ATOM    129  O   THR A  19      29.754  -7.914  18.034  1.00 27.33           O  
ATOM    130  CB  THR A  19      28.999  -7.450  14.871  1.00 32.65           C  
ATOM    131  OG1 THR A  19      28.729  -8.010  13.580  1.00 36.23           O  
ATOM    132  CG2 THR A  19      30.459  -7.016  14.940  1.00 38.73           C  
ATOM    133  N   LEU A  20      27.651  -7.164  17.741  1.00 29.70           N  
ATOM    134  CA  LEU A  20      27.645  -6.498  19.038  1.00 28.84           C  
ATOM    135  C   LEU A  20      27.730  -7.510  20.174  1.00 31.83           C  
ATOM    136  O   LEU A  20      28.377  -7.252  21.196  1.00 31.13           O  
ATOM    137  CB  LEU A  20      26.396  -5.631  19.173  1.00 29.17           C  
ATOM    138  CG  LEU A  20      26.330  -4.765  20.430  1.00 35.80           C  
ATOM    139  CD1 LEU A  20      27.511  -3.808  20.450  1.00 29.99           C  
ATOM    140  CD2 LEU A  20      25.014  -4.006  20.477  1.00 32.77           C  
ATOM    141  N   ALA A  21      27.090  -8.670  20.012  1.00 30.81           N  
ATOM    142  CA  ALA A  21      27.231  -9.733  21.002  1.00 35.06           C  
ATOM    143  C   ALA A  21      28.655 -10.271  21.047  1.00 34.72           C  
ATOM    144  O   ALA A  21      29.134 -10.663  22.117  1.00 36.43           O  
ATOM    145  CB  ALA A  21      26.243 -10.862  20.709  1.00 35.28           C  
ATOM    146  N   GLU A  22      29.347 -10.297  19.905  1.00 35.27           N  
ATOM    147  CA  GLU A  22      30.749 -10.708  19.905  1.00 35.30           C  
ATOM    148  C   GLU A  22      31.612  -9.716  20.675  1.00 34.23           C  
ATOM    149  O   GLU A  22      32.570 -10.107  21.354  1.00 35.73           O  
ATOM    150  CB  GLU A  22      31.255 -10.856  18.469  1.00 39.24           C  
ATOM    151  CG  GLU A  22      30.716 -12.076  17.742  1.00 53.35           C  
ATOM    152  N   ILE A  23      31.292  -8.425  20.569  1.00 32.81           N  
ATOM    153  CA  ILE A  23      32.012  -7.405  21.325  1.00 37.76           C  
ATOM    154  C   ILE A  23      31.795  -7.600  22.819  1.00 36.03           C  
ATOM    155  O   ILE A  23      32.735  -7.502  23.617  1.00 33.99           O  
ATOM    156  CB  ILE A  23      31.573  -6.001  20.868  1.00 33.77           C  
ATOM    157  CG1 ILE A  23      32.169  -5.671  19.498  1.00 35.16           C  
ATOM    158  CG2 ILE A  23      31.964  -4.952  21.901  1.00 38.48           C  
ATOM    159  CD1 ILE A  23      31.503  -4.486  18.822  1.00 34.71           C  
ATOM    160  N   ALA A  24      30.552  -7.881  23.220  1.00 32.87           N  
ATOM    161  CA  ALA A  24      30.263  -8.126  24.630  1.00 40.04           C  
ATOM    162  C   ALA A  24      31.065  -9.306  25.161  1.00 36.93           C  
ATOM    163  O   ALA A  24      31.586  -9.258  26.281  1.00 35.68           O  
ATOM    164  CB  ALA A  24      28.766  -8.366  24.826  1.00 32.79           C  
ATOM    165  N   LYS A  25      31.178 -10.376  24.369  1.00 35.98           N  
ATOM    166  CA  LYS A  25      31.972 -11.525  24.794  1.00 38.51           C  
ATOM    167  C   LYS A  25      33.462 -11.205  24.804  1.00 39.70           C  
ATOM    168  O   LYS A  25      34.203 -11.737  25.638  1.00 37.11           O  
ATOM    169  CB  LYS A  25      31.689 -12.722  23.885  1.00 49.72           C  
ATOM    170  N   THR A  26      33.917 -10.340  23.895  1.00 36.16           N  
ATOM    171  CA  THR A  26      35.319  -9.935  23.903  1.00 40.46           C  
ATOM    172  C   THR A  26      35.647  -9.127  25.155  1.00 38.83           C  
ATOM    173  O   THR A  26      36.711  -9.306  25.759  1.00 40.08           O  
ATOM    174  CB  THR A  26      35.637  -9.129  22.642  1.00 42.50           C  
ATOM    175  OG1 THR A  26      35.510  -9.972  21.490  1.00 43.28           O  
ATOM    176  CG2 THR A  26      37.061  -8.584  22.695  1.00 37.90           C  
ATOM    177  N   LEU A  27      34.736  -8.243  25.566  1.00 41.28           N  
ATOM    178  CA  LEU A  27      34.979  -7.417  26.744  1.00 41.19           C  
ATOM    179  C   LEU A  27      34.849  -8.226  28.029  1.00 46.44           C  
ATOM    180  O   LEU A  27      35.617  -8.023  28.976  1.00 42.80           O  
ATOM    181  CB  LEU A  27      34.013  -6.231  26.758  1.00 41.24           C  
ATOM    182  CG  LEU A  27      34.155  -5.219  25.618  1.00 45.35           C  
ATOM    183  CD1 LEU A  27      33.101  -4.130  25.727  1.00 45.08           C  
ATOM    184  CD2 LEU A  27      35.556  -4.618  25.617  1.00 43.30           C  
ATOM    185  N   LYS A  28      33.887  -9.147  28.082  1.00 43.39           N  
ATOM    186  CA  LYS A  28      33.589  -9.923  29.288  1.00 48.07           C  
ATOM    187  C   LYS A  28      33.465 -11.397  28.927  1.00 45.42           C  
ATOM    188  O   LYS A  28      32.352 -11.931  28.822  1.00 48.20           O  
ATOM    189  CB  LYS A  28      32.315  -9.415  29.962  1.00 49.45           C  
ATOM    190  CG  LYS A  28      32.436  -8.008  30.504  1.00 51.25           C  
ATOM    191  CD  LYS A  28      33.234  -8.014  31.795  1.00 52.14           C  
ATOM    192  N   PRO A  29      34.590 -12.094  28.755  1.00 42.24           N  
ATOM    193  CA  PRO A  29      34.523 -13.485  28.272  1.00 48.58           C  
ATOM    194  C   PRO A  29      33.828 -14.439  29.226  1.00 53.72           C  
ATOM    195  O   PRO A  29      33.275 -15.451  28.777  1.00 60.19           O  
ATOM    196  CB  PRO A  29      35.999 -13.869  28.082  1.00 46.16           C  
ATOM    197  CG  PRO A  29      36.768 -12.591  28.128  1.00 48.77           C  
ATOM    198  CD  PRO A  29      35.974 -11.630  28.948  1.00 55.58           C  
ATOM    199  N   GLU A  30      33.837 -14.158  30.527  1.00 59.98           N  
ATOM    200  CA  GLU A  30      33.316 -15.085  31.522  1.00 66.54           C  
ATOM    201  C   GLU A  30      31.954 -14.672  32.070  1.00 64.93           C  
ATOM    202  O   GLU A  30      31.448 -15.318  32.993  1.00 69.04           O  
ATOM    203  CB  GLU A  30      34.316 -15.236  32.671  1.00 53.44           C  
ATOM    204  N   SER A  31      31.346 -13.626  31.520  1.00 52.78           N  
ATOM    205  CA  SER A  31      30.099 -13.097  32.054  1.00 50.95           C  
ATOM    206  C   SER A  31      28.899 -13.800  31.433  1.00 58.64           C  
ATOM    207  O   SER A  31      28.878 -14.083  30.231  1.00 52.67           O  
ATOM    208  CB  SER A  31      30.002 -11.591  31.806  1.00 48.63           C  
ATOM    209  OG  SER A  31      29.594 -11.319  30.478  1.00 52.83           O  
ATOM    210  N   GLU A  32      27.895 -14.079  32.267  1.00 54.18           N  
ATOM    211  CA  GLU A  32      26.649 -14.650  31.769  1.00 62.70           C  
ATOM    212  C   GLU A  32      25.861 -13.661  30.922  1.00 54.29           C  
ATOM    213  O   GLU A  32      25.059 -14.084  30.081  1.00 53.32           O  
ATOM    214  CB  GLU A  32      25.788 -15.135  32.938  1.00 62.68           C  
ATOM    215  CG  GLU A  32      25.706 -16.648  33.072  1.00 61.73           C  
ATOM    216  N   GLU A  33      26.068 -12.356  31.122  1.00 49.47           N  
ATOM    217  CA  GLU A  33      25.349 -11.367  30.327  1.00 49.64           C  
ATOM    218  C   GLU A  33      25.809 -11.385  28.876  1.00 49.93           C  
ATOM    219  O   GLU A  33      24.989 -11.270  27.957  1.00 44.06           O  
ATOM    220  CB  GLU A  33      25.530  -9.974  30.927  1.00 58.15           C  
ATOM    221  CG  GLU A  33      24.912  -9.802  32.305  1.00 55.23           C  
ATOM    222  CD  GLU A  33      25.922  -9.983  33.419  1.00 57.58           C  
ATOM    223  OE1 GLU A  33      26.927 -10.693  33.204  1.00 68.43           O  
ATOM    224  OE2 GLU A  33      25.713  -9.414  34.511  1.00 73.47           O  
ATOM    225  N   ALA A  34      27.119 -11.518  28.648  1.00 44.19           N  
ATOM    226  CA  ALA A  34      27.610 -11.650  27.281  1.00 42.77           C  
ATOM    227  C   ALA A  34      27.147 -12.956  26.654  1.00 44.66           C  
ATOM    228  O   ALA A  34      26.964 -13.024  25.433  1.00 40.12           O  
ATOM    229  CB  ALA A  34      29.136 -11.558  27.250  1.00 37.38           C  
ATOM    230  N   LYS A  35      26.964 -14.000  27.467  1.00 41.48           N  
ATOM    231  CA  LYS A  35      26.396 -15.244  26.959  1.00 39.06           C  
ATOM    232  C   LYS A  35      24.942 -15.055  26.546  1.00 45.75           C  
ATOM    233  O   LYS A  35      24.519 -15.552  25.496  1.00 44.17           O  
ATOM    234  CB  LYS A  35      26.516 -16.345  28.011  1.00 47.45           C  
ATOM    235  CG  LYS A  35      26.148 -17.731  27.504  1.00 68.42           C  
ATOM    236  N   LYS A  36      24.160 -14.343  27.362  1.00 46.28           N  
ATOM    237  CA  LYS A  36      22.773 -14.068  26.998  1.00 42.26           C  
ATOM    238  C   LYS A  36      22.694 -13.179  25.763  1.00 43.85           C  
ATOM    239  O   LYS A  36      21.815 -13.366  24.913  1.00 42.05           O  
ATOM    240  CB  LYS A  36      22.040 -13.422  28.173  1.00 54.22           C  
ATOM    241  CG  LYS A  36      20.574 -13.815  28.280  1.00 65.70           C  
ATOM    242  N   ALA A  37      23.604 -12.207  25.648  1.00 35.63           N  
ATOM    243  CA  ALA A  37      23.610 -11.332  24.479  1.00 34.88           C  
ATOM    244  C   ALA A  37      23.798 -12.127  23.194  1.00 37.47           C  
ATOM    245  O   ALA A  37      23.146 -11.849  22.180  1.00 38.40           O  
ATOM    246  CB  ALA A  37      24.706 -10.275  24.622  1.00 39.27           C  
ATOM    247  N   GLU A  38      24.683 -13.126  23.219  1.00 38.34           N  
ATOM    248  CA  GLU A  38      24.890 -13.960  22.039  1.00 44.86           C  
ATOM    249  C   GLU A  38      23.662 -14.814  21.744  1.00 43.65           C  
ATOM    250  O   GLU A  38      23.266 -14.961  20.582  1.00 39.91           O  
ATOM    251  CB  GLU A  38      26.132 -14.835  22.231  1.00 41.39           C  
ATOM    252  CG  GLU A  38      26.171 -16.072  21.347  1.00 58.15           C  
ATOM    253  N   GLU A  39      23.040 -15.377  22.783  1.00 45.57           N  
ATOM    254  CA  GLU A  39      21.854 -16.203  22.573  1.00 40.73           C  
ATOM    255  C   GLU A  39      20.696 -15.382  22.015  1.00 41.21           C  
ATOM    256  O   GLU A  39      19.996 -15.830  21.099  1.00 44.04           O  
ATOM    257  CB  GLU A  39      21.458 -16.894  23.880  1.00 43.37           C  
ATOM    258  CG  GLU A  39      22.552 -17.789  24.448  1.00 51.27           C  
ATOM    259  CD  GLU A  39      22.226 -18.331  25.829  1.00 58.71           C  
ATOM    260  OE1 GLU A  39      21.545 -17.630  26.607  1.00 53.60           O  
ATOM    261  OE2 GLU A  39      22.658 -19.461  26.138  1.00 59.52           O  
ATOM    262  N   GLU A  40      20.482 -14.174  22.543  1.00 37.84           N  
ATOM    263  CA  GLU A  40      19.386 -13.347  22.043  1.00 38.88           C  
ATOM    264  C   GLU A  40      19.672 -12.798  20.652  1.00 36.08           C  
ATOM    265  O   GLU A  40      18.742 -12.644  19.852  1.00 38.79           O  
ATOM    266  CB  GLU A  40      19.082 -12.203  23.010  1.00 42.39           C  
ATOM    267  CG  GLU A  40      18.905 -12.632  24.455  1.00 46.62           C  
ATOM    268  CD  GLU A  40      18.640 -11.462  25.380  1.00 75.88           C  
ATOM    269  OE1 GLU A  40      19.487 -10.545  25.435  1.00 79.09           O  
ATOM    270  OE2 GLU A  40      17.587 -11.459  26.052  1.00 76.81           O  
ATOM    271  N   ALA A  41      20.934 -12.486  20.345  1.00 31.87           N  
ATOM    272  CA  ALA A  41      21.264 -12.055  18.990  1.00 38.08           C  
ATOM    273  C   ALA A  41      21.006 -13.173  17.988  1.00 41.03           C  
ATOM    274  O   ALA A  41      20.480 -12.931  16.895  1.00 35.70           O  
ATOM    275  CB  ALA A  41      22.719 -11.587  18.920  1.00 28.50           C  
ATOM    276  N   GLU A  42      21.358 -14.410  18.353  1.00 37.51           N  
ATOM    277  CA  GLU A  42      21.073 -15.551  17.488  1.00 36.46           C  
ATOM    278  C   GLU A  42      19.573 -15.757  17.321  1.00 36.63           C  
ATOM    279  O   GLU A  42      19.101 -16.070  16.221  1.00 41.00           O  
ATOM    280  CB  GLU A  42      21.726 -16.814  18.052  1.00 47.90           C  
ATOM    281  CG  GLU A  42      23.182 -16.985  17.665  1.00 51.00           C  
ATOM    282  N   LYS A  43      18.806 -15.592  18.403  1.00 42.11           N  
ATOM    283  CA  LYS A  43      17.354 -15.711  18.298  1.00 37.53           C  
ATOM    284  C   LYS A  43      16.779 -14.638  17.381  1.00 37.07           C  
ATOM    285  O   LYS A  43      15.875 -14.910  16.582  1.00 35.25           O  
ATOM    286  CB  LYS A  43      16.718 -15.627  19.685  1.00 39.87           C  
ATOM    287  CG  LYS A  43      15.219 -15.901  19.691  1.00 55.35           C  
ATOM    288  CD  LYS A  43      14.585 -15.494  21.011  1.00 55.15           C  
ATOM    289  N   ALA A  44      17.293 -13.409  17.480  1.00 35.34           N  
ATOM    290  CA  ALA A  44      16.824 -12.340  16.606  1.00 39.82           C  
ATOM    291  C   ALA A  44      17.148 -12.639  15.148  1.00 36.62           C  
ATOM    292  O   ALA A  44      16.306 -12.439  14.264  1.00 35.48           O  
ATOM    293  CB  ALA A  44      17.438 -11.005  17.027  1.00 36.10           C  
ATOM    294  N   ALA A  45      18.367 -13.115  14.880  1.00 34.81           N  
ATOM    295  CA  ALA A  45      18.743 -13.462  13.513  1.00 39.62           C  
ATOM    296  C   ALA A  45      17.836 -14.549  12.952  1.00 43.56           C  
ATOM    297  O   ALA A  45      17.491 -14.526  11.765  1.00 40.21           O  
ATOM    298  CB  ALA A  45      20.206 -13.904  13.466  1.00 41.57           C  
ATOM    299  N   LYS A  46      17.434 -15.506  13.793  1.00 38.48           N  
ATOM    300  CA  LYS A  46      16.516 -16.548  13.343  1.00 39.62           C  
ATOM    301  C   LYS A  46      15.157 -15.966  12.974  1.00 38.79           C  
ATOM    302  O   LYS A  46      14.568 -16.346  11.955  1.00 42.68           O  
ATOM    303  CB  LYS A  46      16.366 -17.622  14.422  1.00 43.87           C  
ATOM    304  N   GLU A  47      14.641 -15.040  13.789  1.00 39.30           N  
ATOM    305  CA  GLU A  47      13.368 -14.410  13.456  1.00 39.58           C  
ATOM    306  C   GLU A  47      13.481 -13.528  12.220  1.00 36.06           C  
ATOM    307  O   GLU A  47      12.515 -13.410  11.458  1.00 35.95           O  
ATOM    308  CB  GLU A  47      12.844 -13.603  14.643  1.00 48.46           C  
ATOM    309  CG  GLU A  47      12.854 -14.359  15.963  1.00 63.59           C  
ATOM    310  CD  GLU A  47      11.675 -14.000  16.851  1.00 72.55           C  
ATOM    311  OE1 GLU A  47      10.717 -13.375  16.347  1.00 83.02           O  
ATOM    312  OE2 GLU A  47      11.706 -14.343  18.052  1.00 75.44           O  
ATOM    313  N   VAL A  48      14.642 -12.904  12.002  1.00 33.83           N  
ATOM    314  CA  VAL A  48      14.858 -12.146  10.771  1.00 31.08           C  
ATOM    315  C   VAL A  48      14.832 -13.083   9.568  1.00 36.35           C  
ATOM    316  O   VAL A  48      14.191 -12.798   8.548  1.00 34.71           O  
ATOM    317  CB  VAL A  48      16.181 -11.361  10.847  1.00 33.00           C  
ATOM    318  CG1 VAL A  48      16.626 -10.922   9.456  1.00 29.85           C  
ATOM    319  CG2 VAL A  48      16.033 -10.153  11.771  1.00 27.08           C  
ATOM    320  N   GLU A  49      15.530 -14.217   9.673  1.00 35.84           N  
ATOM    321  CA  GLU A  49      15.530 -15.199   8.593  1.00 42.35           C  
ATOM    322  C   GLU A  49      14.115 -15.666   8.278  1.00 47.52           C  
ATOM    323  O   GLU A  49      13.719 -15.744   7.109  1.00 45.08           O  
ATOM    324  CB  GLU A  49      16.413 -16.389   8.970  1.00 47.00           C  
ATOM    325  CG  GLU A  49      17.842 -16.305   8.464  1.00 67.28           C  
ATOM    326  CD  GLU A  49      18.748 -17.328   9.124  1.00 71.42           C  
ATOM    327  OE1 GLU A  49      18.286 -18.465   9.367  1.00 74.54           O  
ATOM    328  OE2 GLU A  49      19.921 -16.999   9.398  1.00 70.01           O  
ATOM    329  N   GLU A  50      13.337 -15.978   9.318  1.00 41.94           N  
ATOM    330  CA  GLU A  50      11.970 -16.445   9.111  1.00 48.65           C  
ATOM    331  C   GLU A  50      11.115 -15.372   8.450  1.00 38.70           C  
ATOM    332  O   GLU A  50      10.313 -15.668   7.555  1.00 39.41           O  
ATOM    333  CB  GLU A  50      11.358 -16.877  10.444  1.00 46.91           C  
ATOM    334  CG  GLU A  50      11.882 -18.205  10.971  1.00 55.59           C  
ATOM    335  N   ALA A  51      11.273 -14.117   8.874  1.00 35.85           N  
ATOM    336  CA  ALA A  51      10.492 -13.039   8.278  1.00 42.56           C  
ATOM    337  C   ALA A  51      10.869 -12.825   6.817  1.00 37.11           C  
ATOM    338  O   ALA A  51       9.993 -12.623   5.969  1.00 35.99           O  
ATOM    339  CB  ALA A  51      10.680 -11.750   9.080  1.00 36.50           C  
ATOM    340  N   ILE A  52      12.166 -12.870   6.504  1.00 36.97           N  
ATOM    341  CA  ILE A  52      12.610 -12.644   5.130  1.00 38.70           C  
ATOM    342  C   ILE A  52      12.086 -13.742   4.213  1.00 46.80           C  
ATOM    343  O   ILE A  52      11.652 -13.476   3.084  1.00 45.11           O  
ATOM    344  CB  ILE A  52      14.146 -12.537   5.083  1.00 44.15           C  
ATOM    345  CG1 ILE A  52      14.588 -11.115   5.437  1.00 39.98           C  
ATOM    346  CG2 ILE A  52      14.680 -12.930   3.712  1.00 53.04           C  
ATOM    347  CD1 ILE A  52      16.093 -10.938   5.481  1.00 43.67           C  
ATOM    348  N   LYS A  53      12.099 -14.991   4.686  1.00 42.38           N  
ATOM    349  CA  LYS A  53      11.561 -16.087   3.887  1.00 49.89           C  
ATOM    350  C   LYS A  53      10.055 -15.947   3.704  1.00 50.42           C  
ATOM    351  O   LYS A  53       9.525 -16.239   2.626  1.00 51.04           O  
ATOM    352  CB  LYS A  53      11.904 -17.428   4.537  1.00 55.75           C  
ATOM    353  N   TYR A  54       9.351 -15.496   4.746  1.00 51.27           N  
ATOM    354  CA  TYR A  54       7.910 -15.289   4.641  1.00 49.93           C  
ATOM    355  C   TYR A  54       7.583 -14.189   3.637  1.00 49.35           C  
ATOM    356  O   TYR A  54       6.653 -14.328   2.834  1.00 48.97           O  
ATOM    357  CB  TYR A  54       7.334 -14.958   6.020  1.00 50.50           C  
ATOM    358  CG  TYR A  54       5.848 -14.657   6.045  1.00 56.77           C  
ATOM    359  CD1 TYR A  54       5.372 -13.369   5.823  1.00 56.85           C  
ATOM    360  CD2 TYR A  54       4.922 -15.657   6.317  1.00 63.01           C  
ATOM    361  CE1 TYR A  54       4.016 -13.091   5.852  1.00 57.65           C  
ATOM    362  CE2 TYR A  54       3.566 -15.388   6.351  1.00 68.72           C  
ATOM    363  CZ  TYR A  54       3.119 -14.103   6.120  1.00 78.07           C  
ATOM    364  OH  TYR A  54       1.768 -13.833   6.149  1.00 71.82           O  
ATOM    365  N   ALA A  55       8.339 -13.088   3.664  1.00 46.54           N  
ATOM    366  CA  ALA A  55       8.051 -11.972   2.769  1.00 42.05           C  
ATOM    367  C   ALA A  55       8.333 -12.334   1.316  1.00 55.83           C  
ATOM    368  O   ALA A  55       7.619 -11.886   0.410  1.00 49.36           O  
ATOM    369  CB  ALA A  55       8.859 -10.743   3.180  1.00 41.34           C  
ATOM    370  N   LYS A  56       9.370 -13.141   1.072  1.00 46.46           N  
ATOM    371  CA  LYS A  56       9.673 -13.560  -0.293  1.00 57.24           C  
ATOM    372  C   LYS A  56       8.536 -14.374  -0.892  1.00 59.82           C  
ATOM    373  O   LYS A  56       8.367 -14.403  -2.117  1.00 64.04           O  
ATOM    374  CB  LYS A  56      10.970 -14.369  -0.323  1.00 61.84           C  
ATOM    375  CG  LYS A  56      12.189 -13.576  -0.765  1.00 69.79           C  
ATOM    376  CD  LYS A  56      13.428 -13.999   0.007  1.00 53.34           C  
ATOM    377  CE  LYS A  56      14.520 -12.948  -0.085  1.00 59.86           C  
ATOM    378  NZ  LYS A  56      15.877 -13.563  -0.062  1.00 56.01           N  
ATOM    379  N   GLU A  57       7.748 -15.037  -0.049  1.00 52.15           N  
ATOM    380  CA  GLU A  57       6.634 -15.839  -0.527  1.00 51.94           C  
ATOM    381  C   GLU A  57       5.327 -15.063  -0.585  1.00 57.32           C  
ATOM    382  O   GLU A  57       4.384 -15.516  -1.245  1.00 59.96           O  
ATOM    383  CB  GLU A  57       6.462 -17.075   0.361  1.00 59.06           C  
ATOM    384  CG  GLU A  57       7.657 -18.014   0.323  1.00 61.68           C  
ATOM    385  CD  GLU A  57       7.809 -18.716  -1.013  1.00 72.63           C  
ATOM    386  OE1 GLU A  57       6.816 -19.293  -1.504  1.00 61.00           O  
ATOM    387  OE2 GLU A  57       8.925 -18.686  -1.574  1.00 68.87           O  
ATOM    388  N   HIS A  58       5.246 -13.915   0.088  1.00 56.13           N  
ATOM    389  CA  HIS A  58       4.076 -13.037   0.051  1.00 61.84           C  
ATOM    390  C   HIS A  58       4.522 -11.637  -0.352  1.00 47.01           C  
ATOM    391  O   HIS A  58       4.501 -10.707   0.461  1.00 53.77           O  
ATOM    392  CB  HIS A  58       3.363 -13.003   1.404  1.00 49.46           C  
ATOM    393  CG  HIS A  58       2.918 -14.345   1.895  1.00 77.78           C  
ATOM    394  ND1 HIS A  58       2.531 -14.566   3.199  1.00 84.63           N  
ATOM    395  CD2 HIS A  58       2.773 -15.530   1.256  1.00 76.49           C  
ATOM    396  CE1 HIS A  58       2.184 -15.832   3.346  1.00 83.40           C  
ATOM    397  NE2 HIS A  58       2.322 -16.439   2.181  1.00 69.77           N  
ATOM    398  N   PRO A  59       4.951 -11.474  -1.574  1.00 56.68           N  
ATOM    399  CA  PRO A  59       5.447 -10.172  -1.968  1.00 53.96           C  
ATOM    400  C   PRO A  59       4.420  -9.076  -1.915  1.00 56.61           C  
ATOM    401  O   PRO A  59       3.268  -9.291  -2.155  1.00 55.86           O  
ATOM    402  CB  PRO A  59       5.899 -10.384  -3.398  1.00 66.16           C  
ATOM    403  CG  PRO A  59       5.628 -11.799  -3.722  1.00 61.04           C  
ATOM    404  CD  PRO A  59       4.732 -12.361  -2.710  1.00 55.03           C  
ATOM    405  N   ASN A  60       4.880  -7.894  -1.564  1.00 64.13           N  
ATOM    406  CA  ASN A  60       4.056  -6.716  -1.521  1.00 61.26           C  
ATOM    407  C   ASN A  60       2.730  -6.855  -0.819  1.00 53.94           C  
ATOM    408  O   ASN A  60       1.697  -6.648  -1.396  1.00 47.52           O  
ATOM    409  CB  ASN A  60       3.860  -6.226  -2.938  1.00 64.45           C  
ATOM    410  N   SER A  61       2.782  -7.221   0.437  1.00 48.43           N  
ATOM    411  CA  SER A  61       1.606  -7.355   1.230  1.00 42.46           C  
ATOM    412  C   SER A  61       1.804  -6.722   2.565  1.00 44.55           C  
ATOM    413  O   SER A  61       2.901  -6.633   3.047  1.00 41.83           O  
ATOM    414  CB  SER A  61       1.290  -8.814   1.440  1.00 56.41           C  
ATOM    415  OG  SER A  61       2.221  -9.423   2.287  1.00 46.41           O  
ATOM    416  N   LEU A  62       0.731  -6.283   3.166  1.00 41.25           N  
ATOM    417  CA  LEU A  62       0.803  -5.694   4.498  1.00 44.09           C  
ATOM    418  C   LEU A  62       1.370  -6.685   5.507  1.00 50.04           C  
ATOM    419  O   LEU A  62       2.135  -6.301   6.398  1.00 40.08           O  
ATOM    420  CB  LEU A  62      -0.580  -5.217   4.940  1.00 56.77           C  
ATOM    421  CG  LEU A  62      -0.877  -3.725   4.790  1.00 44.22           C  
ATOM    422  CD1 LEU A  62      -2.287  -3.421   5.273  1.00 63.64           C  
ATOM    423  CD2 LEU A  62       0.147  -2.914   5.562  1.00 52.70           C  
ATOM    424  N   GLU A  63       1.009  -7.966   5.379  1.00 43.93           N  
ATOM    425  CA  GLU A  63       1.489  -8.973   6.323  1.00 43.40           C  
ATOM    426  C   GLU A  63       3.003  -9.138   6.240  1.00 44.99           C  
ATOM    427  O   GLU A  63       3.678  -9.268   7.269  1.00 45.00           O  
ATOM    428  CB  GLU A  63       0.790 -10.308   6.064  1.00 50.69           C  
ATOM    429  N   ALA A  64       3.553  -9.147   5.023  1.00 38.65           N  
ATOM    430  CA  ALA A  64       5.002  -9.242   4.870  1.00 52.46           C  
ATOM    431  C   ALA A  64       5.699  -8.034   5.482  1.00 47.12           C  
ATOM    432  O   ALA A  64       6.745  -8.170   6.127  1.00 38.08           O  
ATOM    433  CB  ALA A  64       5.365  -9.380   3.391  1.00 51.22           C  
ATOM    434  N   VAL A  65       5.131  -6.842   5.290  1.00 33.20           N  
ATOM    435  CA  VAL A  65       5.710  -5.636   5.876  1.00 33.10           C  
ATOM    436  C   VAL A  65       5.669  -5.717   7.397  1.00 30.91           C  
ATOM    437  O   VAL A  65       6.669  -5.467   8.079  1.00 35.98           O  
ATOM    438  CB  VAL A  65       4.975  -4.385   5.362  1.00 35.18           C  
ATOM    439  CG1 VAL A  65       5.383  -3.160   6.177  1.00 34.75           C  
ATOM    440  CG2 VAL A  65       5.255  -4.173   3.882  1.00 36.04           C  
ATOM    441  N   ALA A  66       4.510  -6.084   7.947  1.00 41.07           N  
ATOM    442  CA  ALA A  66       4.353  -6.133   9.396  1.00 39.48           C  
ATOM    443  C   ALA A  66       5.301  -7.149  10.021  1.00 40.67           C  
ATOM    444  O   ALA A  66       5.949  -6.868  11.037  1.00 36.30           O  
ATOM    445  CB  ALA A  66       2.899  -6.454   9.751  1.00 38.94           C  
ATOM    446  N   LYS A  67       5.401  -8.341   9.424  1.00 36.68           N  
ATOM    447  CA  LYS A  67       6.272  -9.371   9.984  1.00 42.22           C  
ATOM    448  C   LYS A  67       7.736  -8.952   9.930  1.00 36.81           C  
ATOM    449  O   LYS A  67       8.510  -9.245  10.850  1.00 35.69           O  
ATOM    450  CB  LYS A  67       6.069 -10.694   9.246  1.00 46.89           C  
ATOM    451  CG  LYS A  67       6.849 -11.855   9.851  1.00 43.34           C  
ATOM    452  CD  LYS A  67       6.556 -13.159   9.132  1.00 53.01           C  
ATOM    453  CE  LYS A  67       5.432 -13.925   9.810  1.00 62.62           C  
ATOM    454  N   THR A  68       8.140  -8.268   8.861  1.00 31.18           N  
ATOM    455  CA  THR A  68       9.517  -7.795   8.788  1.00 30.17           C  
ATOM    456  C   THR A  68       9.770  -6.680   9.796  1.00 32.39           C  
ATOM    457  O   THR A  68      10.820  -6.654  10.447  1.00 28.77           O  
ATOM    458  CB  THR A  68       9.842  -7.332   7.367  1.00 32.01           C  
ATOM    459  OG1 THR A  68       9.597  -8.410   6.455  1.00 41.07           O  
ATOM    460  CG2 THR A  68      11.304  -6.919   7.263  1.00 41.48           C  
ATOM    461  N   LEU A  69       8.812  -5.761   9.953  1.00 31.98           N  
ATOM    462  CA  LEU A  69       8.971  -4.706  10.951  1.00 27.04           C  
ATOM    463  C   LEU A  69       9.031  -5.284  12.360  1.00 28.84           C  
ATOM    464  O   LEU A  69       9.754  -4.766  13.218  1.00 30.96           O  
ATOM    465  CB  LEU A  69       7.833  -3.689  10.841  1.00 30.63           C  
ATOM    466  CG  LEU A  69       7.859  -2.752   9.634  1.00 33.16           C  
ATOM    467  CD1 LEU A  69       6.584  -1.922   9.572  1.00 32.69           C  
ATOM    468  CD2 LEU A  69       9.083  -1.854   9.687  1.00 30.46           C  
ATOM    469  N   GLN A  70       8.287  -6.366  12.614  1.00 36.31           N  
ATOM    470  CA  GLN A  70       8.353  -7.004  13.927  1.00 32.65           C  
ATOM    471  C   GLN A  70       9.730  -7.610  14.179  1.00 32.97           C  
ATOM    472  O   GLN A  70      10.282  -7.479  15.279  1.00 32.10           O  
ATOM    473  CB  GLN A  70       7.260  -8.067  14.053  1.00 32.21           C  
ATOM    474  CG  GLN A  70       5.874  -7.494  14.333  1.00 46.40           C  
ATOM    475  CD  GLN A  70       4.765  -8.521  14.175  1.00 51.80           C  
ATOM    476  OE1 GLN A  70       3.800  -8.305  13.440  1.00 60.75           O  
ATOM    477  NE2 GLN A  70       4.896  -9.644  14.874  1.00 55.56           N  
ATOM    478  N   ALA A  71      10.307  -8.273  13.172  1.00 33.03           N  
ATOM    479  CA  ALA A  71      11.653  -8.819  13.336  1.00 33.08           C  
ATOM    480  C   ALA A  71      12.673  -7.708  13.554  1.00 27.60           C  
ATOM    481  O   ALA A  71      13.592  -7.847  14.370  1.00 31.18           O  
ATOM    482  CB  ALA A  71      12.034  -9.664  12.121  1.00 31.73           C  
ATOM    483  N   ILE A  72      12.521  -6.594  12.835  1.00 28.79           N  
ATOM    484  CA  ILE A  72      13.420  -5.456  13.005  1.00 27.48           C  
ATOM    485  C   ILE A  72      13.315  -4.901  14.420  1.00 28.93           C  
ATOM    486  O   ILE A  72      14.330  -4.608  15.068  1.00 26.82           O  
ATOM    487  CB  ILE A  72      13.115  -4.380  11.944  1.00 27.31           C  
ATOM    488  CG1 ILE A  72      13.704  -4.782  10.588  1.00 25.37           C  
ATOM    489  CG2 ILE A  72      13.656  -3.018  12.375  1.00 32.50           C  
ATOM    490  CD1 ILE A  72      13.051  -4.090   9.399  1.00 25.21           C  
ATOM    491  N   ALA A  73      12.088  -4.761  14.927  1.00 28.89           N  
ATOM    492  CA  ALA A  73      11.893  -4.201  16.262  1.00 27.66           C  
ATOM    493  C   ALA A  73      12.501  -5.096  17.335  1.00 28.26           C  
ATOM    494  O   ALA A  73      13.166  -4.608  18.256  1.00 25.69           O  
ATOM    495  CB  ALA A  73      10.401  -3.982  16.525  1.00 25.78           C  
ATOM    496  N   LYS A  74      12.286  -6.411  17.231  1.00 30.02           N  
ATOM    497  CA  LYS A  74      12.862  -7.337  18.204  1.00 31.34           C  
ATOM    498  C   LYS A  74      14.383  -7.340  18.136  1.00 31.49           C  
ATOM    499  O   LYS A  74      15.060  -7.443  19.167  1.00 28.20           O  
ATOM    500  CB  LYS A  74      12.317  -8.747  17.974  1.00 31.52           C  
ATOM    501  CG  LYS A  74      10.923  -8.974  18.535  1.00 41.05           C  
ATOM    502  CD  LYS A  74      10.432 -10.387  18.260  1.00 50.40           C  
ATOM    503  N   THR A  75      14.941  -7.240  16.928  1.00 28.74           N  
ATOM    504  CA  THR A  75      16.392  -7.196  16.794  1.00 25.89           C  
ATOM    505  C   THR A  75      16.958  -5.933  17.430  1.00 29.28           C  
ATOM    506  O   THR A  75      17.989  -5.982  18.109  1.00 26.98           O  
ATOM    507  CB  THR A  75      16.791  -7.288  15.320  1.00 28.58           C  
ATOM    508  OG1 THR A  75      16.278  -8.504  14.760  1.00 31.97           O  
ATOM    509  CG2 THR A  75      18.309  -7.283  15.175  1.00 29.82           C  
ATOM    510  N   LEU A  76      16.289  -4.795  17.241  1.00 25.47           N  
ATOM    511  CA  LEU A  76      16.766  -3.565  17.860  1.00 25.89           C  
ATOM    512  C   LEU A  76      16.617  -3.603  19.374  1.00 30.57           C  
ATOM    513  O   LEU A  76      17.436  -3.016  20.089  1.00 26.20           O  
ATOM    514  CB  LEU A  76      16.026  -2.363  17.280  1.00 22.80           C  
ATOM    515  CG  LEU A  76      16.536  -1.931  15.907  1.00 28.05           C  
ATOM    516  CD1 LEU A  76      15.514  -1.036  15.231  1.00 27.31           C  
ATOM    517  CD2 LEU A  76      17.886  -1.234  16.035  1.00 27.38           C  
ATOM    518  N   ALA A  77      15.589  -4.289  19.879  1.00 26.76           N  
ATOM    519  CA  ALA A  77      15.412  -4.397  21.323  1.00 31.98           C  
ATOM    520  C   ALA A  77      16.594  -5.102  21.976  1.00 35.00           C  
ATOM    521  O   ALA A  77      17.091  -4.658  23.018  1.00 29.03           O  
ATOM    522  CB  ALA A  77      14.106  -5.127  21.642  1.00 32.15           C  
ATOM    523  N   THR A  78      17.068  -6.201  21.379  1.00 29.52           N  
ATOM    524  CA  THR A  78      18.201  -6.900  21.975  1.00 30.73           C  
ATOM    525  C   THR A  78      19.507  -6.144  21.758  1.00 27.36           C  
ATOM    526  O   THR A  78      20.416  -6.241  22.589  1.00 29.97           O  
ATOM    527  CB  THR A  78      18.308  -8.332  21.440  1.00 36.29           C  
ATOM    528  OG1 THR A  78      19.304  -9.043  22.188  1.00 47.17           O  
ATOM    529  CG2 THR A  78      18.693  -8.352  19.976  1.00 34.18           C  
ATOM    530  N   ILE A  79      19.618  -5.379  20.667  1.00 25.77           N  
ATOM    531  CA  ILE A  79      20.792  -4.528  20.479  1.00 27.35           C  
ATOM    532  C   ILE A  79      20.875  -3.491  21.593  1.00 23.74           C  
ATOM    533  O   ILE A  79      21.944  -3.256  22.168  1.00 25.38           O  
ATOM    534  CB  ILE A  79      20.759  -3.857  19.094  1.00 28.38           C  
ATOM    535  CG1 ILE A  79      21.145  -4.849  17.994  1.00 27.14           C  
ATOM    536  CG2 ILE A  79      21.682  -2.654  19.063  1.00 30.77           C  
ATOM    537  CD1 ILE A  79      20.792  -4.360  16.600  1.00 26.78           C  
ATOM    538  N   ALA A  80      19.745  -2.854  21.912  1.00 27.63           N  
ATOM    539  CA  ALA A  80      19.742  -1.821  22.946  1.00 28.48           C  
ATOM    540  C   ALA A  80      20.079  -2.399  24.313  1.00 28.83           C  
ATOM    541  O   ALA A  80      20.780  -1.762  25.107  1.00 30.11           O  
ATOM    542  CB  ALA A  80      18.384  -1.119  22.989  1.00 25.50           C  
ATOM    543  N   LYS A  81      19.570  -3.596  24.615  1.00 27.73           N  
ATOM    544  CA  LYS A  81      19.885  -4.224  25.893  1.00 29.14           C  
ATOM    545  C   LYS A  81      21.360  -4.592  25.978  1.00 32.28           C  
ATOM    546  O   LYS A  81      22.008  -4.356  27.005  1.00 28.82           O  
ATOM    547  CB  LYS A  81      19.010  -5.460  26.100  1.00 32.86           C  
ATOM    548  N   THR A  82      21.907  -5.171  24.908  1.00 29.16           N  
ATOM    549  CA  THR A  82      23.318  -5.543  24.910  1.00 28.93           C  
ATOM    550  C   THR A  82      24.211  -4.310  24.958  1.00 27.91           C  
ATOM    551  O   THR A  82      25.255  -4.315  25.622  1.00 30.01           O  
ATOM    552  CB  THR A  82      23.634  -6.395  23.680  1.00 32.36           C  
ATOM    553  OG1 THR A  82      22.860  -7.599  23.731  1.00 33.21           O  
ATOM    554  CG2 THR A  82      25.124  -6.754  23.624  1.00 29.59           C  
ATOM    555  N   LEU A  83      23.814  -3.240  24.269  1.00 28.01           N  
ATOM    556  CA  LEU A  83      24.621  -2.024  24.285  1.00 25.92           C  
ATOM    557  C   LEU A  83      24.609  -1.377  25.663  1.00 29.93           C  
ATOM    558  O   LEU A  83      25.633  -0.850  26.116  1.00 29.60           O  
ATOM    559  CB  LEU A  83      24.121  -1.044  23.224  1.00 24.07           C  
ATOM    560  CG  LEU A  83      24.918   0.259  23.124  1.00 31.75           C  
ATOM    561  CD1 LEU A  83      26.359  -0.033  22.725  1.00 27.93           C  
ATOM    562  CD2 LEU A  83      24.263   1.209  22.130  1.00 26.35           C  
ATOM    563  N   ALA A  84      23.463  -1.409  26.348  1.00 30.27           N  
ATOM    564  CA  ALA A  84      23.405  -0.856  27.697  1.00 33.71           C  
ATOM    565  C   ALA A  84      24.274  -1.658  28.656  1.00 34.89           C  
ATOM    566  O   ALA A  84      24.887  -1.089  29.569  1.00 34.58           O  
ATOM    567  CB  ALA A  84      21.960  -0.809  28.190  1.00 33.22           C  
ATOM    568  N   TYR A  85      24.342  -2.980  28.467  1.00 33.76           N  
ATOM    569  CA  TYR A  85      25.245  -3.788  29.281  1.00 37.27           C  
ATOM    570  C   TYR A  85      26.694  -3.379  29.058  1.00 34.87           C  
ATOM    571  O   TYR A  85      27.484  -3.317  30.008  1.00 36.31           O  
ATOM    572  CB  TYR A  85      25.070  -5.273  28.969  1.00 35.71           C  
ATOM    573  CG  TYR A  85      26.143  -6.132  29.608  1.00 40.85           C  
ATOM    574  CD1 TYR A  85      26.248  -6.228  30.989  1.00 34.98           C  
ATOM    575  CD2 TYR A  85      27.064  -6.826  28.831  1.00 44.16           C  
ATOM    576  CE1 TYR A  85      27.235  -7.004  31.583  1.00 46.87           C  
ATOM    577  CE2 TYR A  85      28.053  -7.603  29.415  1.00 46.00           C  
ATOM    578  CZ  TYR A  85      28.132  -7.689  30.789  1.00 46.94           C  
ATOM    579  OH  TYR A  85      29.111  -8.459  31.374  1.00 61.24           O  
ATOM    580  N   ILE A  86      27.062  -3.107  27.804  1.00 36.80           N  
ATOM    581  CA  ILE A  86      28.423  -2.676  27.496  1.00 37.55           C  
ATOM    582  C   ILE A  86      28.727  -1.348  28.177  1.00 41.84           C  
ATOM    583  O   ILE A  86      29.805  -1.161  28.754  1.00 37.97           O  
ATOM    584  CB  ILE A  86      28.622  -2.593  25.970  1.00 38.69           C  
ATOM    585  CG1 ILE A  86      28.596  -3.994  25.357  1.00 36.56           C  
ATOM    586  CG2 ILE A  86      29.927  -1.879  25.631  1.00 36.88           C  
ATOM    587  CD1 ILE A  86      28.597  -4.000  23.846  1.00 37.70           C  
ATOM    588  N   ALA A  87      27.779  -0.407  28.128  1.00 35.27           N  
ATOM    589  CA  ALA A  87      27.964   0.867  28.816  1.00 35.11           C  
ATOM    590  C   ALA A  87      28.095   0.664  30.320  1.00 46.20           C  
ATOM    591  O   ALA A  87      28.849   1.382  30.990  1.00 48.24           O  
ATOM    592  CB  ALA A  87      26.801   1.807  28.499  1.00 38.69           C  
ATOM    593  N   LYS A  88      27.374  -0.316  30.867  1.00 39.74           N  
ATOM    594  CA  LYS A  88      27.513  -0.635  32.283  1.00 43.63           C  
ATOM    595  C   LYS A  88      28.873  -1.251  32.585  1.00 46.90           C  
ATOM    596  O   LYS A  88      29.393  -1.091  33.694  1.00 57.93           O  
ATOM    597  CB  LYS A  88      26.386  -1.573  32.719  1.00 41.16           C  
ATOM    598  CG  LYS A  88      26.262  -1.751  34.224  1.00 57.11           C  
ATOM    599  CD  LYS A  88      25.433  -2.981  34.566  1.00 53.64           C  
ATOM    600  N   THR A  89      29.467  -1.949  31.614  1.00 45.29           N  
ATOM    601  CA  THR A  89      30.789  -2.531  31.821  1.00 57.88           C  
ATOM    602  C   THR A  89      31.873  -1.460  31.903  1.00 54.83           C  
ATOM    603  O   THR A  89      32.840  -1.616  32.659  1.00 50.10           O  
ATOM    604  CB  THR A  89      31.097  -3.529  30.700  1.00 57.51           C  
ATOM    605  OG1 THR A  89      30.162  -4.614  30.758  1.00 52.32           O  
ATOM    606  CG2 THR A  89      32.508  -4.087  30.833  1.00 73.39           C  
ATOM    607  N   LEU A  90      31.727  -0.365  31.152  1.00 49.59           N  
ATOM    608  CA  LEU A  90      32.755   0.674  31.153  1.00 49.49           C  
ATOM    609  C   LEU A  90      32.768   1.448  32.465  1.00 56.65           C  
ATOM    610  O   LEU A  90      33.839   1.747  33.004  1.00 51.05           O  
ATOM    611  CB  LEU A  90      32.545   1.630  29.977  1.00 50.59           C  
ATOM    612  CG  LEU A  90      32.105   1.035  28.640  1.00 53.06           C  
ATOM    613  CD1 LEU A  90      31.842   2.139  27.627  1.00 59.86           C  
ATOM    614  CD2 LEU A  90      33.144   0.056  28.113  1.00 65.20           C  
ATOM    615  N   LYS A  91      31.594   1.795  32.985  1.00 54.52           N  
ATOM    616  CA  LYS A  91      31.469   2.541  34.236  1.00 57.87           C  
ATOM    617  C   LYS A  91      30.400   1.857  35.077  1.00 52.14           C  
ATOM    618  O   LYS A  91      29.220   2.233  35.030  1.00 60.80           O  
ATOM    619  CB  LYS A  91      31.129   4.007  33.977  1.00 66.36           C  
ATOM    620  CG  LYS A  91      32.296   4.836  33.457  1.00 65.39           C  
ATOM    621  CD  LYS A  91      33.127   5.404  34.597  1.00 62.56           C  
ATOM    622  N   PRO A  92      30.777   0.840  35.857  1.00 46.64           N  
ATOM    623  CA  PRO A  92      29.761   0.068  36.595  1.00 52.46           C  
ATOM    624  C   PRO A  92      28.960   0.887  37.592  1.00 59.86           C  
ATOM    625  O   PRO A  92      27.758   0.641  37.757  1.00 63.44           O  
ATOM    626  CB  PRO A  92      30.596  -1.017  37.291  1.00 64.12           C  
ATOM    627  CG  PRO A  92      31.803  -1.166  36.423  1.00 66.24           C  
ATOM    628  CD  PRO A  92      32.113   0.229  35.960  1.00 61.77           C  
ATOM    629  N   GLU A  93      29.581   1.854  38.264  1.00 51.95           N  
ATOM    630  CA  GLU A  93      28.915   2.614  39.312  1.00 63.33           C  
ATOM    631  C   GLU A  93      28.353   3.943  38.823  1.00 69.05           C  
ATOM    632  O   GLU A  93      27.910   4.755  39.641  1.00 69.27           O  
ATOM    633  CB  GLU A  93      29.873   2.848  40.482  1.00 58.55           C  
ATOM    634  CG  GLU A  93      29.546   2.001  41.697  1.00 76.84           C  
ATOM    635  CD  GLU A  93      29.957   0.553  41.516  1.00 78.06           C  
ATOM    636  OE1 GLU A  93      30.849   0.286  40.684  1.00 80.19           O  
ATOM    637  OE2 GLU A  93      29.381  -0.319  42.199  1.00 89.45           O  
ATOM    638  N   SER A  94      28.351   4.181  37.515  1.00 61.68           N  
ATOM    639  CA  SER A  94      27.816   5.424  36.980  1.00 58.92           C  
ATOM    640  C   SER A  94      26.295   5.365  36.913  1.00 65.27           C  
ATOM    641  O   SER A  94      25.709   4.322  36.608  1.00 58.87           O  
ATOM    642  CB  SER A  94      28.395   5.700  35.593  1.00 58.72           C  
ATOM    643  OG  SER A  94      27.486   5.326  34.573  1.00 57.87           O  
ATOM    644  N   GLU A  95      25.655   6.500  37.205  1.00 59.65           N  
ATOM    645  CA  GLU A  95      24.198   6.553  37.178  1.00 60.07           C  
ATOM    646  C   GLU A  95      23.660   6.503  35.755  1.00 61.94           C  
ATOM    647  O   GLU A  95      22.543   6.021  35.533  1.00 60.13           O  
ATOM    648  CB  GLU A  95      23.705   7.813  37.890  1.00 67.50           C  
ATOM    649  N   GLU A  96      24.433   6.994  34.784  1.00 55.18           N  
ATOM    650  CA  GLU A  96      24.001   6.933  33.392  1.00 64.39           C  
ATOM    651  C   GLU A  96      23.989   5.502  32.873  1.00 55.07           C  
ATOM    652  O   GLU A  96      23.159   5.160  32.022  1.00 53.68           O  
ATOM    653  CB  GLU A  96      24.898   7.811  32.512  1.00 57.79           C  
ATOM    654  CG  GLU A  96      25.363   9.138  33.131  1.00 60.60           C  
ATOM    655  CD  GLU A  96      26.489   8.990  34.148  1.00 77.58           C  
ATOM    656  OE1 GLU A  96      26.404   8.103  35.023  1.00 84.31           O  
ATOM    657  OE2 GLU A  96      27.465   9.766  34.072  1.00 90.38           O  
ATOM    658  N   ALA A  97      24.894   4.654  33.369  1.00 51.25           N  
ATOM    659  CA  ALA A  97      24.866   3.245  32.992  1.00 55.62           C  
ATOM    660  C   ALA A  97      23.591   2.575  33.486  1.00 62.11           C  
ATOM    661  O   ALA A  97      22.957   1.807  32.752  1.00 47.65           O  
ATOM    662  CB  ALA A  97      26.100   2.528  33.538  1.00 60.52           C  
ATOM    663  N   GLU A  98      23.197   2.861  34.730  1.00 46.31           N  
ATOM    664  CA  GLU A  98      21.929   2.351  35.239  1.00 54.08           C  
ATOM    665  C   GLU A  98      20.756   2.906  34.441  1.00 56.32           C  
ATOM    666  O   GLU A  98      19.766   2.203  34.206  1.00 49.02           O  
ATOM    667  CB  GLU A  98      21.785   2.695  36.722  1.00 58.04           C  
ATOM    668  CG  GLU A  98      20.596   2.037  37.402  1.00 62.07           C  
ATOM    669  N   LYS A  99      20.851   4.167  34.011  1.00 45.85           N  
ATOM    670  CA  LYS A  99      19.778   4.755  33.216  1.00 45.11           C  
ATOM    671  C   LYS A  99      19.680   4.096  31.847  1.00 45.23           C  
ATOM    672  O   LYS A  99      18.576   3.892  31.327  1.00 40.87           O  
ATOM    673  CB  LYS A  99      19.996   6.261  33.072  1.00 55.34           C  
ATOM    674  N   ALA A 100      20.823   3.757  31.244  1.00 40.82           N  
ATOM    675  CA  ALA A 100      20.801   3.092  29.945  1.00 42.32           C  
ATOM    676  C   ALA A 100      20.126   1.730  30.037  1.00 35.85           C  
ATOM    677  O   ALA A 100      19.337   1.358  29.160  1.00 39.70           O  
ATOM    678  CB  ALA A 100      22.221   2.953  29.400  1.00 41.66           C  
ATOM    679  N   GLU A 101      20.424   0.973  31.096  1.00 35.98           N  
ATOM    680  CA  GLU A 101      19.774  -0.318  31.286  1.00 38.41           C  
ATOM    681  C   GLU A 101      18.272  -0.149  31.471  1.00 43.55           C  
ATOM    682  O   GLU A 101      17.481  -0.901  30.892  1.00 36.50           O  
ATOM    683  CB  GLU A 101      20.393  -1.045  32.483  1.00 43.41           C  
ATOM    684  CG  GLU A 101      19.663  -2.314  32.898  1.00 51.92           C  
ATOM    685  CD  GLU A 101      20.256  -2.950  34.144  1.00 59.46           C  
ATOM    686  OE1 GLU A 101      21.444  -2.698  34.434  1.00 63.51           O  
ATOM    687  OE2 GLU A 101      19.533  -3.701  34.834  1.00 63.16           O  
ATOM    688  N   GLU A 102      17.861   0.845  32.264  1.00 36.88           N  
ATOM    689  CA  GLU A 102      16.435   1.079  32.479  1.00 41.05           C  
ATOM    690  C   GLU A 102      15.750   1.551  31.201  1.00 40.67           C  
ATOM    691  O   GLU A 102      14.624   1.135  30.904  1.00 46.35           O  
ATOM    692  CB  GLU A 102      16.235   2.094  33.604  1.00 47.41           C  
ATOM    693  N   GLU A 103      16.414   2.418  30.432  1.00 38.19           N  
ATOM    694  CA  GLU A 103      15.835   2.890  29.177  1.00 41.07           C  
ATOM    695  C   GLU A 103      15.684   1.752  28.174  1.00 37.04           C  
ATOM    696  O   GLU A 103      14.670   1.663  27.471  1.00 35.82           O  
ATOM    697  CB  GLU A 103      16.700   4.006  28.587  1.00 41.24           C  
ATOM    698  CG  GLU A 103      16.460   5.392  29.183  1.00 52.57           C  
ATOM    699  CD  GLU A 103      15.001   5.812  29.164  1.00 60.97           C  
ATOM    700  OE1 GLU A 103      14.280   5.449  28.210  1.00 71.75           O  
ATOM    701  OE2 GLU A 103      14.574   6.512  30.106  1.00 78.12           O  
ATOM    702  N   ALA A 104      16.686   0.873  28.087  1.00 32.66           N  
ATOM    703  CA  ALA A 104      16.603  -0.248  27.156  1.00 36.12           C  
ATOM    704  C   ALA A 104      15.500  -1.218  27.559  1.00 46.05           C  
ATOM    705  O   ALA A 104      14.834  -1.800  26.696  1.00 38.22           O  
ATOM    706  CB  ALA A 104      17.948  -0.970  27.075  1.00 33.52           C  
ATOM    707  N   LYS A 105      15.295  -1.404  28.864  1.00 42.09           N  
ATOM    708  CA  LYS A 105      14.199  -2.249  29.327  1.00 44.74           C  
ATOM    709  C   LYS A 105      12.851  -1.666  28.922  1.00 42.69           C  
ATOM    710  O   LYS A 105      11.965  -2.394  28.460  1.00 40.37           O  
ATOM    711  CB  LYS A 105      14.278  -2.424  30.844  1.00 44.65           C  
ATOM    712  CG  LYS A 105      13.140  -3.234  31.438  1.00 51.35           C  
ATOM    713  N   LYS A 106      12.683  -0.349  29.077  1.00 40.97           N  
ATOM    714  CA  LYS A 106      11.421   0.290  28.716  1.00 37.89           C  
ATOM    715  C   LYS A 106      11.184   0.249  27.209  1.00 42.91           C  
ATOM    716  O   LYS A 106      10.040   0.114  26.758  1.00 36.60           O  
ATOM    717  CB  LYS A 106      11.404   1.732  29.221  1.00 43.10           C  
ATOM    718  CG  LYS A 106      11.404   1.857  30.734  1.00 45.98           C  
ATOM    719  CD  LYS A 106      10.687   3.119  31.183  1.00 59.58           C  
ATOM    720  N   ALA A 107      12.248   0.375  26.413  1.00 38.63           N  
ATOM    721  CA  ALA A 107      12.092   0.277  24.965  1.00 45.42           C  
ATOM    722  C   ALA A 107      11.623  -1.114  24.561  1.00 32.89           C  
ATOM    723  O   ALA A 107      10.806  -1.261  23.644  1.00 34.74           O  
ATOM    724  CB  ALA A 107      13.405   0.629  24.266  1.00 35.13           C  
ATOM    725  N   ALA A 108      12.119  -2.148  25.245  1.00 38.07           N  
ATOM    726  CA  ALA A 108      11.683  -3.510  24.952  1.00 41.30           C  
ATOM    727  C   ALA A 108      10.227  -3.737  25.338  1.00 40.04           C  
ATOM    728  O   ALA A 108       9.526  -4.503  24.667  1.00 39.42           O  
ATOM    729  CB  ALA A 108      12.583  -4.516  25.669  1.00 44.70           C  
ATOM    730  N   GLU A 109       9.756  -3.100  26.416  1.00 42.65           N  
ATOM    731  CA  GLU A 109       8.348  -3.227  26.783  1.00 45.11           C  
ATOM    732  C   GLU A 109       7.452  -2.545  25.758  1.00 45.50           C  
ATOM    733  O   GLU A 109       6.388  -3.068  25.408  1.00 41.64           O  
ATOM    734  CB  GLU A 109       8.104  -2.645  28.175  1.00 38.92           C  
ATOM    735  CG  GLU A 109       8.911  -3.300  29.281  1.00 55.79           C  
ATOM    736  CD  GLU A 109       8.431  -2.899  30.663  1.00 74.23           C  
ATOM    737  OE1 GLU A 109       7.843  -1.805  30.795  1.00 73.77           O  
ATOM    738  OE2 GLU A 109       8.640  -3.679  31.617  1.00 77.73           O  
ATOM    739  N   ARG A 110       7.861  -1.371  25.274  1.00 38.16           N  
ATOM    740  CA  ARG A 110       7.110  -0.711  24.213  1.00 47.17           C  
ATOM    741  C   ARG A 110       7.106  -1.554  22.945  1.00 43.95           C  
ATOM    742  O   ARG A 110       6.084  -1.652  22.256  1.00 38.90           O  
ATOM    743  CB  ARG A 110       7.698   0.673  23.942  1.00 39.32           C  
ATOM    744  CG  ARG A 110       6.700   1.661  23.388  1.00 55.02           C  
ATOM    745  CD  ARG A 110       7.281   2.441  22.225  1.00 57.96           C  
ATOM    746  NE  ARG A 110       6.330   3.420  21.713  1.00 77.15           N  
ATOM    747  CZ  ARG A 110       6.108   4.607  22.262  1.00 75.03           C  
ATOM    748  NH1 ARG A 110       6.749   4.995  23.354  1.00 73.21           N  
ATOM    749  NH2 ARG A 110       5.223   5.426  21.702  1.00 61.91           N  
ATOM    750  N   THR A 111       8.244  -2.177  22.628  1.00 36.54           N  
ATOM    751  CA  THR A 111       8.311  -3.081  21.484  1.00 37.00           C  
ATOM    752  C   THR A 111       7.380  -4.273  21.672  1.00 41.43           C  
ATOM    753  O   THR A 111       6.662  -4.665  20.743  1.00 43.17           O  
ATOM    754  CB  THR A 111       9.755  -3.549  21.278  1.00 40.16           C  
ATOM    755  OG1 THR A 111      10.550  -2.453  20.806  1.00 37.92           O  
ATOM    756  CG2 THR A 111       9.820  -4.687  20.267  1.00 35.51           C  
ATOM    757  N   GLU A 112       7.368  -4.854  22.875  1.00 36.71           N  
ATOM    758  CA  GLU A 112       6.483  -5.982  23.141  1.00 45.70           C  
ATOM    759  C   GLU A 112       5.018  -5.589  22.978  1.00 44.44           C  
ATOM    760  O   GLU A 112       4.208  -6.380  22.481  1.00 43.69           O  
ATOM    761  CB  GLU A 112       6.743  -6.528  24.546  1.00 42.58           C  
ATOM    762  N   LYS A 113       4.660  -4.366  23.380  1.00 45.24           N  
ATOM    763  CA  LYS A 113       3.269  -3.935  23.276  1.00 41.94           C  
ATOM    764  C   LYS A 113       2.887  -3.631  21.832  1.00 42.23           C  
ATOM    765  O   LYS A 113       1.755  -3.903  21.413  1.00 40.39           O  
ATOM    766  CB  LYS A 113       3.030  -2.713  24.164  1.00 54.07           C  
ATOM    767  N   ALA A 114       3.812  -3.056  21.059  1.00 43.06           N  
ATOM    768  CA  ALA A 114       3.527  -2.772  19.656  1.00 49.44           C  
ATOM    769  C   ALA A 114       3.331  -4.057  18.863  1.00 45.07           C  
ATOM    770  O   ALA A 114       2.440  -4.139  18.009  1.00 46.56           O  
ATOM    771  CB  ALA A 114       4.652  -1.933  19.050  1.00 42.44           C  
ATOM    772  N   ILE A 115       4.158  -5.070  19.131  1.00 44.90           N  
ATOM    773  CA  ILE A 115       4.026  -6.348  18.439  1.00 44.37           C  
ATOM    774  C   ILE A 115       2.707  -7.013  18.806  1.00 48.45           C  
ATOM    775  O   ILE A 115       2.051  -7.639  17.963  1.00 50.92           O  
ATOM    776  CB  ILE A 115       5.235  -7.246  18.761  1.00 54.76           C  
ATOM    777  CG1 ILE A 115       6.446  -6.809  17.935  1.00 54.96           C  
ATOM    778  CG2 ILE A 115       4.916  -8.719  18.525  1.00 48.99           C  
ATOM    779  CD1 ILE A 115       7.743  -7.381  18.423  1.00 52.84           C  
ATOM    780  N   LYS A 116       2.288  -6.870  20.065  1.00 48.49           N  
ATOM    781  CA  LYS A 116       1.002  -7.413  20.488  1.00 49.22           C  
ATOM    782  C   LYS A 116      -0.144  -6.781  19.706  1.00 55.92           C  
ATOM    783  O   LYS A 116      -1.045  -7.479  19.227  1.00 53.49           O  
ATOM    784  CB  LYS A 116       0.814  -7.203  21.990  1.00 53.14           C  
ATOM    785  N   TYR A 117      -0.124  -5.454  19.561  1.00 54.70           N  
ATOM    786  CA  TYR A 117      -1.171  -4.784  18.795  1.00 51.84           C  
ATOM    787  C   TYR A 117      -1.097  -5.171  17.323  1.00 59.54           C  
ATOM    788  O   TYR A 117      -2.129  -5.435  16.693  1.00 58.82           O  
ATOM    789  CB  TYR A 117      -1.071  -3.263  18.994  1.00 49.64           C  
ATOM    790  CG  TYR A 117      -2.052  -2.409  18.195  1.00 60.86           C  
ATOM    791  CD1 TYR A 117      -2.008  -2.348  16.804  1.00 62.73           C  
ATOM    792  CD2 TYR A 117      -3.053  -1.693  18.843  1.00 70.99           C  
ATOM    793  CE1 TYR A 117      -2.908  -1.580  16.089  1.00 68.11           C  
ATOM    794  CE2 TYR A 117      -3.961  -0.926  18.134  1.00 69.21           C  
ATOM    795  CZ  TYR A 117      -3.885  -0.874  16.758  1.00 74.67           C  
ATOM    796  OH  TYR A 117      -4.785  -0.113  16.051  1.00 62.70           O  
ATOM    797  N   ALA A 118       0.114  -5.216  16.759  1.00 54.53           N  
ATOM    798  CA  ALA A 118       0.262  -5.559  15.348  1.00 54.39           C  
ATOM    799  C   ALA A 118      -0.272  -6.955  15.057  1.00 64.28           C  
ATOM    800  O   ALA A 118      -0.859  -7.195  13.996  1.00 68.83           O  
ATOM    801  CB  ALA A 118       1.727  -5.445  14.931  1.00 48.82           C  
ATOM    802  N   GLN A 119      -0.085  -7.889  15.991  1.00 61.75           N  
ATOM    803  CA  GLN A 119      -0.574  -9.247  15.790  1.00 60.59           C  
ATOM    804  C   GLN A 119      -2.091  -9.327  15.884  1.00 75.76           C  
ATOM    805  O   GLN A 119      -2.692 -10.243  15.310  1.00 69.76           O  
ATOM    806  CB  GLN A 119       0.074 -10.185  16.806  1.00 66.98           C  
ATOM    807  CG  GLN A 119       1.130 -11.095  16.205  1.00 73.15           C  
ATOM    808  CD  GLN A 119       2.182 -11.508  17.214  1.00 76.76           C  
ATOM    809  OE1 GLN A 119       1.932 -11.520  18.420  1.00 65.16           O  
ATOM    810  NE2 GLN A 119       3.376 -11.831  16.725  1.00 76.47           N  
ATOM    811  N   ALA A 120      -2.722  -8.388  16.589  1.00 65.13           N  
ATOM    812  CA  ALA A 120      -4.174  -8.313  16.635  1.00 64.81           C  
ATOM    813  C   ALA A 120      -4.759  -7.528  15.470  1.00 70.42           C  
ATOM    814  O   ALA A 120      -5.974  -7.590  15.250  1.00 66.07           O  
ATOM    815  CB  ALA A 120      -4.627  -7.684  17.955  1.00 63.33           C  
ATOM    816  N   HIS A 121      -3.933  -6.795  14.724  1.00 54.46           N  
ATOM    817  CA  HIS A 121      -4.400  -5.983  13.599  1.00 65.71           C  
ATOM    818  C   HIS A 121      -3.413  -6.100  12.443  1.00 65.08           C  
ATOM    819  O   HIS A 121      -2.814  -5.111  12.013  1.00 70.39           O  
ATOM    820  CB  HIS A 121      -4.582  -4.529  14.032  1.00 66.67           C  
ATOM    821  CG  HIS A 121      -5.375  -4.371  15.292  1.00 69.33           C  
ATOM    822  ND1 HIS A 121      -6.749  -4.481  15.326  1.00 77.53           N  
ATOM    823  CD2 HIS A 121      -4.986  -4.135  16.567  1.00 65.78           C  
ATOM    824  CE1 HIS A 121      -7.172  -4.306  16.565  1.00 65.79           C  
ATOM    825  NE2 HIS A 121      -6.122  -4.096  17.338  1.00 59.30           N  
ATOM    826  N   PRO A 122      -3.233  -7.310  11.900  1.00 75.47           N  
ATOM    827  CA  PRO A 122      -2.233  -7.494  10.837  1.00 80.94           C  
ATOM    828  C   PRO A 122      -2.623  -6.855   9.516  1.00 87.96           C  
ATOM    829  O   PRO A 122      -1.776  -6.765   8.618  1.00 87.96           O  
ATOM    830  CB  PRO A 122      -2.142  -9.018  10.708  1.00 77.66           C  
ATOM    831  CG  PRO A 122      -3.507  -9.489  11.078  1.00 83.62           C  
ATOM    832  CD  PRO A 122      -4.018  -8.537  12.134  1.00 71.65           C  
ATOM    833  N   ASN A 123      -3.870  -6.411   9.373  1.00 86.86           N  
ATOM    834  CA  ASN A 123      -4.359  -5.774   8.158  1.00 87.57           C  
ATOM    835  C   ASN A 123      -4.571  -4.276   8.353  1.00 81.32           C  
ATOM    836  O   ASN A 123      -5.458  -3.683   7.734  1.00 95.75           O  
ATOM    837  CB  ASN A 123      -5.657  -6.437   7.702  1.00 85.44           C  
ATOM    838  N   SER A 124      -3.765  -3.651   9.208  1.00 74.79           N  
ATOM    839  CA  SER A 124      -3.986  -2.269   9.604  1.00 61.17           C  
ATOM    840  C   SER A 124      -2.707  -1.460   9.460  1.00 53.21           C  
ATOM    841  O   SER A 124      -1.617  -1.932   9.798  1.00 58.28           O  
ATOM    842  CB  SER A 124      -4.491  -2.189  11.049  1.00 76.19           C  
ATOM    843  OG  SER A 124      -4.176  -0.937  11.629  1.00 74.47           O  
ATOM    844  N   LEU A 125      -2.852  -0.232   8.956  1.00 49.03           N  
ATOM    845  CA  LEU A 125      -1.721   0.686   8.904  1.00 54.45           C  
ATOM    846  C   LEU A 125      -1.355   1.172  10.301  1.00 53.41           C  
ATOM    847  O   LEU A 125      -0.190   1.489  10.561  1.00 43.41           O  
ATOM    848  CB  LEU A 125      -2.055   1.854   7.966  1.00 64.26           C  
ATOM    849  CG  LEU A 125      -1.029   2.872   7.441  1.00 59.77           C  
ATOM    850  CD1 LEU A 125      -0.459   3.800   8.504  1.00 67.92           C  
ATOM    851  CD2 LEU A 125       0.098   2.148   6.715  1.00 53.87           C  
ATOM    852  N   GLU A 126      -2.332   1.219  11.213  1.00 44.13           N  
ATOM    853  CA  GLU A 126      -2.045   1.567  12.602  1.00 49.55           C  
ATOM    854  C   GLU A 126      -0.981   0.649  13.186  1.00 45.02           C  
ATOM    855  O   GLU A 126      -0.126   1.089  13.963  1.00 41.47           O  
ATOM    856  CB  GLU A 126      -3.322   1.482  13.437  1.00 44.53           C  
ATOM    857  CG  GLU A 126      -4.181   2.728  13.428  1.00 76.60           C  
ATOM    858  CD  GLU A 126      -5.625   2.431  13.785  1.00 87.16           C  
ATOM    859  OE1 GLU A 126      -5.863   1.850  14.866  1.00101.74           O  
ATOM    860  OE2 GLU A 126      -6.521   2.775  12.986  1.00 84.10           O  
ATOM    861  N   ALA A 127      -1.028  -0.636  12.828  1.00 43.69           N  
ATOM    862  CA  ALA A 127      -0.037  -1.586  13.318  1.00 52.21           C  
ATOM    863  C   ALA A 127       1.351  -1.258  12.784  1.00 43.36           C  
ATOM    864  O   ALA A 127       2.348  -1.375  13.508  1.00 39.75           O  
ATOM    865  CB  ALA A 127      -0.446  -3.006  12.925  1.00 44.76           C  
ATOM    866  N   VAL A 128       1.435  -0.838  11.521  1.00 40.12           N  
ATOM    867  CA  VAL A 128       2.726  -0.480  10.939  1.00 36.59           C  
ATOM    868  C   VAL A 128       3.299   0.750  11.633  1.00 36.77           C  
ATOM    869  O   VAL A 128       4.480   0.783  12.000  1.00 36.96           O  
ATOM    870  CB  VAL A 128       2.586  -0.264   9.422  1.00 43.12           C  
ATOM    871  CG1 VAL A 128       3.799   0.482   8.870  1.00 35.88           C  
ATOM    872  CG2 VAL A 128       2.405  -1.598   8.715  1.00 43.80           C  
ATOM    873  N   ALA A 129       2.467   1.775  11.835  1.00 44.11           N  
ATOM    874  CA  ALA A 129       2.942   3.002  12.469  1.00 35.51           C  
ATOM    875  C   ALA A 129       3.348   2.760  13.919  1.00 35.66           C  
ATOM    876  O   ALA A 129       4.338   3.329  14.394  1.00 33.56           O  
ATOM    877  CB  ALA A 129       1.865   4.084  12.384  1.00 47.72           C  
ATOM    878  N   LYS A 130       2.644   1.892  14.614  1.00 41.42           N  
ATOM    879  CA  LYS A 130       2.971   1.595  15.987  1.00 38.74           C  
ATOM    880  C   LYS A 130       4.297   0.880  16.096  1.00 37.32           C  
ATOM    881  O   LYS A 130       5.080   1.176  16.946  1.00 32.24           O  
ATOM    882  CB  LYS A 130       1.901   0.716  16.600  1.00 37.34           C  
ATOM    883  CG  LYS A 130       0.800   1.478  17.285  1.00 57.62           C  
ATOM    884  CD  LYS A 130       0.307   0.725  18.502  1.00 65.65           C  
ATOM    885  CE  LYS A 130      -0.626   1.594  19.315  1.00 75.32           C  
ATOM    886  NZ  LYS A 130      -1.268   2.623  18.467  1.00 66.53           N  
ATOM    887  N   THR A 131       4.497  -0.102  15.243  1.00 30.35           N  
ATOM    888  CA  THR A 131       5.763  -0.830  15.263  1.00 32.12           C  
ATOM    889  C   THR A 131       6.922   0.072  14.857  1.00 27.31           C  
ATOM    890  O   THR A 131       8.018  -0.027  15.419  1.00 28.01           O  
ATOM    891  CB  THR A 131       5.679  -2.053  14.349  1.00 30.86           C  
ATOM    892  OG1 THR A 131       4.531  -2.835  14.706  1.00 34.69           O  
ATOM    893  CG2 THR A 131       6.931  -2.915  14.489  1.00 34.95           C  
ATOM    894  N   LEU A 132       6.696   0.963  13.888  1.00 31.68           N  
ATOM    895  CA  LEU A 132       7.740   1.897  13.481  1.00 29.92           C  
ATOM    896  C   LEU A 132       8.120   2.829  14.623  1.00 27.61           C  
ATOM    897  O   LEU A 132       9.293   3.190  14.776  1.00 24.97           O  
ATOM    898  CB  LEU A 132       7.277   2.701  12.268  1.00 30.20           C  
ATOM    899  CG  LEU A 132       7.380   2.049  10.889  1.00 34.15           C  
ATOM    900  CD1 LEU A 132       6.779   2.970   9.838  1.00 33.01           C  
ATOM    901  CD2 LEU A 132       8.826   1.734  10.555  1.00 34.00           C  
ATOM    902  N   LEU A 133       7.140   3.226  15.438  1.00 27.27           N  
ATOM    903  CA  LEU A 133       7.428   4.104  16.568  1.00 27.66           C  
ATOM    904  C   LEU A 133       8.237   3.383  17.634  1.00 32.10           C  
ATOM    905  O   LEU A 133       9.124   3.979  18.258  1.00 34.16           O  
ATOM    906  CB  LEU A 133       6.128   4.638  17.170  1.00 31.45           C  
ATOM    907  CG  LEU A 133       5.544   5.850  16.449  1.00 39.63           C  
ATOM    908  CD1 LEU A 133       4.084   6.021  16.825  1.00 44.81           C  
ATOM    909  CD2 LEU A 133       6.354   7.096  16.759  1.00 41.74           C  
ATOM    910  N   ALA A 134       7.934   2.105  17.871  1.00 32.75           N  
ATOM    911  CA  ALA A 134       8.745   1.316  18.791  1.00 33.30           C  
ATOM    912  C   ALA A 134      10.178   1.205  18.290  1.00 28.89           C  
ATOM    913  O   ALA A 134      11.130   1.282  19.076  1.00 27.07           O  
ATOM    914  CB  ALA A 134       8.123  -0.069  18.981  1.00 32.22           C  
ATOM    915  N   ILE A 135      10.349   1.036  16.977  1.00 25.19           N  
ATOM    916  CA  ILE A 135      11.685   1.017  16.384  1.00 27.10           C  
ATOM    917  C   ILE A 135      12.385   2.354  16.598  1.00 25.10           C  
ATOM    918  O   ILE A 135      13.571   2.405  16.949  1.00 26.95           O  
ATOM    919  CB  ILE A 135      11.588   0.658  14.888  1.00 31.16           C  
ATOM    920  CG1 ILE A 135      11.323  -0.841  14.706  1.00 30.90           C  
ATOM    921  CG2 ILE A 135      12.840   1.103  14.137  1.00 32.12           C  
ATOM    922  CD1 ILE A 135      10.638  -1.191  13.380  1.00 27.19           C  
ATOM    923  N   ALA A 136      11.661   3.456  16.385  1.00 27.86           N  
ATOM    924  CA  ALA A 136      12.253   4.783  16.524  1.00 29.13           C  
ATOM    925  C   ALA A 136      12.692   5.042  17.959  1.00 26.45           C  
ATOM    926  O   ALA A 136      13.799   5.541  18.206  1.00 25.88           O  
ATOM    927  CB  ALA A 136      11.252   5.848  16.063  1.00 28.80           C  
ATOM    928  N   TRP A 137      11.835   4.704  18.925  1.00 27.54           N  
ATOM    929  CA  TRP A 137      12.174   4.953  20.321  1.00 29.92           C  
ATOM    930  C   TRP A 137      13.364   4.110  20.757  1.00 28.82           C  
ATOM    931  O   TRP A 137      14.220   4.578  21.516  1.00 27.85           O  
ATOM    932  CB  TRP A 137      10.962   4.686  21.213  1.00 32.36           C  
ATOM    933  CG  TRP A 137      10.092   5.896  21.405  1.00 45.22           C  
ATOM    934  CD1 TRP A 137       8.768   6.008  21.093  1.00 60.67           C  
ATOM    935  CD2 TRP A 137      10.484   7.167  21.946  1.00 44.66           C  
ATOM    936  NE1 TRP A 137       8.310   7.264  21.407  1.00 58.89           N  
ATOM    937  CE2 TRP A 137       9.344   7.995  21.932  1.00 63.52           C  
ATOM    938  CE3 TRP A 137      11.686   7.683  22.441  1.00 61.72           C  
ATOM    939  CZ2 TRP A 137       9.370   9.311  22.394  1.00 64.22           C  
ATOM    940  CZ3 TRP A 137      11.710   8.990  22.899  1.00 62.40           C  
ATOM    941  CH2 TRP A 137      10.560   9.788  22.872  1.00 59.36           C  
ATOM    942  N   THR A 138      13.446   2.866  20.276  1.00 24.71           N  
ATOM    943  CA  THR A 138      14.597   2.031  20.611  1.00 25.87           C  
ATOM    944  C   THR A 138      15.882   2.601  20.022  1.00 28.69           C  
ATOM    945  O   THR A 138      16.925   2.616  20.688  1.00 22.72           O  
ATOM    946  CB  THR A 138      14.369   0.599  20.126  1.00 30.85           C  
ATOM    947  OG1 THR A 138      13.141   0.096  20.675  1.00 30.12           O  
ATOM    948  CG2 THR A 138      15.522  -0.296  20.556  1.00 27.10           C  
ATOM    949  N   LEU A 139      15.825   3.085  18.778  1.00 27.51           N  
ATOM    950  CA  LEU A 139      16.987   3.740  18.186  1.00 28.02           C  
ATOM    951  C   LEU A 139      17.370   5.003  18.947  1.00 23.24           C  
ATOM    952  O   LEU A 139      18.559   5.324  19.053  1.00 24.41           O  
ATOM    953  CB  LEU A 139      16.716   4.063  16.717  1.00 21.03           C  
ATOM    954  CG  LEU A 139      16.850   2.859  15.782  1.00 24.21           C  
ATOM    955  CD1 LEU A 139      16.246   3.167  14.424  1.00 28.67           C  
ATOM    956  CD2 LEU A 139      18.312   2.457  15.641  1.00 22.74           C  
ATOM    957  N   ALA A 140      16.388   5.729  19.488  1.00 24.73           N  
ATOM    958  CA  ALA A 140      16.714   6.905  20.293  1.00 32.22           C  
ATOM    959  C   ALA A 140      17.454   6.511  21.567  1.00 30.95           C  
ATOM    960  O   ALA A 140      18.377   7.213  21.998  1.00 30.09           O  
ATOM    961  CB  ALA A 140      15.443   7.689  20.621  1.00 33.79           C  
ATOM    962  N   VAL A 141      17.069   5.386  22.178  1.00 26.42           N  
ATOM    963  CA  VAL A 141      17.796   4.883  23.342  1.00 26.62           C  
ATOM    964  C   VAL A 141      19.217   4.492  22.953  1.00 27.45           C  
ATOM    965  O   VAL A 141      20.181   4.791  23.669  1.00 27.80           O  
ATOM    966  CB  VAL A 141      17.035   3.700  23.972  1.00 31.82           C  
ATOM    967  CG1 VAL A 141      17.888   3.010  25.029  1.00 30.87           C  
ATOM    968  CG2 VAL A 141      15.706   4.171  24.570  1.00 31.48           C  
ATOM    969  N   ILE A 142      19.369   3.819  21.810  1.00 26.14           N  
ATOM    970  CA  ILE A 142      20.694   3.410  21.348  1.00 24.41           C  
ATOM    971  C   ILE A 142      21.581   4.629  21.116  1.00 27.04           C  
ATOM    972  O   ILE A 142      22.747   4.657  21.529  1.00 24.87           O  
ATOM    973  CB  ILE A 142      20.570   2.546  20.080  1.00 22.85           C  
ATOM    974  CG1 ILE A 142      20.043   1.152  20.443  1.00 27.17           C  
ATOM    975  CG2 ILE A 142      21.907   2.448  19.358  1.00 29.09           C  
ATOM    976  CD1 ILE A 142      19.446   0.391  19.268  1.00 27.88           C  
ATOM    977  N   ALA A 143      21.040   5.658  20.458  1.00 27.29           N  
ATOM    978  CA  ALA A 143      21.834   6.849  20.166  1.00 27.60           C  
ATOM    979  C   ALA A 143      22.282   7.547  21.445  1.00 30.18           C  
ATOM    980  O   ALA A 143      23.423   8.016  21.539  1.00 27.96           O  
ATOM    981  CB  ALA A 143      21.036   7.812  19.287  1.00 24.23           C  
ATOM    982  N   TRP A 144      21.391   7.630  22.435  1.00 26.91           N  
ATOM    983  CA  TRP A 144      21.745   8.215  23.725  1.00 28.18           C  
ATOM    984  C   TRP A 144      22.810   7.387  24.433  1.00 30.59           C  
ATOM    985  O   TRP A 144      23.777   7.935  24.976  1.00 30.93           O  
ATOM    986  CB  TRP A 144      20.493   8.331  24.598  1.00 27.28           C  
ATOM    987  CG  TRP A 144      20.750   8.925  25.941  1.00 33.66           C  
ATOM    988  CD1 TRP A 144      20.767  10.252  26.264  1.00 42.44           C  
ATOM    989  CD2 TRP A 144      21.064   8.215  27.145  1.00 46.97           C  
ATOM    990  NE1 TRP A 144      21.053  10.410  27.599  1.00 47.36           N  
ATOM    991  CE2 TRP A 144      21.243   9.175  28.161  1.00 50.74           C  
ATOM    992  CE3 TRP A 144      21.206   6.861  27.463  1.00 53.21           C  
ATOM    993  CZ2 TRP A 144      21.555   8.824  29.474  1.00 54.75           C  
ATOM    994  CZ3 TRP A 144      21.516   6.514  28.766  1.00 58.43           C  
ATOM    995  CH2 TRP A 144      21.687   7.491  29.755  1.00 65.62           C  
ATOM    996  N   THR A 145      22.644   6.062  24.443  1.00 27.82           N  
ATOM    997  CA  THR A 145      23.631   5.198  25.085  1.00 28.93           C  
ATOM    998  C   THR A 145      24.974   5.279  24.375  1.00 26.60           C  
ATOM    999  O   THR A 145      26.030   5.277  25.018  1.00 30.20           O  
ATOM   1000  CB  THR A 145      23.128   3.754  25.108  1.00 27.70           C  
ATOM   1001  OG1 THR A 145      21.817   3.714  25.685  1.00 33.43           O  
ATOM   1002  CG2 THR A 145      24.069   2.867  25.923  1.00 27.13           C  
ATOM   1003  N   LEU A 146      24.953   5.360  23.044  1.00 28.64           N  
ATOM   1004  CA  LEU A 146      26.200   5.383  22.288  1.00 31.00           C  
ATOM   1005  C   LEU A 146      26.941   6.698  22.505  1.00 30.98           C  
ATOM   1006  O   LEU A 146      28.177   6.722  22.564  1.00 30.52           O  
ATOM   1007  CB  LEU A 146      25.896   5.159  20.807  1.00 30.17           C  
ATOM   1008  CG  LEU A 146      27.009   4.862  19.811  1.00 39.21           C  
ATOM   1009  CD1 LEU A 146      27.799   3.649  20.285  1.00 33.36           C  
ATOM   1010  CD2 LEU A 146      26.421   4.630  18.427  1.00 36.03           C  
ATOM   1011  N   ALA A 147      26.201   7.803  22.631  1.00 26.15           N  
ATOM   1012  CA  ALA A 147      26.828   9.086  22.936  1.00 31.10           C  
ATOM   1013  C   ALA A 147      27.415   9.103  24.340  1.00 38.15           C  
ATOM   1014  O   ALA A 147      28.443   9.751  24.574  1.00 35.20           O  
ATOM   1015  CB  ALA A 147      25.817  10.222  22.770  1.00 33.17           C  
ATOM   1016  N   TYR A 148      26.779   8.408  25.286  1.00 34.22           N  
ATOM   1017  CA  TYR A 148      27.367   8.287  26.613  1.00 32.41           C  
ATOM   1018  C   TYR A 148      28.679   7.516  26.557  1.00 38.77           C  
ATOM   1019  O   TYR A 148      29.660   7.897  27.204  1.00 38.55           O  
ATOM   1020  CB  TYR A 148      26.393   7.605  27.571  1.00 33.23           C  
ATOM   1021  CG  TYR A 148      27.060   7.148  28.847  1.00 37.77           C  
ATOM   1022  CD1 TYR A 148      27.503   8.069  29.788  1.00 51.16           C  
ATOM   1023  CD2 TYR A 148      27.274   5.800  29.100  1.00 40.48           C  
ATOM   1024  CE1 TYR A 148      28.124   7.661  30.953  1.00 52.28           C  
ATOM   1025  CE2 TYR A 148      27.899   5.381  30.263  1.00 49.61           C  
ATOM   1026  CZ  TYR A 148      28.320   6.316  31.186  1.00 58.30           C  
ATOM   1027  OH  TYR A 148      28.941   5.912  32.345  1.00 60.59           O  
ATOM   1028  N   ILE A 149      28.712   6.426  25.785  1.00 32.55           N  
ATOM   1029  CA  ILE A 149      29.946   5.664  25.613  1.00 29.65           C  
ATOM   1030  C   ILE A 149      31.030   6.535  24.992  1.00 37.65           C  
ATOM   1031  O   ILE A 149      32.193   6.503  25.416  1.00 34.79           O  
ATOM   1032  CB  ILE A 149      29.678   4.403  24.767  1.00 35.22           C  
ATOM   1033  CG1 ILE A 149      28.848   3.388  25.559  1.00 35.13           C  
ATOM   1034  CG2 ILE A 149      30.985   3.780  24.287  1.00 27.79           C  
ATOM   1035  CD1 ILE A 149      28.361   2.224  24.722  1.00 30.88           C  
ATOM   1036  N   ALA A 150      30.669   7.329  23.980  1.00 35.16           N  
ATOM   1037  CA  ALA A 150      31.648   8.200  23.337  1.00 39.19           C  
ATOM   1038  C   ALA A 150      32.234   9.197  24.327  1.00 43.36           C  
ATOM   1039  O   ALA A 150      33.447   9.435  24.336  1.00 43.04           O  
ATOM   1040  CB  ALA A 150      31.008   8.930  22.156  1.00 35.71           C  
ATOM   1041  N   LYS A 151      31.388   9.786  25.176  1.00 41.62           N  
ATOM   1042  CA  LYS A 151      31.884  10.714  26.185  1.00 46.19           C  
ATOM   1043  C   LYS A 151      32.774  10.012  27.200  1.00 50.16           C  
ATOM   1044  O   LYS A 151      33.729  10.610  27.708  1.00 51.82           O  
ATOM   1045  CB  LYS A 151      30.711  11.400  26.886  1.00 56.97           C  
ATOM   1046  N   THR A 152      32.486   8.743  27.498  1.00 45.56           N  
ATOM   1047  CA  THR A 152      33.285   8.006  28.470  1.00 39.82           C  
ATOM   1048  C   THR A 152      34.699   7.758  27.958  1.00 47.35           C  
ATOM   1049  O   THR A 152      35.650   7.737  28.749  1.00 47.44           O  
ATOM   1050  CB  THR A 152      32.585   6.687  28.815  1.00 51.53           C  
ATOM   1051  OG1 THR A 152      31.361   6.968  29.507  1.00 48.77           O  
ATOM   1052  CG2 THR A 152      33.460   5.812  29.701  1.00 60.62           C  
ATOM   1053  N   LEU A 153      34.865   7.597  26.644  1.00 43.87           N  
ATOM   1054  CA  LEU A 153      36.197   7.377  26.090  1.00 46.38           C  
ATOM   1055  C   LEU A 153      37.031   8.651  26.049  1.00 43.43           C  
ATOM   1056  O   LEU A 153      38.261   8.578  26.141  1.00 53.62           O  
ATOM   1057  CB  LEU A 153      36.096   6.780  24.685  1.00 47.50           C  
ATOM   1058  CG  LEU A 153      35.162   5.584  24.518  1.00 43.96           C  
ATOM   1059  CD1 LEU A 153      34.936   5.284  23.042  1.00 49.22           C  
ATOM   1060  CD2 LEU A 153      35.723   4.370  25.242  1.00 58.64           C  
ATOM   1061  N   ASP A 154      36.398   9.817  25.910  1.00 52.25           N  
ATOM   1062  CA  ASP A 154      37.137  11.074  25.857  1.00 58.52           C  
ATOM   1063  C   ASP A 154      36.255  12.230  26.312  1.00 55.98           C  
ATOM   1064  O   ASP A 154      35.706  12.958  25.474  1.00 50.20           O  
ATOM   1065  CB  ASP A 154      37.660  11.333  24.442  1.00 58.24           C  
ATOM   1066  N   PRO A 155      36.094  12.437  27.624  1.00 51.23           N  
ATOM   1067  CA  PRO A 155      35.172  13.488  28.090  1.00 60.26           C  
ATOM   1068  C   PRO A 155      35.620  14.895  27.747  1.00 59.56           C  
ATOM   1069  O   PRO A 155      34.786  15.809  27.754  1.00 64.18           O  
ATOM   1070  CB  PRO A 155      35.125  13.271  29.610  1.00 57.19           C  
ATOM   1071  CG  PRO A 155      36.381  12.545  29.926  1.00 49.28           C  
ATOM   1072  CD  PRO A 155      36.661  11.668  28.743  1.00 46.60           C  
ATOM   1073  N   GLU A 156      36.899  15.100  27.439  1.00 50.93           N  
ATOM   1074  CA  GLU A 156      37.395  16.421  27.076  1.00 67.16           C  
ATOM   1075  C   GLU A 156      37.090  16.794  25.631  1.00 66.04           C  
ATOM   1076  O   GLU A 156      37.340  17.939  25.238  1.00 74.20           O  
ATOM   1077  CB  GLU A 156      38.906  16.491  27.304  1.00 49.37           C  
ATOM   1078  CG  GLU A 156      39.329  16.377  28.756  1.00 67.64           C  
ATOM   1079  CD  GLU A 156      40.837  16.325  28.913  1.00 75.68           C  
ATOM   1080  OE1 GLU A 156      41.482  15.546  28.179  1.00 83.15           O  
ATOM   1081  OE2 GLU A 156      41.377  17.057  29.768  1.00 79.30           O  
ATOM   1082  N   SER A 157      36.558  15.867  24.840  1.00 64.84           N  
ATOM   1083  CA  SER A 157      36.411  16.063  23.406  1.00 65.99           C  
ATOM   1084  C   SER A 157      35.114  16.789  23.076  1.00 71.40           C  
ATOM   1085  O   SER A 157      34.063  16.517  23.665  1.00 63.00           O  
ATOM   1086  CB  SER A 157      36.449  14.719  22.679  1.00 75.54           C  
ATOM   1087  OG  SER A 157      35.799  14.801  21.422  1.00 75.07           O  
ATOM   1088  N   GLU A 158      35.199  17.712  22.114  1.00 70.63           N  
ATOM   1089  CA  GLU A 158      34.005  18.400  21.638  1.00 61.24           C  
ATOM   1090  C   GLU A 158      33.105  17.471  20.832  1.00 59.79           C  
ATOM   1091  O   GLU A 158      31.887  17.676  20.790  1.00 60.40           O  
ATOM   1092  CB  GLU A 158      34.399  19.616  20.802  1.00 69.71           C  
ATOM   1093  N   GLU A 159      33.681  16.451  20.186  1.00 47.24           N  
ATOM   1094  CA  GLU A 159      32.872  15.502  19.428  1.00 60.57           C  
ATOM   1095  C   GLU A 159      31.970  14.680  20.338  1.00 51.95           C  
ATOM   1096  O   GLU A 159      30.873  14.286  19.926  1.00 50.85           O  
ATOM   1097  CB  GLU A 159      33.773  14.583  18.602  1.00 60.61           C  
ATOM   1098  N   ALA A 160      32.409  14.410  21.569  1.00 56.10           N  
ATOM   1099  CA  ALA A 160      31.566  13.676  22.508  1.00 50.16           C  
ATOM   1100  C   ALA A 160      30.308  14.465  22.849  1.00 56.79           C  
ATOM   1101  O   ALA A 160      29.203  13.908  22.875  1.00 43.96           O  
ATOM   1102  CB  ALA A 160      32.353  13.348  23.775  1.00 62.05           C  
ATOM   1103  N   GLU A 161      30.453  15.767  23.112  1.00 50.02           N  
ATOM   1104  CA  GLU A 161      29.277  16.587  23.384  1.00 59.74           C  
ATOM   1105  C   GLU A 161      28.425  16.783  22.137  1.00 49.54           C  
ATOM   1106  O   GLU A 161      27.196  16.872  22.239  1.00 45.89           O  
ATOM   1107  CB  GLU A 161      29.696  17.937  23.962  1.00 64.15           C  
ATOM   1108  CG  GLU A 161      28.937  18.329  25.223  1.00 75.83           C  
ATOM   1109  CD  GLU A 161      29.027  17.287  26.328  1.00 82.07           C  
ATOM   1110  OE1 GLU A 161      30.039  16.555  26.394  1.00 79.39           O  
ATOM   1111  OE2 GLU A 161      28.077  17.200  27.133  1.00 94.75           O  
ATOM   1112  N   LYS A 162      29.051  16.855  20.959  1.00 41.02           N  
ATOM   1113  CA  LYS A 162      28.279  16.939  19.723  1.00 47.63           C  
ATOM   1114  C   LYS A 162      27.407  15.703  19.539  1.00 46.70           C  
ATOM   1115  O   LYS A 162      26.266  15.803  19.072  1.00 38.29           O  
ATOM   1116  CB  LYS A 162      29.214  17.119  18.528  1.00 48.90           C  
ATOM   1117  N   ALA A 163      27.928  14.529  19.903  1.00 43.59           N  
ATOM   1118  CA  ALA A 163      27.135  13.307  19.811  1.00 35.91           C  
ATOM   1119  C   ALA A 163      25.975  13.329  20.797  1.00 32.60           C  
ATOM   1120  O   ALA A 163      24.869  12.877  20.476  1.00 37.85           O  
ATOM   1121  CB  ALA A 163      28.023  12.087  20.054  1.00 37.80           C  
ATOM   1122  N   LYS A 164      26.211  13.845  22.005  1.00 40.09           N  
ATOM   1123  CA  LYS A 164      25.143  13.939  22.996  1.00 43.77           C  
ATOM   1124  C   LYS A 164      24.048  14.889  22.527  1.00 39.02           C  
ATOM   1125  O   LYS A 164      22.854  14.582  22.630  1.00 34.80           O  
ATOM   1126  CB  LYS A 164      25.722  14.395  24.337  1.00 50.22           C  
ATOM   1127  CG  LYS A 164      24.797  14.187  25.525  1.00 54.85           C  
ATOM   1128  CD  LYS A 164      25.093  15.192  26.628  1.00 65.72           C  
ATOM   1129  CE  LYS A 164      23.998  15.207  27.682  1.00 73.31           C  
ATOM   1130  NZ  LYS A 164      23.864  13.890  28.362  1.00 80.72           N  
ATOM   1131  N   LYS A 165      24.440  16.053  22.001  1.00 39.77           N  
ATOM   1132  CA  LYS A 165      23.456  17.006  21.495  1.00 46.63           C  
ATOM   1133  C   LYS A 165      22.714  16.446  20.287  1.00 41.36           C  
ATOM   1134  O   LYS A 165      21.493  16.609  20.165  1.00 38.12           O  
ATOM   1135  CB  LYS A 165      24.141  18.327  21.141  1.00 46.80           C  
ATOM   1136  N   ALA A 166      23.436  15.779  19.383  1.00 40.72           N  
ATOM   1137  CA  ALA A 166      22.794  15.185  18.215  1.00 39.41           C  
ATOM   1138  C   ALA A 166      21.784  14.119  18.621  1.00 32.76           C  
ATOM   1139  O   ALA A 166      20.712  14.007  18.015  1.00 36.71           O  
ATOM   1140  CB  ALA A 166      23.850  14.596  17.278  1.00 38.16           C  
ATOM   1141  N   ALA A 167      22.108  13.324  19.645  1.00 33.70           N  
ATOM   1142  CA  ALA A 167      21.173  12.300  20.103  1.00 33.53           C  
ATOM   1143  C   ALA A 167      19.932  12.926  20.730  1.00 34.74           C  
ATOM   1144  O   ALA A 167      18.822  12.399  20.585  1.00 37.15           O  
ATOM   1145  CB  ALA A 167      21.864  11.362  21.094  1.00 28.97           C  
ATOM   1146  N   GLU A 168      20.098  14.053  21.428  1.00 34.94           N  
ATOM   1147  CA  GLU A 168      18.942  14.737  21.998  1.00 42.07           C  
ATOM   1148  C   GLU A 168      18.044  15.303  20.906  1.00 44.60           C  
ATOM   1149  O   GLU A 168      16.814  15.281  21.031  1.00 45.24           O  
ATOM   1150  CB  GLU A 168      19.400  15.845  22.944  1.00 38.59           C  
ATOM   1151  CG  GLU A 168      20.076  15.344  24.211  1.00 59.46           C  
ATOM   1152  N   GLU A 169      18.642  15.816  19.826  1.00 36.38           N  
ATOM   1153  CA  GLU A 169      17.847  16.350  18.725  1.00 39.71           C  
ATOM   1154  C   GLU A 169      17.098  15.241  17.995  1.00 47.02           C  
ATOM   1155  O   GLU A 169      15.946  15.430  17.584  1.00 43.27           O  
ATOM   1156  CB  GLU A 169      18.742  17.123  17.757  1.00 52.97           C  
ATOM   1157  N   ALA A 170      17.736  14.081  17.819  1.00 40.63           N  
ATOM   1158  CA  ALA A 170      17.048  12.951  17.204  1.00 35.78           C  
ATOM   1159  C   ALA A 170      15.891  12.478  18.074  1.00 32.22           C  
ATOM   1160  O   ALA A 170      14.844  12.070  17.559  1.00 34.46           O  
ATOM   1161  CB  ALA A 170      18.029  11.808  16.950  1.00 34.79           C  
ATOM   1162  N   LYS A 171      16.065  12.523  19.397  1.00 35.72           N  
ATOM   1163  CA  LYS A 171      14.969  12.186  20.300  1.00 41.78           C  
ATOM   1164  C   LYS A 171      13.789  13.129  20.103  1.00 38.32           C  
ATOM   1165  O   LYS A 171      12.630  12.698  20.122  1.00 36.28           O  
ATOM   1166  CB  LYS A 171      15.454  12.227  21.748  1.00 38.93           C  
ATOM   1167  CG  LYS A 171      14.488  11.614  22.746  1.00 52.74           C  
ATOM   1168  CD  LYS A 171      14.843  12.018  24.167  1.00 57.54           C  
ATOM   1169  CE  LYS A 171      14.031  11.233  25.182  1.00 72.63           C  
ATOM   1170  NZ  LYS A 171      14.364  11.631  26.577  1.00 56.52           N  
ATOM   1171  N   LYS A 172      14.067  14.422  19.916  1.00 39.74           N  
ATOM   1172  CA  LYS A 172      12.997  15.383  19.659  1.00 41.28           C  
ATOM   1173  C   LYS A 172      12.258  15.047  18.371  1.00 42.00           C  
ATOM   1174  O   LYS A 172      11.038  15.226  18.278  1.00 39.89           O  
ATOM   1175  CB  LYS A 172      13.571  16.799  19.594  1.00 41.17           C  
ATOM   1176  CG  LYS A 172      13.436  17.587  20.882  1.00 56.87           C  
ATOM   1177  N   LYS A 173      12.985  14.554  17.365  1.00 33.52           N  
ATOM   1178  CA  LYS A 173      12.352  14.150  16.116  1.00 34.71           C  
ATOM   1179  C   LYS A 173      11.445  12.945  16.326  1.00 40.77           C  
ATOM   1180  O   LYS A 173      10.379  12.850  15.710  1.00 36.36           O  
ATOM   1181  CB  LYS A 173      13.421  13.846  15.067  1.00 37.66           C  
ATOM   1182  CG  LYS A 173      13.896  15.073  14.300  1.00 51.82           C  
ATOM   1183  CD  LYS A 173      13.337  15.096  12.888  1.00 70.47           C  
ATOM   1184  CE  LYS A 173      13.633  13.787  12.172  1.00 54.37           C  
ATOM   1185  NZ  LYS A 173      13.617  13.924  10.691  1.00 56.94           N  
ATOM   1186  N   VAL A 174      11.854  12.013  17.191  1.00 34.14           N  
ATOM   1187  CA  VAL A 174      10.996  10.877  17.514  1.00 31.44           C  
ATOM   1188  C   VAL A 174       9.759  11.346  18.272  1.00 32.87           C  
ATOM   1189  O   VAL A 174       8.643  10.878  18.017  1.00 36.25           O  
ATOM   1190  CB  VAL A 174      11.786   9.822  18.311  1.00 36.18           C  
ATOM   1191  CG1 VAL A 174      10.872   8.685  18.740  1.00 38.18           C  
ATOM   1192  CG2 VAL A 174      12.958   9.289  17.482  1.00 28.90           C  
ATOM   1193  N   GLU A 175       9.935  12.283  19.207  1.00 38.11           N  
ATOM   1194  CA  GLU A 175       8.797  12.802  19.961  1.00 34.94           C  
ATOM   1195  C   GLU A 175       7.778  13.459  19.039  1.00 41.71           C  
ATOM   1196  O   GLU A 175       6.566  13.284  19.213  1.00 43.05           O  
ATOM   1197  CB  GLU A 175       9.283  13.793  21.020  1.00 46.81           C  
ATOM   1198  CG  GLU A 175       9.368  13.211  22.422  1.00 64.22           C  
ATOM   1199  CD  GLU A 175      10.267  14.021  23.336  1.00 79.50           C  
ATOM   1200  OE1 GLU A 175      10.571  15.185  22.998  1.00 77.09           O  
ATOM   1201  OE2 GLU A 175      10.674  13.493  24.393  1.00 84.65           O  
ATOM   1202  N   GLU A 176       8.253  14.214  18.045  1.00 47.45           N  
ATOM   1203  CA  GLU A 176       7.341  14.852  17.102  1.00 45.96           C  
ATOM   1204  C   GLU A 176       6.658  13.822  16.211  1.00 44.94           C  
ATOM   1205  O   GLU A 176       5.487  13.987  15.850  1.00 44.68           O  
ATOM   1206  CB  GLU A 176       8.094  15.880  16.257  1.00 49.41           C  
ATOM   1207  N   ALA A 177       7.374  12.755  15.846  1.00 44.17           N  
ATOM   1208  CA  ALA A 177       6.766  11.700  15.042  1.00 37.21           C  
ATOM   1209  C   ALA A 177       5.670  10.980  15.817  1.00 40.57           C  
ATOM   1210  O   ALA A 177       4.627  10.631  15.252  1.00 42.26           O  
ATOM   1211  CB  ALA A 177       7.834  10.713  14.575  1.00 36.03           C  
ATOM   1212  N   GLU A 178       5.890  10.753  17.113  1.00 36.83           N  
ATOM   1213  CA  GLU A 178       4.882  10.098  17.941  1.00 43.22           C  
ATOM   1214  C   GLU A 178       3.630  10.955  18.069  1.00 46.10           C  
ATOM   1215  O   GLU A 178       2.511  10.429  18.117  1.00 43.49           O  
ATOM   1216  CB  GLU A 178       5.470   9.785  19.317  1.00 54.95           C  
ATOM   1217  CG  GLU A 178       4.809   8.624  20.036  1.00 64.38           C  
ATOM   1218  CD  GLU A 178       4.637   8.888  21.518  1.00 74.19           C  
ATOM   1219  OE1 GLU A 178       4.895  10.032  21.951  1.00 81.73           O  
ATOM   1220  OE2 GLU A 178       4.248   7.954  22.250  1.00 89.22           O  
ATOM   1221  N   LYS A 179       3.798  12.252  18.081  1.00 43.84           N  
ATOM   1222  CA  LYS A 179       2.671  13.133  18.174  1.00 52.84           C  
ATOM   1223  C   LYS A 179       1.872  13.066  16.889  1.00 49.71           C  
ATOM   1224  O   LYS A 179       0.688  12.937  16.928  1.00 47.73           O  
ATOM   1225  CB  LYS A 179       3.145  14.544  18.454  1.00 50.77           C  
ATOM   1226  CG  LYS A 179       2.048  15.457  18.915  1.00 59.23           C  
ATOM   1227  CD  LYS A 179       2.553  16.830  19.295  1.00 78.88           C  
ATOM   1228  CE  LYS A 179       3.733  17.240  18.466  1.00 80.55           C  
ATOM   1229  NZ  LYS A 179       4.305  18.478  19.030  1.00 82.06           N  
ATOM   1230  N   ILE A 180       2.540  13.107  15.749  1.00 47.65           N  
ATOM   1231  CA  ILE A 180       1.850  13.070  14.463  1.00 50.84           C  
ATOM   1232  C   ILE A 180       1.133  11.739  14.278  1.00 53.39           C  
ATOM   1233  O   ILE A 180      -0.015  11.697  13.821  1.00 46.54           O  
ATOM   1234  CB  ILE A 180       2.842  13.341  13.316  1.00 54.45           C  
ATOM   1235  CG1 ILE A 180       3.409  14.759  13.427  1.00 58.05           C  
ATOM   1236  CG2 ILE A 180       2.179  13.102  11.962  1.00 59.63           C  
ATOM   1237  CD1 ILE A 180       2.699  15.783  12.563  1.00 77.79           C  
ATOM   1238  N   ALA A 181       1.791  10.633  14.631  1.00 47.77           N  
ATOM   1239  CA  ALA A 181       1.177   9.322  14.448  1.00 48.10           C  
ATOM   1240  C   ALA A 181      -0.037   9.144  15.353  1.00 59.52           C  
ATOM   1241  O   ALA A 181      -1.034   8.534  14.948  1.00 50.30           O  
ATOM   1242  CB  ALA A 181       2.202   8.220  14.705  1.00 52.45           C  
ATOM   1243  N   GLN A 182       0.025   9.670  16.579  1.00 46.37           N  
ATOM   1244  CA  GLN A 182      -1.111   9.554  17.487  1.00 51.65           C  
ATOM   1245  C   GLN A 182      -2.333  10.289  16.956  1.00 46.33           C  
ATOM   1246  O   GLN A 182      -3.469   9.863  17.198  1.00 53.38           O  
ATOM   1247  CB  GLN A 182      -0.734  10.086  18.869  1.00 54.70           C  
ATOM   1248  CG  GLN A 182      -0.089   9.058  19.782  1.00 64.39           C  
ATOM   1249  CD  GLN A 182       0.071   9.565  21.202  1.00 75.60           C  
ATOM   1250  OE1 GLN A 182       1.175   9.902  21.632  1.00 74.49           O  
ATOM   1251  NE2 GLN A 182      -1.035   9.630  21.938  1.00 68.27           N  
ATOM   1252  N   LYS A 183      -2.125  11.387  16.227  1.00 51.54           N  
ATOM   1253  CA  LYS A 183      -3.248  12.166  15.724  1.00 50.59           C  
ATOM   1254  C   LYS A 183      -3.924  11.500  14.531  1.00 54.09           C  
ATOM   1255  O   LYS A 183      -5.148  11.600  14.387  1.00 52.44           O  
ATOM   1256  CB  LYS A 183      -2.785  13.577  15.357  1.00 57.05           C  
ATOM   1257  CG  LYS A 183      -2.412  14.431  16.563  1.00 60.60           C  
ATOM   1258  CD  LYS A 183      -1.757  15.739  16.147  1.00 62.71           C  
ATOM   1259  N   ASP A 184      -3.165  10.816  13.676  1.00 53.45           N  
ATOM   1260  CA  ASP A 184      -3.742  10.111  12.530  1.00 64.72           C  
ATOM   1261  C   ASP A 184      -2.864   8.916  12.203  1.00 59.72           C  
ATOM   1262  O   ASP A 184      -1.976   8.991  11.343  1.00 54.18           O  
ATOM   1263  CB  ASP A 184      -3.889  11.027  11.316  1.00 63.25           C  
ATOM   1264  CG  ASP A 184      -4.763  10.422  10.230  1.00 71.80           C  
ATOM   1265  OD1 ASP A 184      -5.205   9.263  10.389  1.00 61.59           O  
ATOM   1266  OD2 ASP A 184      -5.010  11.109   9.216  1.00 79.84           O  
ATOM   1267  N   PRO A 185      -3.097   7.776  12.862  1.00 58.85           N  
ATOM   1268  CA  PRO A 185      -2.219   6.615  12.668  1.00 59.64           C  
ATOM   1269  C   PRO A 185      -2.525   5.794  11.428  1.00 59.10           C  
ATOM   1270  O   PRO A 185      -1.779   4.847  11.142  1.00 64.94           O  
ATOM   1271  CB  PRO A 185      -2.451   5.781  13.941  1.00 72.36           C  
ATOM   1272  CG  PRO A 185      -3.579   6.462  14.701  1.00 55.60           C  
ATOM   1273  CD  PRO A 185      -4.187   7.489  13.805  1.00 67.65           C  
ATOM   1274  N   GLU A 186      -3.588   6.111  10.690  1.00 55.08           N  
ATOM   1275  CA  GLU A 186      -3.950   5.388   9.477  1.00 64.14           C  
ATOM   1276  C   GLU A 186      -3.670   6.209   8.222  1.00 63.03           C  
ATOM   1277  O   GLU A 186      -4.375   6.083   7.219  1.00 61.86           O  
ATOM   1278  CB  GLU A 186      -5.417   4.964   9.522  1.00 62.70           C  
ATOM   1279  N   SER A 187      -2.646   7.056   8.266  1.00 61.21           N  
ATOM   1280  CA  SER A 187      -2.234   7.852   7.123  1.00 55.13           C  
ATOM   1281  C   SER A 187      -0.757   7.610   6.857  1.00 53.21           C  
ATOM   1282  O   SER A 187       0.001   7.246   7.762  1.00 53.37           O  
ATOM   1283  CB  SER A 187      -2.483   9.349   7.353  1.00 51.73           C  
ATOM   1284  OG  SER A 187      -1.506   9.894   8.225  1.00 70.60           O  
ATOM   1285  N   LEU A 188      -0.350   7.811   5.602  1.00 44.94           N  
ATOM   1286  CA  LEU A 188       1.064   7.667   5.269  1.00 38.32           C  
ATOM   1287  C   LEU A 188       1.923   8.727   5.943  1.00 39.13           C  
ATOM   1288  O   LEU A 188       3.130   8.515   6.104  1.00 38.53           O  
ATOM   1289  CB  LEU A 188       1.256   7.720   3.753  1.00 48.31           C  
ATOM   1290  CG  LEU A 188       0.703   6.511   2.996  1.00 51.34           C  
ATOM   1291  CD1 LEU A 188       1.054   6.591   1.518  1.00 54.63           C  
ATOM   1292  CD2 LEU A 188       1.211   5.213   3.616  1.00 41.03           C  
ATOM   1293  N   GLU A 189       1.329   9.859   6.334  1.00 38.55           N  
ATOM   1294  CA  GLU A 189       2.066  10.887   7.067  1.00 41.82           C  
ATOM   1295  C   GLU A 189       2.753  10.305   8.296  1.00 38.54           C  
ATOM   1296  O   GLU A 189       3.928  10.587   8.563  1.00 38.51           O  
ATOM   1297  CB  GLU A 189       1.114  12.014   7.472  1.00 53.05           C  
ATOM   1298  CG  GLU A 189       1.716  13.404   7.401  1.00 68.55           C  
ATOM   1299  CD  GLU A 189       1.055  14.376   8.362  1.00 64.20           C  
ATOM   1300  OE1 GLU A 189      -0.132  14.173   8.697  1.00 77.39           O  
ATOM   1301  OE2 GLU A 189       1.725  15.340   8.784  1.00 79.11           O  
ATOM   1302  N   ALA A 190       2.028   9.484   9.060  1.00 37.86           N  
ATOM   1303  CA  ALA A 190       2.610   8.879  10.252  1.00 37.71           C  
ATOM   1304  C   ALA A 190       3.795   7.993   9.897  1.00 37.63           C  
ATOM   1305  O   ALA A 190       4.809   7.984  10.605  1.00 37.65           O  
ATOM   1306  CB  ALA A 190       1.549   8.079  11.007  1.00 49.88           C  
ATOM   1307  N   VAL A 191       3.691   7.246   8.797  1.00 38.12           N  
ATOM   1308  CA  VAL A 191       4.782   6.363   8.397  1.00 37.14           C  
ATOM   1309  C   VAL A 191       5.988   7.175   7.940  1.00 32.15           C  
ATOM   1310  O   VAL A 191       7.122   6.916   8.356  1.00 32.44           O  
ATOM   1311  CB  VAL A 191       4.311   5.387   7.304  1.00 33.76           C  
ATOM   1312  CG1 VAL A 191       5.490   4.600   6.756  1.00 40.05           C  
ATOM   1313  CG2 VAL A 191       3.248   4.451   7.857  1.00 41.04           C  
ATOM   1314  N   ALA A 192       5.764   8.175   7.084  1.00 38.41           N  
ATOM   1315  CA  ALA A 192       6.885   8.932   6.532  1.00 35.16           C  
ATOM   1316  C   ALA A 192       7.622   9.711   7.614  1.00 29.87           C  
ATOM   1317  O   ALA A 192       8.858   9.738   7.635  1.00 29.41           O  
ATOM   1318  CB  ALA A 192       6.394   9.877   5.437  1.00 39.94           C  
ATOM   1319  N   LYS A 193       6.884  10.356   8.520  1.00 33.92           N  
ATOM   1320  CA  LYS A 193       7.535  11.158   9.552  1.00 32.44           C  
ATOM   1321  C   LYS A 193       8.287  10.279  10.540  1.00 30.61           C  
ATOM   1322  O   LYS A 193       9.363  10.655  11.021  1.00 30.82           O  
ATOM   1323  CB  LYS A 193       6.504  12.023  10.276  1.00 44.47           C  
ATOM   1324  CG  LYS A 193       6.146  13.306   9.542  1.00 53.66           C  
ATOM   1325  N   THR A 194       7.740   9.104  10.854  1.00 29.76           N  
ATOM   1326  CA  THR A 194       8.445   8.192  11.748  1.00 27.01           C  
ATOM   1327  C   THR A 194       9.689   7.620  11.074  1.00 28.14           C  
ATOM   1328  O   THR A 194      10.750   7.521  11.701  1.00 25.02           O  
ATOM   1329  CB  THR A 194       7.505   7.080  12.211  1.00 29.18           C  
ATOM   1330  OG1 THR A 194       6.371   7.658  12.876  1.00 33.24           O  
ATOM   1331  CG2 THR A 194       8.217   6.143  13.171  1.00 32.48           C  
ATOM   1332  N   LEU A 195       9.588   7.261   9.789  1.00 31.06           N  
ATOM   1333  CA  LEU A 195      10.773   6.828   9.051  1.00 27.16           C  
ATOM   1334  C   LEU A 195      11.816   7.937   8.979  1.00 26.17           C  
ATOM   1335  O   LEU A 195      13.025   7.670   9.032  1.00 29.13           O  
ATOM   1336  CB  LEU A 195      10.384   6.375   7.646  1.00 26.80           C  
ATOM   1337  CG  LEU A 195       9.707   5.008   7.530  1.00 32.92           C  
ATOM   1338  CD1 LEU A 195       9.282   4.758   6.091  1.00 28.13           C  
ATOM   1339  CD2 LEU A 195      10.634   3.911   8.020  1.00 27.09           C  
ATOM   1340  N   ALA A 196      11.371   9.189   8.854  1.00 30.98           N  
ATOM   1341  CA  ALA A 196      12.313  10.302   8.827  1.00 31.65           C  
ATOM   1342  C   ALA A 196      13.055  10.425  10.152  1.00 29.93           C  
ATOM   1343  O   ALA A 196      14.268  10.663  10.172  1.00 30.29           O  
ATOM   1344  CB  ALA A 196      11.581  11.602   8.490  1.00 33.25           C  
ATOM   1345  N   ALA A 197      12.344  10.263  11.272  1.00 31.62           N  
ATOM   1346  CA  ALA A 197      13.003  10.286  12.574  1.00 32.04           C  
ATOM   1347  C   ALA A 197      13.979   9.125  12.715  1.00 24.38           C  
ATOM   1348  O   ALA A 197      15.077   9.288  13.262  1.00 30.51           O  
ATOM   1349  CB  ALA A 197      11.960  10.253  13.692  1.00 33.28           C  
ATOM   1350  N   ILE A 198      13.600   7.948  12.212  1.00 25.18           N  
ATOM   1351  CA  ILE A 198      14.490   6.790  12.243  1.00 25.15           C  
ATOM   1352  C   ILE A 198      15.762   7.076  11.451  1.00 26.34           C  
ATOM   1353  O   ILE A 198      16.879   6.813  11.917  1.00 23.14           O  
ATOM   1354  CB  ILE A 198      13.757   5.546  11.707  1.00 28.51           C  
ATOM   1355  CG1 ILE A 198      12.744   5.043  12.744  1.00 26.32           C  
ATOM   1356  CG2 ILE A 198      14.757   4.457  11.316  1.00 29.63           C  
ATOM   1357  CD1 ILE A 198      11.672   4.133  12.180  1.00 27.46           C  
ATOM   1358  N   ALA A 199      15.609   7.627  10.243  1.00 24.53           N  
ATOM   1359  CA  ALA A 199      16.770   7.942   9.411  1.00 27.49           C  
ATOM   1360  C   ALA A 199      17.681   8.961  10.084  1.00 28.03           C  
ATOM   1361  O   ALA A 199      18.911   8.822  10.055  1.00 27.20           O  
ATOM   1362  CB  ALA A 199      16.315   8.463   8.050  1.00 24.39           C  
ATOM   1363  N   ALA A 200      17.097  10.002  10.682  1.00 29.42           N  
ATOM   1364  CA  ALA A 200      17.904  11.007  11.365  1.00 27.80           C  
ATOM   1365  C   ALA A 200      18.641  10.406  12.553  1.00 34.07           C  
ATOM   1366  O   ALA A 200      19.803  10.749  12.814  1.00 28.19           O  
ATOM   1367  CB  ALA A 200      17.020  12.174  11.813  1.00 28.46           C  
ATOM   1368  N   THR A 201      17.985   9.498  13.283  1.00 25.86           N  
ATOM   1369  CA  THR A 201      18.621   8.889  14.447  1.00 26.26           C  
ATOM   1370  C   THR A 201      19.756   7.961  14.031  1.00 25.48           C  
ATOM   1371  O   THR A 201      20.823   7.953  14.659  1.00 27.70           O  
ATOM   1372  CB  THR A 201      17.579   8.138  15.279  1.00 29.06           C  
ATOM   1373  OG1 THR A 201      16.521   9.034  15.649  1.00 30.73           O  
ATOM   1374  CG2 THR A 201      18.209   7.564  16.539  1.00 28.95           C  
ATOM   1375  N   LEU A 202      19.552   7.177  12.970  1.00 25.87           N  
ATOM   1376  CA  LEU A 202      20.622   6.312  12.486  1.00 26.48           C  
ATOM   1377  C   LEU A 202      21.800   7.117  11.954  1.00 22.79           C  
ATOM   1378  O   LEU A 202      22.952   6.678  12.069  1.00 26.35           O  
ATOM   1379  CB  LEU A 202      20.086   5.369  11.408  1.00 23.08           C  
ATOM   1380  CG  LEU A 202      19.307   4.158  11.943  1.00 25.48           C  
ATOM   1381  CD1 LEU A 202      18.547   3.479  10.826  1.00 24.06           C  
ATOM   1382  CD2 LEU A 202      20.249   3.174  12.625  1.00 28.17           C  
ATOM   1383  N   ALA A 203      21.541   8.287  11.366  1.00 24.79           N  
ATOM   1384  CA  ALA A 203      22.643   9.141  10.932  1.00 29.04           C  
ATOM   1385  C   ALA A 203      23.499   9.571  12.117  1.00 32.62           C  
ATOM   1386  O   ALA A 203      24.735   9.561  12.039  1.00 28.66           O  
ATOM   1387  CB  ALA A 203      22.100  10.357  10.180  1.00 29.33           C  
ATOM   1388  N   VAL A 204      22.860   9.935  13.231  1.00 27.90           N  
ATOM   1389  CA  VAL A 204      23.603  10.285  14.440  1.00 26.34           C  
ATOM   1390  C   VAL A 204      24.413   9.091  14.930  1.00 27.88           C  
ATOM   1391  O   VAL A 204      25.588   9.222  15.298  1.00 27.86           O  
ATOM   1392  CB  VAL A 204      22.642  10.795  15.530  1.00 30.48           C  
ATOM   1393  CG1 VAL A 204      23.369  10.928  16.857  1.00 32.33           C  
ATOM   1394  CG2 VAL A 204      22.028  12.128  15.115  1.00 34.30           C  
ATOM   1395  N   ILE A 205      23.794   7.909  14.941  1.00 24.58           N  
ATOM   1396  CA  ILE A 205      24.470   6.703  15.417  1.00 25.74           C  
ATOM   1397  C   ILE A 205      25.716   6.425  14.583  1.00 22.07           C  
ATOM   1398  O   ILE A 205      26.798   6.156  15.120  1.00 25.68           O  
ATOM   1399  CB  ILE A 205      23.498   5.508  15.398  1.00 29.56           C  
ATOM   1400  CG1 ILE A 205      22.496   5.613  16.550  1.00 22.27           C  
ATOM   1401  CG2 ILE A 205      24.258   4.186  15.469  1.00 32.03           C  
ATOM   1402  CD1 ILE A 205      21.228   4.791  16.338  1.00 22.40           C  
ATOM   1403  N   ALA A 206      25.584   6.492  13.255  1.00 25.90           N  
ATOM   1404  CA  ALA A 206      26.715   6.181  12.381  1.00 29.07           C  
ATOM   1405  C   ALA A 206      27.881   7.138  12.607  1.00 29.34           C  
ATOM   1406  O   ALA A 206      29.042   6.710  12.672  1.00 26.08           O  
ATOM   1407  CB  ALA A 206      26.268   6.205  10.918  1.00 26.76           C  
ATOM   1408  N   LYS A 207      27.599   8.436  12.735  1.00 27.12           N  
ATOM   1409  CA  LYS A 207      28.678   9.389  12.983  1.00 28.51           C  
ATOM   1410  C   LYS A 207      29.275   9.205  14.374  1.00 31.13           C  
ATOM   1411  O   LYS A 207      30.493   9.326  14.552  1.00 31.44           O  
ATOM   1412  CB  LYS A 207      28.176  10.821  12.796  1.00 31.15           C  
ATOM   1413  CG  LYS A 207      27.607  11.103  11.419  1.00 44.42           C  
ATOM   1414  CD  LYS A 207      27.554  12.594  11.150  1.00 50.24           C  
ATOM   1415  CE  LYS A 207      26.130  13.109  11.212  1.00 53.63           C  
ATOM   1416  NZ  LYS A 207      26.067  14.592  11.122  1.00 62.07           N  
ATOM   1417  N   THR A 208      28.439   8.917  15.374  1.00 30.32           N  
ATOM   1418  CA  THR A 208      28.959   8.657  16.714  1.00 33.23           C  
ATOM   1419  C   THR A 208      29.819   7.400  16.731  1.00 32.97           C  
ATOM   1420  O   THR A 208      30.874   7.362  17.379  1.00 28.39           O  
ATOM   1421  CB  THR A 208      27.805   8.524  17.708  1.00 34.00           C  
ATOM   1422  OG1 THR A 208      27.016   9.720  17.689  1.00 30.14           O  
ATOM   1423  CG2 THR A 208      28.336   8.284  19.121  1.00 28.55           C  
ATOM   1424  N   LEU A 209      29.388   6.364  16.011  1.00 28.15           N  
ATOM   1425  CA  LEU A 209      30.128   5.109  15.988  1.00 29.73           C  
ATOM   1426  C   LEU A 209      31.470   5.268  15.285  1.00 31.27           C  
ATOM   1427  O   LEU A 209      32.469   4.674  15.707  1.00 32.08           O  
ATOM   1428  CB  LEU A 209      29.289   4.026  15.313  1.00 27.65           C  
ATOM   1429  CG  LEU A 209      29.689   2.578  15.594  1.00 40.84           C  
ATOM   1430  CD1 LEU A 209      29.557   2.274  17.081  1.00 33.08           C  
ATOM   1431  CD2 LEU A 209      28.836   1.628  14.762  1.00 36.16           C  
ATOM   1432  N   ALA A 210      31.515   6.065  14.213  1.00 29.64           N  
ATOM   1433  CA  ALA A 210      32.781   6.311  13.530  1.00 34.45           C  
ATOM   1434  C   ALA A 210      33.756   7.054  14.433  1.00 39.17           C  
ATOM   1435  O   ALA A 210      34.968   6.807  14.393  1.00 37.32           O  
ATOM   1436  CB  ALA A 210      32.540   7.096  12.241  1.00 35.12           C  
ATOM   1437  N   TYR A 211      33.246   7.979  15.248  1.00 32.84           N  
ATOM   1438  CA  TYR A 211      34.099   8.660  16.216  1.00 31.50           C  
ATOM   1439  C   TYR A 211      34.658   7.680  17.239  1.00 35.43           C  
ATOM   1440  O   TYR A 211      35.831   7.770  17.626  1.00 33.38           O  
ATOM   1441  CB  TYR A 211      33.314   9.773  16.907  1.00 36.39           C  
ATOM   1442  CG  TYR A 211      34.013  10.340  18.117  1.00 36.51           C  
ATOM   1443  CD1 TYR A 211      35.139  11.140  17.981  1.00 39.55           C  
ATOM   1444  CD2 TYR A 211      33.556  10.063  19.397  1.00 42.53           C  
ATOM   1445  CE1 TYR A 211      35.783  11.656  19.087  1.00 50.27           C  
ATOM   1446  CE2 TYR A 211      34.193  10.573  20.508  1.00 47.69           C  
ATOM   1447  CZ  TYR A 211      35.306  11.368  20.347  1.00 55.56           C  
ATOM   1448  OH  TYR A 211      35.944  11.878  21.451  1.00 48.49           O  
ATOM   1449  N   ILE A 212      33.833   6.730  17.679  1.00 34.13           N  
ATOM   1450  CA  ILE A 212      34.269   5.738  18.658  1.00 35.09           C  
ATOM   1451  C   ILE A 212      35.349   4.841  18.063  1.00 37.40           C  
ATOM   1452  O   ILE A 212      36.363   4.549  18.708  1.00 36.69           O  
ATOM   1453  CB  ILE A 212      33.060   4.926  19.154  1.00 31.70           C  
ATOM   1454  CG1 ILE A 212      32.253   5.759  20.152  1.00 32.66           C  
ATOM   1455  CG2 ILE A 212      33.516   3.617  19.788  1.00 36.31           C  
ATOM   1456  CD1 ILE A 212      30.828   5.309  20.299  1.00 30.72           C  
ATOM   1457  N   ALA A 213      35.147   4.392  16.821  1.00 36.25           N  
ATOM   1458  CA  ALA A 213      36.151   3.561  16.162  1.00 35.63           C  
ATOM   1459  C   ALA A 213      37.493   4.273  16.082  1.00 39.50           C  
ATOM   1460  O   ALA A 213      38.539   3.674  16.360  1.00 41.36           O  
ATOM   1461  CB  ALA A 213      35.680   3.169  14.762  1.00 33.08           C  
ATOM   1462  N   LYS A 214      37.482   5.554  15.707  1.00 35.12           N  
ATOM   1463  CA  LYS A 214      38.727   6.307  15.595  1.00 37.85           C  
ATOM   1464  C   LYS A 214      39.356   6.560  16.961  1.00 40.53           C  
ATOM   1465  O   LYS A 214      40.586   6.545  17.092  1.00 44.32           O  
ATOM   1466  CB  LYS A 214      38.467   7.623  14.855  1.00 46.21           C  
ATOM   1467  CG  LYS A 214      39.523   8.698  15.066  1.00 63.02           C  
ATOM   1468  CD  LYS A 214      39.016  10.057  14.604  1.00 63.01           C  
ATOM   1469  CE  LYS A 214      37.891  10.560  15.497  1.00 67.39           C  
ATOM   1470  NZ  LYS A 214      38.214  11.879  16.109  1.00 62.84           N  
ATOM   1471  N   THR A 215      38.536   6.779  17.989  1.00 41.94           N  
ATOM   1472  CA  THR A 215      39.071   6.982  19.330  1.00 37.97           C  
ATOM   1473  C   THR A 215      39.676   5.697  19.880  1.00 41.34           C  
ATOM   1474  O   THR A 215      40.691   5.731  20.588  1.00 39.47           O  
ATOM   1475  CB  THR A 215      37.969   7.497  20.257  1.00 42.87           C  
ATOM   1476  OG1 THR A 215      37.371   8.666  19.681  1.00 36.72           O  
ATOM   1477  CG2 THR A 215      38.543   7.850  21.622  1.00 44.80           C  
ATOM   1478  N   LEU A 216      39.075   4.551  19.551  1.00 41.39           N  
ATOM   1479  CA  LEU A 216      39.589   3.274  20.035  1.00 45.64           C  
ATOM   1480  C   LEU A 216      40.903   2.896  19.362  1.00 46.90           C  
ATOM   1481  O   LEU A 216      41.746   2.238  19.981  1.00 45.00           O  
ATOM   1482  CB  LEU A 216      38.553   2.174  19.811  1.00 34.94           C  
ATOM   1483  CG  LEU A 216      37.332   2.172  20.734  1.00 38.81           C  
ATOM   1484  CD1 LEU A 216      36.336   1.115  20.288  1.00 41.20           C  
ATOM   1485  CD2 LEU A 216      37.744   1.949  22.180  1.00 50.18           C  
ATOM   1486  N   ASP A 217      41.094   3.290  18.104  1.00 40.59           N  
ATOM   1487  CA  ASP A 217      42.295   2.942  17.343  1.00 50.14           C  
ATOM   1488  C   ASP A 217      42.672   4.113  16.448  1.00 48.93           C  
ATOM   1489  O   ASP A 217      42.334   4.143  15.259  1.00 49.18           O  
ATOM   1490  CB  ASP A 217      42.071   1.670  16.520  1.00 47.24           C  
ATOM   1491  CG  ASP A 217      43.362   0.946  16.197  1.00 56.64           C  
ATOM   1492  OD1 ASP A 217      44.442   1.571  16.282  1.00 56.29           O  
ATOM   1493  OD2 ASP A 217      43.296  -0.254  15.854  1.00 72.45           O  
ATOM   1494  N   PRO A 218      43.373   5.111  16.998  1.00 50.32           N  
ATOM   1495  CA  PRO A 218      43.721   6.294  16.190  1.00 50.16           C  
ATOM   1496  C   PRO A 218      44.557   5.986  14.959  1.00 62.32           C  
ATOM   1497  O   PRO A 218      44.491   6.739  13.980  1.00 62.05           O  
ATOM   1498  CB  PRO A 218      44.501   7.184  17.171  1.00 62.01           C  
ATOM   1499  CG  PRO A 218      44.396   6.543  18.516  1.00 64.62           C  
ATOM   1500  CD  PRO A 218      43.505   5.357  18.443  1.00 54.31           C  
ATOM   1501  N   LYS A 219      45.347   4.915  14.974  1.00 55.85           N  
ATOM   1502  CA  LYS A 219      46.222   4.583  13.857  1.00 58.22           C  
ATOM   1503  C   LYS A 219      45.592   3.614  12.861  1.00 55.23           C  
ATOM   1504  O   LYS A 219      46.268   3.200  11.914  1.00 62.61           O  
ATOM   1505  CB  LYS A 219      47.540   4.000  14.376  1.00 60.58           C  
ATOM   1506  CG  LYS A 219      48.051   4.654  15.650  1.00 63.09           C  
ATOM   1507  N   SER A 220      44.326   3.245  13.042  1.00 47.78           N  
ATOM   1508  CA  SER A 220      43.664   2.314  12.135  1.00 48.70           C  
ATOM   1509  C   SER A 220      43.116   3.071  10.929  1.00 50.92           C  
ATOM   1510  O   SER A 220      42.272   3.961  11.080  1.00 45.62           O  
ATOM   1511  CB  SER A 220      42.545   1.570  12.861  1.00 50.81           C  
ATOM   1512  OG  SER A 220      41.557   1.103  11.957  1.00 54.85           O  
ATOM   1513  N   GLU A 221      43.594   2.715   9.732  1.00 58.90           N  
ATOM   1514  CA  GLU A 221      43.109   3.375   8.522  1.00 57.35           C  
ATOM   1515  C   GLU A 221      41.644   3.047   8.260  1.00 58.05           C  
ATOM   1516  O   GLU A 221      40.893   3.896   7.763  1.00 51.23           O  
ATOM   1517  CB  GLU A 221      43.971   2.984   7.319  1.00 60.17           C  
ATOM   1518  CG  GLU A 221      45.437   3.372   7.443  1.00 81.05           C  
ATOM   1519  CD  GLU A 221      46.361   2.390   6.749  1.00 91.35           C  
ATOM   1520  OE1 GLU A 221      45.985   1.881   5.672  1.00 95.44           O  
ATOM   1521  OE2 GLU A 221      47.463   2.131   7.277  1.00 95.65           O  
ATOM   1522  N   GLU A 222      41.216   1.825   8.591  1.00 49.00           N  
ATOM   1523  CA  GLU A 222      39.808   1.472   8.439  1.00 53.05           C  
ATOM   1524  C   GLU A 222      38.925   2.339   9.326  1.00 54.26           C  
ATOM   1525  O   GLU A 222      37.851   2.781   8.904  1.00 44.27           O  
ATOM   1526  CB  GLU A 222      39.598  -0.009   8.758  1.00 48.34           C  
ATOM   1527  CG  GLU A 222      39.647  -0.921   7.543  1.00 66.29           C  
ATOM   1528  N   ALA A 223      39.367   2.603  10.558  1.00 50.77           N  
ATOM   1529  CA  ALA A 223      38.575   3.424  11.468  1.00 45.78           C  
ATOM   1530  C   ALA A 223      38.527   4.876  11.008  1.00 45.93           C  
ATOM   1531  O   ALA A 223      37.494   5.543  11.149  1.00 49.84           O  
ATOM   1532  CB  ALA A 223      39.136   3.329  12.887  1.00 49.97           C  
ATOM   1533  N   LYS A 224      39.635   5.386  10.465  1.00 46.20           N  
ATOM   1534  CA  LYS A 224      39.643   6.758   9.969  1.00 57.36           C  
ATOM   1535  C   LYS A 224      38.676   6.930   8.804  1.00 58.12           C  
ATOM   1536  O   LYS A 224      38.019   7.970   8.681  1.00 61.48           O  
ATOM   1537  CB  LYS A 224      41.058   7.160   9.555  1.00 51.50           C  
ATOM   1538  N   LYS A 225      38.567   5.913   7.944  1.00 53.44           N  
ATOM   1539  CA  LYS A 225      37.680   6.005   6.789  1.00 49.91           C  
ATOM   1540  C   LYS A 225      36.209   6.022   7.181  1.00 49.72           C  
ATOM   1541  O   LYS A 225      35.374   6.443   6.374  1.00 44.52           O  
ATOM   1542  CB  LYS A 225      37.939   4.843   5.828  1.00 43.81           C  
ATOM   1543  CG  LYS A 225      39.256   4.932   5.075  1.00 48.49           C  
ATOM   1544  CD  LYS A 225      39.496   3.685   4.239  1.00 62.08           C  
ATOM   1545  CE  LYS A 225      40.968   3.518   3.902  1.00 68.34           C  
ATOM   1546  NZ  LYS A 225      41.360   2.085   3.793  1.00 78.29           N  
ATOM   1547  N   ALA A 226      35.869   5.577   8.393  1.00 41.98           N  
ATOM   1548  CA  ALA A 226      34.467   5.520   8.786  1.00 41.19           C  
ATOM   1549  C   ALA A 226      33.851   6.903   8.952  1.00 45.03           C  
ATOM   1550  O   ALA A 226      32.629   7.036   8.825  1.00 39.28           O  
ATOM   1551  CB  ALA A 226      34.307   4.721  10.081  1.00 37.74           C  
ATOM   1552  N   LYS A 227      34.657   7.933   9.225  1.00 39.40           N  
ATOM   1553  CA  LYS A 227      34.102   9.275   9.375  1.00 51.77           C  
ATOM   1554  C   LYS A 227      33.482   9.765   8.072  1.00 42.32           C  
ATOM   1555  O   LYS A 227      32.327  10.205   8.050  1.00 38.65           O  
ATOM   1556  CB  LYS A 227      35.172  10.255   9.854  1.00 53.14           C  
ATOM   1557  CG  LYS A 227      34.657  11.688   9.916  1.00 50.40           C  
ATOM   1558  CD  LYS A 227      35.573  12.613  10.696  1.00 70.37           C  
ATOM   1559  CE  LYS A 227      35.241  14.068  10.395  1.00 81.61           C  
ATOM   1560  NZ  LYS A 227      34.652  14.769  11.571  1.00 65.14           N  
ATOM   1561  N   GLU A 228      34.239   9.707   6.973  1.00 42.89           N  
ATOM   1562  CA  GLU A 228      33.707  10.156   5.691  1.00 42.96           C  
ATOM   1563  C   GLU A 228      32.573   9.262   5.210  1.00 41.85           C  
ATOM   1564  O   GLU A 228      31.649   9.740   4.541  1.00 43.92           O  
ATOM   1565  CB  GLU A 228      34.819  10.208   4.644  1.00 48.97           C  
ATOM   1566  N   LYS A 229      32.619   7.971   5.538  1.00 40.02           N  
ATOM   1567  CA  LYS A 229      31.551   7.070   5.119  1.00 37.73           C  
ATOM   1568  C   LYS A 229      30.256   7.366   5.865  1.00 35.71           C  
ATOM   1569  O   LYS A 229      29.174   7.373   5.265  1.00 31.24           O  
ATOM   1570  CB  LYS A 229      31.982   5.620   5.332  1.00 35.53           C  
ATOM   1571  CG  LYS A 229      33.103   5.184   4.404  1.00 43.98           C  
ATOM   1572  CD  LYS A 229      33.617   3.804   4.768  1.00 55.09           C  
ATOM   1573  N   ALA A 230      30.348   7.621   7.172  1.00 30.47           N  
ATOM   1574  CA  ALA A 230      29.160   7.960   7.946  1.00 32.50           C  
ATOM   1575  C   ALA A 230      28.609   9.320   7.541  1.00 35.84           C  
ATOM   1576  O   ALA A 230      27.390   9.526   7.532  1.00 32.74           O  
ATOM   1577  CB  ALA A 230      29.483   7.935   9.438  1.00 30.17           C  
ATOM   1578  N   GLU A 231      29.493  10.261   7.200  1.00 36.20           N  
ATOM   1579  CA  GLU A 231      29.037  11.580   6.774  1.00 40.56           C  
ATOM   1580  C   GLU A 231      28.288  11.506   5.448  1.00 37.29           C  
ATOM   1581  O   GLU A 231      27.264  12.177   5.268  1.00 37.11           O  
ATOM   1582  CB  GLU A 231      30.229  12.533   6.671  1.00 48.32           C  
ATOM   1583  CG  GLU A 231      30.435  13.396   7.906  1.00 55.62           C  
ATOM   1584  N   ALA A 232      28.778  10.690   4.510  1.00 35.89           N  
ATOM   1585  CA  ALA A 232      28.086  10.531   3.234  1.00 37.13           C  
ATOM   1586  C   ALA A 232      26.721   9.881   3.420  1.00 30.84           C  
ATOM   1587  O   ALA A 232      25.742  10.286   2.783  1.00 34.90           O  
ATOM   1588  CB  ALA A 232      28.943   9.714   2.268  1.00 41.54           C  
ATOM   1589  N   ALA A 233      26.636   8.866   4.284  1.00 34.17           N  
ATOM   1590  CA  ALA A 233      25.342   8.262   4.588  1.00 37.60           C  
ATOM   1591  C   ALA A 233      24.421   9.258   5.279  1.00 31.31           C  
ATOM   1592  O   ALA A 233      23.213   9.284   5.017  1.00 31.56           O  
ATOM   1593  CB  ALA A 233      25.533   7.017   5.457  1.00 30.32           C  
ATOM   1594  N   ALA A 234      24.975  10.085   6.171  1.00 27.44           N  
ATOM   1595  CA  ALA A 234      24.165  11.085   6.858  1.00 36.33           C  
ATOM   1596  C   ALA A 234      23.637  12.131   5.886  1.00 35.62           C  
ATOM   1597  O   ALA A 234      22.505  12.607   6.032  1.00 34.88           O  
ATOM   1598  CB  ALA A 234      24.977  11.748   7.968  1.00 32.14           C  
ATOM   1599  N   LYS A 235      24.444  12.508   4.892  1.00 31.22           N  
ATOM   1600  CA  LYS A 235      23.965  13.422   3.860  1.00 33.78           C  
ATOM   1601  C   LYS A 235      22.848  12.783   3.048  1.00 35.67           C  
ATOM   1602  O   LYS A 235      21.883  13.453   2.661  1.00 38.19           O  
ATOM   1603  CB  LYS A 235      25.121  13.831   2.946  1.00 42.82           C  
ATOM   1604  CG  LYS A 235      25.930  15.019   3.437  1.00 55.07           C  
ATOM   1605  CD  LYS A 235      27.019  15.386   2.438  1.00 57.72           C  
ATOM   1606  CE  LYS A 235      28.404  15.260   3.051  1.00 64.18           C  
ATOM   1607  NZ  LYS A 235      28.992  16.591   3.359  1.00 67.12           N  
ATOM   1608  N   LYS A 236      22.966  11.481   2.781  1.00 31.75           N  
ATOM   1609  CA  LYS A 236      21.931  10.771   2.039  1.00 34.72           C  
ATOM   1610  C   LYS A 236      20.630  10.726   2.830  1.00 36.88           C  
ATOM   1611  O   LYS A 236      19.543  10.888   2.262  1.00 35.77           O  
ATOM   1612  CB  LYS A 236      22.425   9.363   1.707  1.00 42.05           C  
ATOM   1613  CG  LYS A 236      22.200   8.919   0.273  1.00 62.72           C  
ATOM   1614  CD  LYS A 236      22.355   7.410   0.146  1.00 62.57           C  
ATOM   1615  CE  LYS A 236      21.031   6.689   0.289  1.00 53.75           C  
ATOM   1616  NZ  LYS A 236      20.134   6.944  -0.870  1.00 70.06           N  
ATOM   1617  N   ALA A 237      20.721  10.519   4.145  1.00 33.58           N  
ATOM   1618  CA  ALA A 237      19.524  10.547   4.978  1.00 35.80           C  
ATOM   1619  C   ALA A 237      18.924  11.944   5.026  1.00 37.78           C  
ATOM   1620  O   ALA A 237      17.700  12.103   4.937  1.00 34.21           O  
ATOM   1621  CB  ALA A 237      19.852  10.054   6.387  1.00 29.68           C  
ATOM   1622  N   ALA A 238      19.770  12.969   5.164  1.00 32.74           N  
ATOM   1623  CA  ALA A 238      19.276  14.343   5.162  1.00 35.41           C  
ATOM   1624  C   ALA A 238      18.484  14.643   3.897  1.00 35.67           C  
ATOM   1625  O   ALA A 238      17.425  15.278   3.955  1.00 40.03           O  
ATOM   1626  CB  ALA A 238      20.442  15.321   5.312  1.00 43.35           C  
ATOM   1627  N   GLU A 239      18.977  14.182   2.744  1.00 37.58           N  
ATOM   1628  CA  GLU A 239      18.253  14.375   1.491  1.00 37.37           C  
ATOM   1629  C   GLU A 239      16.881  13.718   1.543  1.00 39.02           C  
ATOM   1630  O   GLU A 239      15.873  14.326   1.168  1.00 36.62           O  
ATOM   1631  CB  GLU A 239      19.063  13.814   0.323  1.00 50.71           C  
ATOM   1632  CG  GLU A 239      19.921  14.832  -0.402  1.00 65.49           C  
ATOM   1633  CD  GLU A 239      20.659  14.223  -1.579  1.00 75.18           C  
ATOM   1634  OE1 GLU A 239      21.551  13.379  -1.350  1.00 82.09           O  
ATOM   1635  OE2 GLU A 239      20.342  14.583  -2.732  1.00 87.27           O  
ATOM   1636  N   ALA A 240      16.826  12.465   1.999  1.00 34.30           N  
ATOM   1637  CA  ALA A 240      15.555  11.748   2.041  1.00 38.00           C  
ATOM   1638  C   ALA A 240      14.590  12.391   3.027  1.00 34.04           C  
ATOM   1639  O   ALA A 240      13.387  12.494   2.754  1.00 38.00           O  
ATOM   1640  CB  ALA A 240      15.793  10.282   2.404  1.00 33.40           C  
ATOM   1641  N   ILE A 241      15.100  12.829   4.180  1.00 32.77           N  
ATOM   1642  CA  ILE A 241      14.252  13.463   5.186  1.00 39.19           C  
ATOM   1643  C   ILE A 241      13.615  14.726   4.625  1.00 39.36           C  
ATOM   1644  O   ILE A 241      12.425  14.992   4.845  1.00 44.29           O  
ATOM   1645  CB  ILE A 241      15.069  13.753   6.460  1.00 38.68           C  
ATOM   1646  CG1 ILE A 241      15.431  12.449   7.175  1.00 27.55           C  
ATOM   1647  CG2 ILE A 241      14.304  14.679   7.400  1.00 46.07           C  
ATOM   1648  CD1 ILE A 241      16.613  12.588   8.114  1.00 35.83           C  
ATOM   1649  N   GLU A 242      14.391  15.520   3.881  1.00 36.11           N  
ATOM   1650  CA  GLU A 242      13.836  16.716   3.254  1.00 44.34           C  
ATOM   1651  C   GLU A 242      12.679  16.362   2.329  1.00 44.59           C  
ATOM   1652  O   GLU A 242      11.659  17.061   2.302  1.00 46.40           O  
ATOM   1653  CB  GLU A 242      14.925  17.463   2.485  1.00 47.68           C  
ATOM   1654  CG  GLU A 242      15.998  18.083   3.367  1.00 54.38           C  
ATOM   1655  N   LYS A 243      12.816  15.273   1.571  1.00 41.13           N  
ATOM   1656  CA  LYS A 243      11.726  14.827   0.709  1.00 42.88           C  
ATOM   1657  C   LYS A 243      10.525  14.374   1.529  1.00 48.90           C  
ATOM   1658  O   LYS A 243       9.375  14.646   1.163  1.00 50.59           O  
ATOM   1659  CB  LYS A 243      12.208  13.695  -0.199  1.00 48.45           C  
ATOM   1660  CG  LYS A 243      12.622  14.139  -1.592  1.00 55.68           C  
ATOM   1661  N   ALA A 244      10.777  13.692   2.648  1.00 40.36           N  
ATOM   1662  CA  ALA A 244       9.692  13.132   3.444  1.00 46.52           C  
ATOM   1663  C   ALA A 244       8.877  14.221   4.128  1.00 55.92           C  
ATOM   1664  O   ALA A 244       7.658  14.091   4.270  1.00 59.33           O  
ATOM   1665  CB  ALA A 244      10.253  12.151   4.473  1.00 39.32           C  
ATOM   1666  N   GLU A 245       9.524  15.302   4.560  1.00 50.36           N  
ATOM   1667  CA  GLU A 245       8.782  16.402   5.162  1.00 54.52           C  
ATOM   1668  C   GLU A 245       8.183  17.338   4.119  1.00 64.29           C  
ATOM   1669  O   GLU A 245       7.243  18.078   4.434  1.00 60.99           O  
ATOM   1670  CB  GLU A 245       9.682  17.177   6.127  1.00 67.45           C  
ATOM   1671  CG  GLU A 245      10.610  18.175   5.462  1.00 65.24           C  
ATOM   1672  CD  GLU A 245      11.903  18.364   6.232  1.00 71.93           C  
ATOM   1673  OE1 GLU A 245      12.098  17.676   7.258  1.00 70.00           O  
ATOM   1674  OE2 GLU A 245      12.722  19.207   5.813  1.00 63.71           O  
ATOM   1675  N   LYS A 246       8.690  17.308   2.884  1.00 49.95           N  
ATOM   1676  CA  LYS A 246       8.075  18.074   1.805  1.00 50.53           C  
ATOM   1677  C   LYS A 246       6.768  17.430   1.357  1.00 58.69           C  
ATOM   1678  O   LYS A 246       5.738  18.105   1.241  1.00 57.36           O  
ATOM   1679  CB  LYS A 246       9.047  18.190   0.631  1.00 55.09           C  
ATOM   1680  CG  LYS A 246       8.707  19.281  -0.366  1.00 69.06           C  
ATOM   1681  CD  LYS A 246       9.794  19.410  -1.422  1.00 82.03           C  
ATOM   1682  N   ASP A 247       6.794  16.123   1.101  1.00 47.21           N  
ATOM   1683  CA  ASP A 247       5.626  15.368   0.644  1.00 54.89           C  
ATOM   1684  C   ASP A 247       5.433  14.174   1.570  1.00 49.72           C  
ATOM   1685  O   ASP A 247       5.821  13.047   1.239  1.00 43.25           O  
ATOM   1686  CB  ASP A 247       5.790  14.923  -0.810  1.00 59.66           C  
ATOM   1687  CG  ASP A 247       5.916  16.094  -1.767  1.00 70.75           C  
ATOM   1688  OD1 ASP A 247       5.055  16.998  -1.715  1.00 80.06           O  
ATOM   1689  OD2 ASP A 247       6.875  16.112  -2.568  1.00 70.66           O  
ATOM   1690  N   PRO A 248       4.818  14.386   2.739  1.00 44.89           N  
ATOM   1691  CA  PRO A 248       4.748  13.309   3.743  1.00 52.12           C  
ATOM   1692  C   PRO A 248       3.840  12.151   3.363  1.00 54.95           C  
ATOM   1693  O   PRO A 248       3.892  11.110   4.030  1.00 50.37           O  
ATOM   1694  CB  PRO A 248       4.232  14.029   4.996  1.00 57.23           C  
ATOM   1695  CG  PRO A 248       3.557  15.255   4.492  1.00 59.82           C  
ATOM   1696  CD  PRO A 248       4.258  15.654   3.232  1.00 55.13           C  
ATOM   1697  N   GLU A 249       3.010  12.286   2.333  1.00 46.39           N  
ATOM   1698  CA  GLU A 249       2.191  11.183   1.854  1.00 52.13           C  
ATOM   1699  C   GLU A 249       2.739  10.572   0.572  1.00 53.23           C  
ATOM   1700  O   GLU A 249       2.037   9.799  -0.087  1.00 68.16           O  
ATOM   1701  CB  GLU A 249       0.748  11.649   1.646  1.00 53.69           C  
ATOM   1702  CG  GLU A 249       0.157  12.369   2.848  1.00 54.20           C  
ATOM   1703  N   SER A 250       3.976  10.901   0.209  1.00 49.21           N  
ATOM   1704  CA  SER A 250       4.583  10.390  -1.010  1.00 49.91           C  
ATOM   1705  C   SER A 250       5.131   8.988  -0.782  1.00 49.70           C  
ATOM   1706  O   SER A 250       5.848   8.743   0.193  1.00 43.15           O  
ATOM   1707  CB  SER A 250       5.705  11.320  -1.474  1.00 54.17           C  
ATOM   1708  OG  SER A 250       6.418  10.761  -2.564  1.00 63.74           O  
ATOM   1709  N   LEU A 251       4.790   8.067  -1.684  1.00 46.83           N  
ATOM   1710  CA  LEU A 251       5.417   6.751  -1.652  1.00 40.48           C  
ATOM   1711  C   LEU A 251       6.889   6.845  -2.032  1.00 46.45           C  
ATOM   1712  O   LEU A 251       7.727   6.126  -1.476  1.00 39.50           O  
ATOM   1713  CB  LEU A 251       4.678   5.798  -2.590  1.00 47.82           C  
ATOM   1714  CG  LEU A 251       3.308   5.315  -2.109  1.00 44.54           C  
ATOM   1715  CD1 LEU A 251       2.672   4.394  -3.141  1.00 45.66           C  
ATOM   1716  CD2 LEU A 251       3.422   4.623  -0.758  1.00 40.61           C  
ATOM   1717  N   GLU A 252       7.219   7.737  -2.971  1.00 46.49           N  
ATOM   1718  CA  GLU A 252       8.610   7.920  -3.375  1.00 49.04           C  
ATOM   1719  C   GLU A 252       9.463   8.421  -2.219  1.00 45.75           C  
ATOM   1720  O   GLU A 252      10.633   8.041  -2.091  1.00 44.62           O  
ATOM   1721  CB  GLU A 252       8.692   8.892  -4.553  1.00 55.38           C  
ATOM   1722  CG  GLU A 252       9.591   8.425  -5.685  1.00 63.79           C  
ATOM   1723  CD  GLU A 252       9.789   9.493  -6.743  1.00 84.57           C  
ATOM   1724  OE1 GLU A 252       8.875   9.686  -7.574  1.00 86.65           O  
ATOM   1725  OE2 GLU A 252      10.857  10.141  -6.742  1.00 81.89           O  
ATOM   1726  N   ALA A 253       8.902   9.288  -1.373  1.00 44.76           N  
ATOM   1727  CA  ALA A 253       9.641   9.758  -0.206  1.00 45.28           C  
ATOM   1728  C   ALA A 253       9.862   8.630   0.792  1.00 43.93           C  
ATOM   1729  O   ALA A 253      10.947   8.507   1.371  1.00 35.95           O  
ATOM   1730  CB  ALA A 253       8.904  10.923   0.452  1.00 45.62           C  
ATOM   1731  N   ILE A 254       8.843   7.794   1.007  1.00 33.86           N  
ATOM   1732  CA  ILE A 254       9.002   6.646   1.894  1.00 33.77           C  
ATOM   1733  C   ILE A 254      10.077   5.709   1.362  1.00 29.54           C  
ATOM   1734  O   ILE A 254      10.933   5.229   2.115  1.00 30.38           O  
ATOM   1735  CB  ILE A 254       7.652   5.928   2.074  1.00 32.37           C  
ATOM   1736  CG1 ILE A 254       6.746   6.739   3.006  1.00 44.11           C  
ATOM   1737  CG2 ILE A 254       7.858   4.513   2.599  1.00 29.63           C  
ATOM   1738  CD1 ILE A 254       5.270   6.449   2.833  1.00 39.16           C  
ATOM   1739  N   ALA A 255      10.064   5.450   0.051  1.00 31.03           N  
ATOM   1740  CA  ALA A 255      11.052   4.550  -0.534  1.00 37.90           C  
ATOM   1741  C   ALA A 255      12.463   5.112  -0.402  1.00 31.24           C  
ATOM   1742  O   ALA A 255      13.402   4.382  -0.063  1.00 30.05           O  
ATOM   1743  CB  ALA A 255      10.715   4.289  -2.001  1.00 36.78           C  
ATOM   1744  N   GLU A 256      12.631   6.409  -0.672  1.00 34.77           N  
ATOM   1745  CA  GLU A 256      13.952   7.021  -0.577  1.00 39.68           C  
ATOM   1746  C   GLU A 256      14.462   7.015   0.858  1.00 32.69           C  
ATOM   1747  O   GLU A 256      15.665   6.853   1.097  1.00 32.84           O  
ATOM   1748  CB  GLU A 256      13.904   8.447  -1.126  1.00 37.80           C  
ATOM   1749  N   THR A 257      13.564   7.192   1.828  1.00 28.51           N  
ATOM   1750  CA  THR A 257      13.987   7.185   3.222  1.00 29.66           C  
ATOM   1751  C   THR A 257      14.402   5.787   3.666  1.00 29.74           C  
ATOM   1752  O   THR A 257      15.395   5.628   4.387  1.00 25.80           O  
ATOM   1753  CB  THR A 257      12.869   7.740   4.101  1.00 33.32           C  
ATOM   1754  OG1 THR A 257      12.430   8.994   3.561  1.00 36.44           O  
ATOM   1755  CG2 THR A 257      13.371   7.962   5.517  1.00 38.39           C  
ATOM   1756  N   LEU A 258      13.666   4.761   3.232  1.00 30.93           N  
ATOM   1757  CA  LEU A 258      14.076   3.389   3.522  1.00 28.78           C  
ATOM   1758  C   LEU A 258      15.433   3.076   2.904  1.00 24.59           C  
ATOM   1759  O   LEU A 258      16.257   2.387   3.514  1.00 24.28           O  
ATOM   1760  CB  LEU A 258      13.017   2.407   3.019  1.00 28.95           C  
ATOM   1761  CG  LEU A 258      11.731   2.379   3.848  1.00 32.50           C  
ATOM   1762  CD1 LEU A 258      10.657   1.575   3.136  1.00 33.72           C  
ATOM   1763  CD2 LEU A 258      12.017   1.805   5.229  1.00 29.99           C  
ATOM   1764  N   LYS A 259      15.682   3.574   1.690  1.00 29.03           N  
ATOM   1765  CA  LYS A 259      16.980   3.362   1.055  1.00 32.42           C  
ATOM   1766  C   LYS A 259      18.103   4.004   1.861  1.00 35.22           C  
ATOM   1767  O   LYS A 259      19.187   3.423   2.004  1.00 31.87           O  
ATOM   1768  CB  LYS A 259      16.959   3.916  -0.370  1.00 34.09           C  
ATOM   1769  CG  LYS A 259      17.352   2.907  -1.437  1.00 67.78           C  
ATOM   1770  N   ALA A 260      17.862   5.202   2.399  1.00 26.95           N  
ATOM   1771  CA  ALA A 260      18.879   5.868   3.209  1.00 33.93           C  
ATOM   1772  C   ALA A 260      19.109   5.128   4.519  1.00 29.09           C  
ATOM   1773  O   ALA A 260      20.244   5.040   5.003  1.00 24.21           O  
ATOM   1774  CB  ALA A 260      18.468   7.317   3.473  1.00 34.25           C  
ATOM   1775  N   ILE A 261      18.039   4.597   5.111  1.00 25.86           N  
ATOM   1776  CA  ILE A 261      18.159   3.796   6.327  1.00 23.87           C  
ATOM   1777  C   ILE A 261      19.002   2.555   6.063  1.00 23.50           C  
ATOM   1778  O   ILE A 261      19.911   2.225   6.834  1.00 23.98           O  
ATOM   1779  CB  ILE A 261      16.760   3.428   6.860  1.00 24.26           C  
ATOM   1780  CG1 ILE A 261      16.096   4.646   7.516  1.00 25.01           C  
ATOM   1781  CG2 ILE A 261      16.836   2.249   7.835  1.00 24.05           C  
ATOM   1782  CD1 ILE A 261      14.564   4.565   7.568  1.00 26.18           C  
ATOM   1783  N   ALA A 262      18.712   1.847   4.967  1.00 23.63           N  
ATOM   1784  CA  ALA A 262      19.480   0.650   4.634  1.00 23.13           C  
ATOM   1785  C   ALA A 262      20.950   0.984   4.417  1.00 27.55           C  
ATOM   1786  O   ALA A 262      21.835   0.260   4.886  1.00 26.90           O  
ATOM   1787  CB  ALA A 262      18.900  -0.020   3.389  1.00 25.35           C  
ATOM   1788  N   ASP A 263      21.229   2.084   3.716  1.00 28.35           N  
ATOM   1789  CA  ASP A 263      22.612   2.449   3.433  1.00 28.64           C  
ATOM   1790  C   ASP A 263      23.345   2.882   4.699  1.00 28.30           C  
ATOM   1791  O   ASP A 263      24.524   2.560   4.880  1.00 28.18           O  
ATOM   1792  CB  ASP A 263      22.646   3.553   2.378  1.00 35.84           C  
ATOM   1793  CG  ASP A 263      22.831   3.009   0.975  1.00 59.16           C  
ATOM   1794  OD1 ASP A 263      23.481   1.952   0.823  1.00 79.25           O  
ATOM   1795  OD2 ASP A 263      22.317   3.633   0.024  1.00 67.02           O  
ATOM   1796  N   THR A 264      22.666   3.608   5.591  1.00 25.89           N  
ATOM   1797  CA  THR A 264      23.294   4.003   6.848  1.00 22.78           C  
ATOM   1798  C   THR A 264      23.588   2.788   7.724  1.00 28.07           C  
ATOM   1799  O   THR A 264      24.637   2.723   8.379  1.00 23.58           O  
ATOM   1800  CB  THR A 264      22.403   5.003   7.589  1.00 22.29           C  
ATOM   1801  OG1 THR A 264      22.113   6.112   6.726  1.00 29.96           O  
ATOM   1802  CG2 THR A 264      23.089   5.517   8.844  1.00 25.03           C  
ATOM   1803  N   LEU A 265      22.684   1.805   7.734  1.00 25.75           N  
ATOM   1804  CA  LEU A 265      22.925   0.592   8.512  1.00 22.79           C  
ATOM   1805  C   LEU A 265      24.110  -0.196   7.974  1.00 26.23           C  
ATOM   1806  O   LEU A 265      24.828  -0.843   8.747  1.00 23.82           O  
ATOM   1807  CB  LEU A 265      21.671  -0.282   8.525  1.00 24.73           C  
ATOM   1808  CG  LEU A 265      20.588   0.176   9.497  1.00 28.26           C  
ATOM   1809  CD1 LEU A 265      19.278  -0.514   9.177  1.00 24.26           C  
ATOM   1810  CD2 LEU A 265      21.021  -0.104  10.931  1.00 28.05           C  
ATOM   1811  N   LYS A 266      24.329  -0.165   6.659  1.00 26.12           N  
ATOM   1812  CA  LYS A 266      25.498  -0.835   6.100  1.00 30.25           C  
ATOM   1813  C   LYS A 266      26.785  -0.191   6.599  1.00 29.56           C  
ATOM   1814  O   LYS A 266      27.752  -0.889   6.922  1.00 30.19           O  
ATOM   1815  CB  LYS A 266      25.442  -0.815   4.573  1.00 31.04           C  
ATOM   1816  CG  LYS A 266      24.511  -1.854   3.970  1.00 43.04           C  
ATOM   1817  CD  LYS A 266      24.476  -1.745   2.451  1.00 58.41           C  
ATOM   1818  CE  LYS A 266      23.897  -3.000   1.816  1.00 66.35           C  
ATOM   1819  NZ  LYS A 266      23.645  -4.071   2.819  1.00 65.14           N  
ATOM   1820  N   VAL A 267      26.812   1.142   6.673  1.00 28.75           N  
ATOM   1821  CA  VAL A 267      27.976   1.836   7.219  1.00 32.21           C  
ATOM   1822  C   VAL A 267      28.159   1.489   8.690  1.00 28.03           C  
ATOM   1823  O   VAL A 267      29.281   1.251   9.155  1.00 30.84           O  
ATOM   1824  CB  VAL A 267      27.839   3.356   7.011  1.00 32.74           C  
ATOM   1825  CG1 VAL A 267      28.968   4.095   7.720  1.00 34.06           C  
ATOM   1826  CG2 VAL A 267      27.823   3.691   5.527  1.00 37.74           C  
ATOM   1827  N   ILE A 268      27.062   1.460   9.447  1.00 23.70           N  
ATOM   1828  CA  ILE A 268      27.135   1.095  10.860  1.00 24.37           C  
ATOM   1829  C   ILE A 268      27.696  -0.314  11.017  1.00 30.31           C  
ATOM   1830  O   ILE A 268      28.575  -0.560  11.850  1.00 26.36           O  
ATOM   1831  CB  ILE A 268      25.751   1.228  11.520  1.00 27.56           C  
ATOM   1832  CG1 ILE A 268      25.378   2.706  11.678  1.00 26.98           C  
ATOM   1833  CG2 ILE A 268      25.729   0.513  12.869  1.00 31.36           C  
ATOM   1834  CD1 ILE A 268      23.885   2.949  11.818  1.00 25.19           C  
ATOM   1835  N   ALA A 269      27.201  -1.258  10.209  1.00 27.63           N  
ATOM   1836  CA  ALA A 269      27.656  -2.642  10.326  1.00 26.67           C  
ATOM   1837  C   ALA A 269      29.141  -2.768  10.014  1.00 30.24           C  
ATOM   1838  O   ALA A 269      29.867  -3.503  10.695  1.00 28.42           O  
ATOM   1839  CB  ALA A 269      26.840  -3.549   9.403  1.00 33.15           C  
ATOM   1840  N   GLU A 270      29.622  -2.028   9.036  1.00 29.08           N  
ATOM   1841  CA  GLU A 270      31.028  -2.079   8.690  1.00 31.45           C  
ATOM   1842  C   GLU A 270      31.847  -1.490   9.784  1.00 27.48           C  
ATOM   1843  O   GLU A 270      32.840  -2.031  10.141  1.00 31.86           O  
ATOM   1844  CB  GLU A 270      31.332  -1.271   7.460  1.00 38.79           C  
ATOM   1845  CG  GLU A 270      30.849  -1.853   6.184  1.00 61.51           C  
ATOM   1846  CD  GLU A 270      30.861  -0.811   5.093  1.00 79.06           C  
ATOM   1847  OE1 GLU A 270      31.703   0.105   5.166  1.00 72.79           O  
ATOM   1848  OE2 GLU A 270      30.022  -0.910   4.197  1.00 74.61           O  
ATOM   1849  N   THR A 271      31.420  -0.346  10.279  1.00 30.26           N  
ATOM   1850  CA  THR A 271      32.147   0.317  11.355  1.00 36.89           C  
ATOM   1851  C   THR A 271      32.196  -0.555  12.603  1.00 34.39           C  
ATOM   1852  O   THR A 271      33.225  -0.623  13.286  1.00 29.02           O  
ATOM   1853  CB  THR A 271      31.490   1.665  11.666  1.00 33.83           C  
ATOM   1854  OG1 THR A 271      31.487   2.482  10.485  1.00 32.76           O  
ATOM   1855  CG2 THR A 271      32.237   2.390  12.780  1.00 33.36           C  
ATOM   1856  N   LEU A 272      31.090  -1.235  12.912  1.00 30.09           N  
ATOM   1857  CA  LEU A 272      31.048  -2.091  14.091  1.00 29.40           C  
ATOM   1858  C   LEU A 272      31.999  -3.270  13.949  1.00 28.82           C  
ATOM   1859  O   LEU A 272      32.582  -3.729  14.940  1.00 29.63           O  
ATOM   1860  CB  LEU A 272      29.618  -2.577  14.329  1.00 28.34           C  
ATOM   1861  CG  LEU A 272      29.336  -3.162  15.714  1.00 38.03           C  
ATOM   1862  CD1 LEU A 272      29.711  -2.161  16.793  1.00 32.09           C  
ATOM   1863  CD2 LEU A 272      27.867  -3.561  15.829  1.00 39.45           C  
ATOM   1864  N   LYS A 273      32.190  -3.745  12.740  1.00 29.79           N  
ATOM   1865  CA  LYS A 273      33.122  -4.811  12.513  1.00 29.85           C  
ATOM   1866  C   LYS A 273      34.535  -4.314  12.772  1.00 33.78           C  
ATOM   1867  O   LYS A 273      35.325  -5.018  13.306  1.00 34.15           O  
ATOM   1868  CB  LYS A 273      33.000  -5.332  11.109  1.00 35.80           C  
ATOM   1869  CG  LYS A 273      32.280  -6.637  11.044  1.00 48.88           C  
ATOM   1870  CD  LYS A 273      31.357  -6.716   9.863  1.00 55.70           C  
ATOM   1871  CE  LYS A 273      30.628  -8.035   9.851  1.00 77.18           C  
ATOM   1872  N   THR A 274      34.844  -3.099  12.373  1.00 36.35           N  
ATOM   1873  CA  THR A 274      36.162  -2.528  12.645  1.00 37.06           C  
ATOM   1874  C   THR A 274      36.410  -2.407  14.145  1.00 35.95           C  
ATOM   1875  O   THR A 274      37.518  -2.684  14.626  1.00 36.56           O  
ATOM   1876  CB  THR A 274      36.294  -1.161  11.969  1.00 41.81           C  
ATOM   1877  OG1 THR A 274      36.136  -1.305  10.552  1.00 43.30           O  
ATOM   1878  CG2 THR A 274      37.659  -0.543  12.262  1.00 48.05           C  
ATOM   1879  N   ILE A 275      35.387  -1.995  14.896  1.00 33.67           N  
ATOM   1880  CA  ILE A 275      35.498  -1.896  16.348  1.00 31.31           C  
ATOM   1881  C   ILE A 275      35.674  -3.276  16.969  1.00 34.51           C  
ATOM   1882  O   ILE A 275      36.481  -3.457  17.887  1.00 36.13           O  
ATOM   1883  CB  ILE A 275      34.267  -1.172  16.925  1.00 32.69           C  
ATOM   1884  CG1 ILE A 275      34.260   0.297  16.499  1.00 31.45           C  
ATOM   1885  CG2 ILE A 275      34.222  -1.311  18.453  1.00 30.32           C  
ATOM   1886  CD1 ILE A 275      32.899   0.973  16.637  1.00 28.31           C  
ATOM   1887  N   ALA A 276      34.919  -4.268  16.485  1.00 29.49           N  
ATOM   1888  CA  ALA A 276      35.032  -5.619  17.034  1.00 36.21           C  
ATOM   1889  C   ALA A 276      36.443  -6.170  16.874  1.00 39.53           C  
ATOM   1890  O   ALA A 276      36.934  -6.901  17.743  1.00 35.90           O  
ATOM   1891  CB  ALA A 276      34.021  -6.550  16.366  1.00 32.90           C  
ATOM   1892  N   LYS A 277      37.111  -5.838  15.766  1.00 33.19           N  
ATOM   1893  CA  LYS A 277      38.489  -6.285  15.588  1.00 41.21           C  
ATOM   1894  C   LYS A 277      39.451  -5.477  16.450  1.00 36.64           C  
ATOM   1895  O   LYS A 277      40.426  -6.026  16.976  1.00 41.32           O  
ATOM   1896  CB  LYS A 277      38.890  -6.205  14.115  1.00 36.75           C  
ATOM   1897  CG  LYS A 277      38.003  -7.020  13.194  1.00 45.50           C  
ATOM   1898  CD  LYS A 277      38.738  -7.445  11.936  1.00 57.85           C  
ATOM   1899  CE  LYS A 277      38.263  -6.656  10.727  1.00 60.67           C  
ATOM   1900  NZ  LYS A 277      38.531  -7.384   9.455  1.00 83.21           N  
ATOM   1901  N   THR A 278      39.196  -4.174  16.606  1.00 41.11           N  
ATOM   1902  CA  THR A 278      40.070  -3.341  17.431  1.00 46.15           C  
ATOM   1903  C   THR A 278      40.141  -3.859  18.862  1.00 41.78           C  
ATOM   1904  O   THR A 278      41.224  -3.919  19.457  1.00 38.67           O  
ATOM   1905  CB  THR A 278      39.583  -1.889  17.418  1.00 44.32           C  
ATOM   1906  OG1 THR A 278      39.743  -1.335  16.106  1.00 40.70           O  
ATOM   1907  CG2 THR A 278      40.363  -1.046  18.418  1.00 51.47           C  
ATOM   1908  N   LEU A 279      39.000  -4.256  19.423  1.00 37.71           N  
ATOM   1909  CA  LEU A 279      38.937  -4.696  20.812  1.00 39.73           C  
ATOM   1910  C   LEU A 279      39.569  -6.063  21.034  1.00 44.70           C  
ATOM   1911  O   LEU A 279      39.816  -6.428  22.188  1.00 46.65           O  
ATOM   1912  CB  LEU A 279      37.481  -4.713  21.280  1.00 34.04           C  
ATOM   1913  CG  LEU A 279      36.816  -3.335  21.329  1.00 35.52           C  
ATOM   1914  CD1 LEU A 279      35.325  -3.462  21.624  1.00 33.27           C  
ATOM   1915  CD2 LEU A 279      37.500  -2.451  22.362  1.00 47.67           C  
ATOM   1916  N   LYS A 280      39.826  -6.825  19.975  1.00 47.44           N  
ATOM   1917  CA  LYS A 280      40.556  -8.082  20.106  1.00 55.07           C  
ATOM   1918  C   LYS A 280      42.061  -7.833  20.147  1.00 61.12           C  
ATOM   1919  O   LYS A 280      42.591  -7.327  21.136  1.00 64.93           O  
ATOM   1920  CB  LYS A 280      40.220  -9.034  18.955  1.00 53.79           C  
ATOM   1921  CG  LYS A 280      38.795  -9.549  18.954  1.00 52.79           C  
ATOM   1922  CD  LYS A 280      38.528 -10.383  17.712  1.00 64.61           C  
ATOM   1923  CE  LYS A 280      38.220 -11.828  18.072  1.00 65.23           C  
ATOM   1924  NZ  LYS A 280      38.281 -12.718  16.880  1.00 75.96           N  
ENDMDL
MODEL        2
ATOM      1  N   ASP A   1      13.388  -5.440  -2.982  0.00  0.00           N  
ATOM      2  CA  ASP A   1      13.478  -4.377  -2.058  0.00  0.00           C  
ATOM      3  C   ASP A   1      13.391  -4.845  -0.568  0.00  0.00           C  
ATOM      4  O   ASP A   1      14.206  -4.535   0.288  0.00  0.00           O  
ATOM      5  N   ILE A   2      12.301  -5.565  -0.307  0.00  0.00           N  
ATOM      6  CA  ILE A   2      12.087  -6.055   1.066  0.00  0.00           C  
ATOM      7  C   ILE A   2      13.227  -7.000   1.489  0.00  0.00           C  
ATOM      8  O   ILE A   2      13.653  -7.012   2.643  0.00  0.00           O  
ATOM      9  N   GLU A   3      13.727  -7.772   0.526  0.00  0.00           N  
ATOM     10  CA  GLU A   3      14.842  -8.666   0.798  0.00  0.00           C  
ATOM     11  C   GLU A   3      16.102  -7.913   1.333  0.00  0.00           C  
ATOM     12  O   GLU A   3      16.738  -8.308   2.305  0.00  0.00           O  
ATOM     13  N   LYS A   4      16.427  -6.798   0.683  0.00  0.00           N  
ATOM     14  CA  LYS A   4      17.577  -6.040   1.135  0.00  0.00           C  
ATOM     15  C   LYS A   4      17.336  -5.432   2.524  0.00  0.00           C  
ATOM     16  O   LYS A   4      18.253  -5.446   3.340  0.00  0.00           O  
ATOM     17  N   LEU A   5      16.123  -4.980   2.831  0.00  0.00           N  
ATOM     18  CA  LEU A   5      15.782  -4.503   4.119  0.00  0.00           C  
ATOM     19  C   LEU A   5      16.023  -5.574   5.173  0.00  0.00           C  
ATOM     20  O   LEU A   5      16.635  -5.319   6.219  0.00  0.00           O  
ATOM     21  N   CYS A   6      15.575  -6.792   4.874  0.00  0.00           N  
ATOM     22  CA  CYS A   6      15.774  -7.906   5.805  0.00  0.00           C  
ATOM     23  C   CYS A   6      17.319  -8.175   5.958  0.00  0.00           C  
ATOM     24  O   CYS A   6      17.782  -8.399   7.071  0.00  0.00           O  
ATOM     25  N   LYS A   7      18.087  -8.115   4.872  0.00  0.00           N  
ATOM     26  CA  LYS A   7      19.463  -8.258   4.926  0.00  0.00           C  
ATOM     27  C   LYS A   7      20.134  -7.175   5.862  0.00  0.00           C  
ATOM     28  O   LYS A   7      20.987  -7.470   6.692  0.00  0.00           O  
ATOM     29  N   LYS A   8      19.709  -5.923   5.701  0.00  0.00           N  
ATOM     30  CA  LYS A   8      20.259  -4.896   6.528  0.00  0.00           C  
ATOM     31  C   LYS A   8      19.922  -5.124   8.009  0.00  0.00           C  
ATOM     32  O   LYS A   8      20.772  -4.980   8.882  0.00  0.00           O  
ATOM     33  N   ALA A   9      18.684  -5.525   8.287  0.00  0.00           N  
ATOM     34  CA  ALA A   9      18.301  -5.782   9.666  0.00  0.00           C  
ATOM     35  C   ALA A   9      19.135  -6.999  10.195  0.00  0.00           C  
ATOM     36  O   ALA A   9      19.600  -6.959  11.329  0.00  0.00           O  
ATOM     37  N   GLU A  10      19.343  -8.032   9.381  0.00  0.00           N  
ATOM     38  CA  GLU A  10      20.128  -9.120   9.745  0.00  0.00           C  
ATOM     39  C   GLU A  10      21.545  -8.759  10.063  0.00  0.00           C  
ATOM     40  O   GLU A  10      22.078  -9.248  11.056  0.00  0.00           O  
ATOM     41  N   SER A  11      22.134  -7.845   9.304  0.00  0.00           N  
ATOM     42  CA  SER A  11      23.475  -7.333   9.492  0.00  0.00           C  
ATOM     43  C   SER A  11      23.595  -6.631  10.901  0.00  0.00           C  
ATOM     44  O   SER A  11      24.507  -6.837  11.688  0.00  0.00           O  
ATOM     45  N   GLU A  12      22.644  -5.721  11.114  0.00  0.00           N  
ATOM     46  CA  GLU A  12      22.656  -4.985  12.378  0.00  0.00           C  
ATOM     47  C   GLU A  12      22.536  -5.897  13.541  0.00  0.00           C  
ATOM     48  O   GLU A  12      23.279  -5.747  14.520  0.00  0.00           O  
ATOM     49  N   ALA A  13      21.681  -6.913  13.429  0.00  0.00           N  
ATOM     50  CA  ALA A  13      21.526  -7.935  14.496  0.00  0.00           C  
ATOM     51  C   ALA A  13      22.891  -8.675  14.647  0.00  0.00           C  
ATOM     52  O   ALA A  13      23.289  -8.908  15.784  0.00  0.00           O  
ATOM     53  N   ARG A  14      23.604  -8.995  13.569  0.00  0.00           N  
ATOM     54  CA  ARG A  14      24.852  -9.567  13.607  0.00  0.00           C  
ATOM     55  C   ARG A  14      25.867  -8.658  14.366  0.00  0.00           C  
ATOM     56  O   ARG A  14      26.637  -9.166  15.175  0.00  0.00           O  
ATOM     57  N   GLU A  15      25.842  -7.344  14.144  0.00  0.00           N  
ATOM     58  CA  GLU A  15      26.658  -6.450  14.841  0.00  0.00           C  
ATOM     59  C   GLU A  15      26.435  -6.534  16.350  0.00  0.00           C  
ATOM     60  O   GLU A  15      27.375  -6.620  17.152  0.00  0.00           O  
ATOM     61  N   ALA A  16      25.158  -6.553  16.727  0.00  0.00           N  
ATOM     62  CA  ALA A  16      24.824  -6.654  18.163  0.00  0.00           C  
ATOM     63  C   ALA A  16      25.354  -8.032  18.717  0.00  0.00           C  
ATOM     64  O   ALA A  16      25.931  -8.092  19.799  0.00  0.00           O  
ATOM     65  N   ARG A  17      25.166  -9.109  17.957  0.00  0.00           N  
ATOM     66  CA  ARG A  17      25.648 -10.369  18.363  0.00  0.00           C  
ATOM     67  C   ARG A  17      27.112 -10.423  18.493  0.00  0.00           C  
ATOM     68  O   ARG A  17      27.581 -11.063  19.426  0.00  0.00           O  
ATOM     69  N   SER A  18      27.854  -9.788  17.593  0.00  0.00           N  
ATOM     70  CA  SER A  18      29.310  -9.670  17.610  0.00  0.00           C  
ATOM     71  C   SER A  18      29.799  -9.025  18.979  0.00  0.00           C  
ATOM     72  O   SER A  18      30.682  -9.478  19.691  0.00  0.00           O  
ATOM     73  N   LYS A  19      29.202  -7.857  19.218  0.00  0.00           N  
ATOM     74  CA  LYS A  19      29.611  -7.137  20.424  0.00  0.00           C  
ATOM     75  C   LYS A  19      29.286  -7.972  21.682  0.00  0.00           C  
ATOM     76  O   LYS A  19      30.101  -8.049  22.596  0.00  0.00           O  
ATOM     77  N   ALA A  20      28.134  -8.637  21.707  0.00  0.00           N  
ATOM     78  CA  ALA A  20      27.784  -9.481  22.809  0.00  0.00           C  
ATOM     79  C   ALA A  20      28.824 -10.649  22.926  0.00  0.00           C  
ATOM     80  O   ALA A  20      29.259 -10.972  24.026  0.00  0.00           O  
ATOM     81  N   GLU A  21      29.225 -11.246  21.805  0.00  0.00           N  
ATOM     82  CA  GLU A  21      30.189 -12.261  21.821  0.00  0.00           C  
ATOM     83  C   GLU A  21      31.545 -11.762  22.354  0.00  0.00           C  
ATOM     84  O   GLU A  21      32.179 -12.454  23.144  0.00  0.00           O  
ATOM     85  N   GLU A  22      31.963 -10.554  21.983  0.00  0.00           N  
ATOM     86  CA  GLU A  22      33.162  -9.989  22.482  0.00  0.00           C  
ATOM     87  C   GLU A  22      33.067  -9.862  24.065  0.00  0.00           C  
ATOM     88  O   GLU A  22      33.991 -10.205  24.795  0.00  0.00           O  
ATOM     89  N   LEU A  23      31.932  -9.363  24.551  0.00  0.00           N  
ATOM     90  CA  LEU A  23      31.775  -9.234  25.946  0.00  0.00           C  
ATOM     91  C   LEU A  23      31.818 -10.644  26.645  0.00  0.00           C  
ATOM     92  O   LEU A  23      32.457 -10.844  27.673  0.00  0.00           O  
ATOM     93  N   ARG A  24      31.129 -11.611  26.043  0.00  0.00           N  
ATOM     94  CA  ARG A  24      31.140 -12.924  26.614  0.00  0.00           C  
ATOM     95  C   ARG A  24      32.505 -13.529  26.634  0.00  0.00           C  
ATOM     96  O   ARG A  24      32.862 -14.183  27.606  0.00  0.00           O  
ATOM     97  N   GLN A  25      33.256 -13.352  25.552  0.00  0.00           N  
ATOM     98  CA  GLN A  25      34.630 -13.851  25.420  0.00  0.00           C  
ATOM     99  C   GLN A  25      35.558 -13.235  26.534  0.00  0.00           C  
ATOM    100  O   GLN A  25      36.236 -13.946  27.282  0.00  0.00           O  
ATOM    101  N   ARG A  26      35.540 -11.913  26.629  0.00  0.00           N  
ATOM    102  CA  ARG A  26      36.351 -11.244  27.590  0.00  0.00           C  
ATOM    103  C   ARG A  26      36.034 -11.322  29.066  0.00  0.00           C  
ATOM    104  O   ARG A  26      36.722 -10.722  29.894  0.00  0.00           O  
ATOM    105  N   HIS A  27      34.833 -11.826  29.364  0.00  0.00           N  
ATOM    106  CA  HIS A  27      34.335 -11.880  30.766  0.00  0.00           C  
ATOM    107  C   HIS A  27      33.103 -12.867  30.369  0.00  0.00           C  
ATOM    108  O   HIS A  27      32.156 -12.437  29.698  0.00  0.00           O  
ATOM    109  N   PRO A  28      33.166 -14.129  30.805  0.00  0.00           N  
ATOM    110  CA  PRO A  28      32.105 -15.002  30.560  0.00  0.00           C  
ATOM    111  C   PRO A  28      31.014 -14.961  31.695  0.00  0.00           C  
ATOM    112  O   PRO A  28      29.804 -14.991  31.427  0.00  0.00           O  
ATOM    113  N   ASP A  29      31.465 -14.947  32.947  0.00  0.00           N  
ATOM    114  CA  ASP A  29      30.550 -14.938  34.040  0.00  0.00           C  
ATOM    115  C   ASP A  29      30.059 -13.567  34.431  0.00  0.00           C  
ATOM    116  O   ASP A  29      29.308 -13.406  35.384  0.00  0.00           O  
ATOM    117  N   SER A  30      30.443 -12.556  33.655  0.00  0.00           N  
ATOM    118  CA  SER A  30      29.872 -11.197  33.822  0.00  0.00           C  
ATOM    119  C   SER A  30      28.369 -11.097  33.510  0.00  0.00           C  
ATOM    120  O   SER A  30      27.870 -11.646  32.524  0.00  0.00           O  
ATOM    121  N   GLN A  31      27.667 -10.391  34.394  0.00  0.00           N  
ATOM    122  CA  GLN A  31      26.227 -10.180  34.280  0.00  0.00           C  
ATOM    123  C   GLN A  31      25.919  -9.369  32.981  0.00  0.00           C  
ATOM    124  O   GLN A  31      25.001  -9.708  32.243  0.00  0.00           O  
ATOM    125  N   ALA A  32      26.709  -8.335  32.697  0.00  0.00           N  
ATOM    126  CA  ALA A  32      26.542  -7.594  31.513  0.00  0.00           C  
ATOM    127  C   ALA A  32      26.704  -8.399  30.258  0.00  0.00           C  
ATOM    128  O   ALA A  32      25.947  -8.191  29.317  0.00  0.00           O  
ATOM    129  N   ALA A  33      27.693  -9.285  30.221  0.00  0.00           N  
ATOM    130  CA  ALA A  33      27.955 -10.193  29.110  0.00  0.00           C  
ATOM    131  C   ALA A  33      26.671 -11.086  28.772  0.00  0.00           C  
ATOM    132  O   ALA A  33      26.163 -11.246  27.672  0.00  0.00           O  
ATOM    133  N   ARG A  34      26.276 -11.752  29.857  0.00  0.00           N  
ATOM    134  CA  ARG A  34      25.125 -12.685  29.640  0.00  0.00           C  
ATOM    135  C   ARG A  34      23.878 -11.911  29.249  0.00  0.00           C  
ATOM    136  O   ARG A  34      23.150 -12.339  28.360  0.00  0.00           O  
ATOM    137  N   ASP A  35      23.654 -10.739  29.842  0.00  0.00           N  
ATOM    138  CA  ASP A  35      22.530  -9.915  29.485  0.00  0.00           C  
ATOM    139  C   ASP A  35      22.685  -9.485  27.980  0.00  0.00           C  
ATOM    140  O   ASP A  35      21.704  -9.514  27.245  0.00  0.00           O  
ATOM    141  N   ALA A  36      23.889  -9.126  27.537  0.00  0.00           N  
ATOM    142  CA  ALA A  36      24.126  -8.795  26.214  0.00  0.00           C  
ATOM    143  C   ALA A  36      23.823  -9.982  25.253  0.00  0.00           C  
ATOM    144  O   ALA A  36      23.213  -9.782  24.208  0.00  0.00           O  
ATOM    145  N   GLN A  37      24.202 -11.203  25.627  0.00  0.00           N  
ATOM    146  CA  GLN A  37      23.899 -12.340  24.853  0.00  0.00           C  
ATOM    147  C   GLN A  37      22.392 -12.506  24.656  0.00  0.00           C  
ATOM    148  O   GLN A  37      21.884 -12.721  23.546  0.00  0.00           O  
ATOM    149  N   LYS A  38      21.671 -12.356  25.766  0.00  0.00           N  
ATOM    150  CA  LYS A  38      20.194 -12.483  25.687  0.00  0.00           C  
ATOM    151  C   LYS A  38      19.616 -11.316  24.790  0.00  0.00           C  
ATOM    152  O   LYS A  38      18.730 -11.550  23.974  0.00  0.00           O  
ATOM    153  N   LEU A  39      20.140 -10.101  24.934  0.00  0.00           N  
ATOM    154  CA  LEU A  39      19.744  -9.038  24.133  0.00  0.00           C  
ATOM    155  C   LEU A  39      19.987  -9.273  22.637  0.00  0.00           C  
ATOM    156  O   LEU A  39      19.125  -9.011  21.806  0.00  0.00           O  
ATOM    157  N   ALA A  40      21.152  -9.822  22.298  0.00  0.00           N  
ATOM    158  CA  ALA A  40      21.439 -10.109  20.901  0.00  0.00           C  
ATOM    159  C   ALA A  40      20.453 -11.198  20.387  0.00  0.00           C  
ATOM    160  O   ALA A  40      19.966 -11.074  19.267  0.00  0.00           O  
ATOM    161  N   SER A  41      20.129 -12.209  21.189  0.00  0.00           N  
ATOM    162  CA  SER A  41      19.201 -13.176  20.848  0.00  0.00           C  
ATOM    163  C   SER A  41      17.837 -12.600  20.542  0.00  0.00           C  
ATOM    164  O   SER A  41      17.221 -12.976  19.548  0.00  0.00           O  
ATOM    165  N   GLN A  42      17.398 -11.638  21.342  0.00  0.00           N  
ATOM    166  CA  GLN A  42      16.118 -10.958  21.186  0.00  0.00           C  
ATOM    167  C   GLN A  42      16.097 -10.165  19.838  0.00  0.00           C  
ATOM    168  O   GLN A  42      15.149 -10.201  19.068  0.00  0.00           O  
ATOM    169  N   ALA A  43      17.169  -9.399  19.635  0.00  0.00           N  
ATOM    170  CA  ALA A  43      17.279  -8.618  18.407  0.00  0.00           C  
ATOM    171  C   ALA A  43      17.181  -9.564  17.172  0.00  0.00           C  
ATOM    172  O   ALA A  43      16.470  -9.277  16.213  0.00  0.00           O  
ATOM    173  N   GLU A  44      17.886 -10.693  17.215  0.00  0.00           N  
ATOM    174  CA  GLU A  44      17.835 -11.604  16.132  0.00  0.00           C  
ATOM    175  C   GLU A  44      16.365 -12.180  15.981  0.00  0.00           C  
ATOM    176  O   GLU A  44      15.851 -12.301  14.874  0.00  0.00           O  
ATOM    177  N   GLU A  45      15.715 -12.496  17.100  0.00  0.00           N  
ATOM    178  CA  GLU A  45      14.390 -12.954  17.057  0.00  0.00           C  
ATOM    179  C   GLU A  45      13.410 -11.909  16.430  0.00  0.00           C  
ATOM    180  O   GLU A  45      12.564 -12.234  15.603  0.00  0.00           O  
ATOM    181  N   ALA A  46      13.564 -10.646  16.822  0.00  0.00           N  
ATOM    182  CA  ALA A  46      12.720  -9.625  16.263  0.00  0.00           C  
ATOM    183  C   ALA A  46      12.944  -9.512  14.707  0.00  0.00           C  
ATOM    184  O   ALA A  46      12.007  -9.417  13.922  0.00  0.00           O  
ATOM    185  N   VAL A  47      14.210  -9.537  14.298  0.00  0.00           N  
ATOM    186  CA  VAL A  47      14.486  -9.450  12.897  0.00  0.00           C  
ATOM    187  C   VAL A  47      13.920 -10.697  12.128  0.00  0.00           C  
ATOM    188  O   VAL A  47      13.343 -10.568  11.053  0.00  0.00           O  
ATOM    189  N   LYS A  48      14.066 -11.884  12.713  0.00  0.00           N  
ATOM    190  CA  LYS A  48      13.528 -13.053  12.109  0.00  0.00           C  
ATOM    191  C   LYS A  48      11.965 -12.962  11.952  0.00  0.00           C  
ATOM    192  O   LYS A  48      11.395 -13.284  10.916  0.00  0.00           O  
ATOM    193  N   LEU A  49      11.302 -12.501  13.011  0.00  0.00           N  
ATOM    194  CA  LEU A  49       9.877 -12.376  12.929  0.00  0.00           C  
ATOM    195  C   LEU A  49       9.461 -11.363  11.830  0.00  0.00           C  
ATOM    196  O   LEU A  49       8.502 -11.498  11.071  0.00  0.00           O  
ATOM    197  N   ALA A  50      10.255 -10.293  11.807  0.00  0.00           N  
ATOM    198  CA  ALA A  50       9.879  -9.219  10.810  0.00  0.00           C  
ATOM    199  C   ALA A  50      10.019  -9.795   9.346  0.00  0.00           C  
ATOM    200  O   ALA A  50       9.182  -9.603   8.470  0.00  0.00           O  
ATOM    201  N   CYS A  51      11.117 -10.515   9.127  0.00  0.00           N  
ATOM    202  CA  CYS A  51      11.312 -11.065   7.801  0.00  0.00           C  
ATOM    203  C   CYS A  51      10.257 -12.137   7.487  0.00  0.00           C  
ATOM    204  O   CYS A  51       9.749 -12.175   6.371  0.00  0.00           O  
ATOM    205  N   GLU A  52       9.875 -12.955   8.465  0.00  0.00           N  
ATOM    206  CA  GLU A  52       8.838 -13.933   8.278  0.00  0.00           C  
ATOM    207  C   GLU A  52       7.547 -13.271   7.929  0.00  0.00           C  
ATOM    208  O   GLU A  52       6.865 -13.722   6.997  0.00  0.00           O  
ATOM    209  N   LEU A  53       7.221 -12.163   8.595  0.00  0.00           N  
ATOM    210  CA  LEU A  53       6.013 -11.390   8.291  0.00  0.00           C  
ATOM    211  C   LEU A  53       6.117 -10.840   6.871  0.00  0.00           C  
ATOM    212  O   LEU A  53       5.102 -10.891   6.186  0.00  0.00           O  
ATOM    213  N   ALA A  54       7.278 -10.404   6.383  0.00  0.00           N  
ATOM    214  CA  ALA A  54       7.502 -10.003   5.090  0.00  0.00           C  
ATOM    215  C   ALA A  54       7.122 -11.192   4.099  0.00  0.00           C  
ATOM    216  O   ALA A  54       6.447 -10.968   3.099  0.00  0.00           O  
ATOM    217  N   GLN A  55       7.554 -12.414   4.402  0.00  0.00           N  
ATOM    218  CA  GLN A  55       7.234 -13.503   3.620  0.00  0.00           C  
ATOM    219  C   GLN A  55       5.734 -13.742   3.514  0.00  0.00           C  
ATOM    220  O   GLN A  55       5.199 -13.977   2.435  0.00  0.00           O  
ATOM    221  N   GLU A  56       5.052 -13.613   4.645  0.00  0.00           N  
ATOM    222  CA  GLU A  56       3.595 -13.804   4.720  0.00  0.00           C  
ATOM    223  C   GLU A  56       2.719 -12.664   3.946  0.00  0.00           C  
ATOM    224  O   GLU A  56       1.604 -12.916   3.506  0.00  0.00           O  
ATOM    225  N   HIS A  57       3.318 -11.488   3.961  0.00  0.00           N  
ATOM    226  CA  HIS A  57       2.642 -10.362   3.403  0.00  0.00           C  
ATOM    227  C   HIS A  57       3.829  -9.814   2.670  0.00  0.00           C  
ATOM    228  O   HIS A  57       4.882  -9.481   3.209  0.00  0.00           O  
ATOM    229  N   PRO A  58       3.657  -9.805   1.354  0.00  0.00           N  
ATOM    230  CA  PRO A  58       4.604  -9.387   0.246  0.00  0.00           C  
ATOM    231  C   PRO A  58       4.223  -7.902  -0.010  0.00  0.00           C  
ATOM    232  O   PRO A  58       3.052  -7.602  -0.244  0.00  0.00           O  
ATOM    233  N   ASN A  59       5.216  -7.023   0.015  0.00  0.00           N  
ATOM    234  CA  ASN A  59       5.038  -5.609  -0.259  0.00  0.00           C  
ATOM    235  C   ASN A  59       4.067  -4.817   0.593  0.00  0.00           C  
ATOM    236  O   ASN A  59       3.929  -3.612   0.296  0.00  0.00           O  
ATOM    237  N   ALA A  60       3.443  -5.455   1.520  0.00  0.00           N  
ATOM    238  CA  ALA A  60       2.594  -4.883   2.567  0.00  0.00           C  
ATOM    239  C   ALA A  60       3.318  -3.878   3.575  0.00  0.00           C  
ATOM    240  O   ALA A  60       4.301  -4.196   4.243  0.00  0.00           O  
ATOM    241  N   ASP A  61       2.698  -2.703   3.710  0.00  0.00           N  
ATOM    242  CA  ASP A  61       3.201  -1.706   4.575  0.00  0.00           C  
ATOM    243  C   ASP A  61       3.539  -2.209   5.952  0.00  0.00           C  
ATOM    244  O   ASP A  61       4.544  -1.808   6.536  0.00  0.00           O  
ATOM    245  N   ILE A  62       2.732  -3.140   6.458  0.00  0.00           N  
ATOM    246  CA  ILE A  62       2.992  -3.748   7.774  0.00  0.00           C  
ATOM    247  C   ILE A  62       4.361  -4.495   7.816  0.00  0.00           C  
ATOM    248  O   ILE A  62       5.005  -4.549   8.861  0.00  0.00           O  
ATOM    249  N   ALA A  63       4.767  -5.059   6.685  0.00  0.00           N  
ATOM    250  CA  ALA A  63       5.980  -5.821   6.613  0.00  0.00           C  
ATOM    251  C   ALA A  63       7.237  -4.900   6.777  0.00  0.00           C  
ATOM    252  O   ALA A  63       8.203  -5.045   7.510  0.00  0.00           O  
ATOM    253  N   LYS A  64       7.147  -3.915   5.882  0.00  0.00           N  
ATOM    254  CA  LYS A  64       8.399  -2.986   5.870  0.00  0.00           C  
ATOM    255  C   LYS A  64       8.444  -2.200   7.209  0.00  0.00           C  
ATOM    256  O   LYS A  64       9.529  -2.021   7.750  0.00  0.00           O  
ATOM    257  N   LEU A  65       7.302  -1.802   7.767  0.00  0.00           N  
ATOM    258  CA  LEU A  65       7.234  -1.184   9.021  0.00  0.00           C  
ATOM    259  C   LEU A  65       7.896  -2.122  10.136  0.00  0.00           C  
ATOM    260  O   LEU A  65       8.701  -1.699  10.960  0.00  0.00           O  
ATOM    261  N   CYS A  66       7.499  -3.392  10.125  0.00  0.00           N  
ATOM    262  CA  CYS A  66       8.044  -4.272  11.097  0.00  0.00           C  
ATOM    263  C   CYS A  66       9.573  -4.480  10.905  0.00  0.00           C  
ATOM    264  O   CYS A  66      10.337  -4.492  11.865  0.00  0.00           O  
ATOM    265  N   ILE A  67      10.009  -4.596   9.653  0.00  0.00           N  
ATOM    266  CA  ILE A  67      11.412  -4.730   9.391  0.00  0.00           C  
ATOM    267  C   ILE A  67      12.202  -3.482   9.886  0.00  0.00           C  
ATOM    268  O   ILE A  67      13.253  -3.597  10.508  0.00  0.00           O  
ATOM    269  N   LYS A  68      11.664  -2.292   9.622  0.00  0.00           N  
ATOM    270  CA  LYS A  68      12.324  -1.100  10.062  0.00  0.00           C  
ATOM    271  C   LYS A  68      12.367  -1.068  11.639  0.00  0.00           C  
ATOM    272  O   LYS A  68      13.385  -0.719  12.227  0.00  0.00           O  
ATOM    273  N   ALA A  69      11.273  -1.456  12.291  0.00  0.00           N  
ATOM    274  CA  ALA A  69      11.246  -1.504  13.700  0.00  0.00           C  
ATOM    275  C   ALA A  69      12.298  -2.501  14.253  0.00  0.00           C  
ATOM    276  O   ALA A  69      13.014  -2.201  15.202  0.00  0.00           O  
ATOM    277  N   ALA A  70      12.406  -3.672  13.628  0.00  0.00           N  
ATOM    278  CA  ALA A  70      13.384  -4.638  14.073  0.00  0.00           C  
ATOM    279  C   ALA A  70      14.812  -4.083  13.858  0.00  0.00           C  
ATOM    280  O   ALA A  70      15.654  -4.258  14.732  0.00  0.00           O  
ATOM    281  N   SER A  71      15.073  -3.385  12.755  0.00  0.00           N  
ATOM    282  CA  SER A  71      16.312  -2.781  12.518  0.00  0.00           C  
ATOM    283  C   SER A  71      16.644  -1.745  13.635  0.00  0.00           C  
ATOM    284  O   SER A  71      17.761  -1.712  14.140  0.00  0.00           O  
ATOM    285  N   GLU A  72      15.666  -0.931  14.030  0.00  0.00           N  
ATOM    286  CA  GLU A  72      15.880   0.014  15.066  0.00  0.00           C  
ATOM    287  C   GLU A  72      16.217  -0.732  16.407  0.00  0.00           C  
ATOM    288  O   GLU A  72      17.120  -0.324  17.129  0.00  0.00           O  
ATOM    289  N   ALA A  73      15.512  -1.822  16.704  0.00  0.00           N  
ATOM    290  CA  ALA A  73      15.785  -2.573  17.858  0.00  0.00           C  
ATOM    291  C   ALA A  73      17.239  -3.144  17.830  0.00  0.00           C  
ATOM    292  O   ALA A  73      17.959  -3.089  18.822  0.00  0.00           O  
ATOM    293  N   ALA A  74      17.661  -3.661  16.678  0.00  0.00           N  
ATOM    294  CA  ALA A  74      18.992  -4.182  16.569  0.00  0.00           C  
ATOM    295  C   ALA A  74      20.039  -3.033  16.770  0.00  0.00           C  
ATOM    296  O   ALA A  74      21.037  -3.227  17.455  0.00  0.00           O  
ATOM    297  N   GLU A  75      19.785  -1.851  16.209  0.00  0.00           N  
ATOM    298  CA  GLU A  75      20.647  -0.748  16.394  0.00  0.00           C  
ATOM    299  C   GLU A  75      20.751  -0.365  17.883  0.00  0.00           C  
ATOM    300  O   GLU A  75      21.841  -0.121  18.390  0.00  0.00           O  
ATOM    301  N   ALA A  76      19.625  -0.351  18.593  0.00  0.00           N  
ATOM    302  CA  ALA A  76      19.649  -0.025  19.995  0.00  0.00           C  
ATOM    303  C   ALA A  76      20.458  -1.133  20.762  0.00  0.00           C  
ATOM    304  O   ALA A  76      21.239  -0.798  21.647  0.00  0.00           O  
ATOM    305  N   ALA A  77      20.300  -2.406  20.405  0.00  0.00           N  
ATOM    306  CA  ALA A  77      21.033  -3.435  20.969  0.00  0.00           C  
ATOM    307  C   ALA A  77      22.588  -3.238  20.773  0.00  0.00           C  
ATOM    308  O   ALA A  77      23.383  -3.399  21.694  0.00  0.00           O  
ATOM    309  N   SER A  78      22.983  -2.874  19.554  0.00  0.00           N  
ATOM    310  CA  SER A  78      24.365  -2.649  19.315  0.00  0.00           C  
ATOM    311  C   SER A  78      24.953  -1.529  20.117  0.00  0.00           C  
ATOM    312  O   SER A  78      26.044  -1.657  20.666  0.00  0.00           O  
ATOM    313  N   LYS A  79      24.191  -0.454  20.268  0.00  0.00           N  
ATOM    314  CA  LYS A  79      24.594   0.729  21.045  0.00  0.00           C  
ATOM    315  C   LYS A  79      24.790   0.317  22.574  0.00  0.00           C  
ATOM    316  O   LYS A  79      25.755   0.635  23.252  0.00  0.00           O  
ATOM    317  N   ALA A  80      23.739  -0.338  23.069  0.00  0.00           N  
ATOM    318  CA  ALA A  80      23.784  -0.751  24.466  0.00  0.00           C  
ATOM    319  C   ALA A  80      24.999  -1.693  24.727  0.00  0.00           C  
ATOM    320  O   ALA A  80      25.716  -1.547  25.711  0.00  0.00           O  
ATOM    321  N   ALA A  81      25.231  -2.637  23.817  0.00  0.00           N  
ATOM    322  CA  ALA A  81      26.351  -3.526  23.978  0.00  0.00           C  
ATOM    323  C   ALA A  81      27.681  -2.729  23.918  0.00  0.00           C  
ATOM    324  O   ALA A  81      28.580  -2.975  24.715  0.00  0.00           O  
ATOM    325  N   GLU A  82      27.784  -1.761  23.010  0.00  0.00           N  
ATOM    326  CA  GLU A  82      28.953  -0.955  22.924  0.00  0.00           C  
ATOM    327  C   GLU A  82      29.141  -0.139  24.182  0.00  0.00           C  
ATOM    328  O   GLU A  82      30.274  -0.048  24.643  0.00  0.00           O  
ATOM    329  N   LEU A  83      28.082   0.381  24.799  0.00  0.00           N  
ATOM    330  CA  LEU A  83      28.157   1.088  26.033  0.00  0.00           C  
ATOM    331  C   LEU A  83      28.725   0.138  27.102  0.00  0.00           C  
ATOM    332  O   LEU A  83      29.609   0.552  27.867  0.00  0.00           O  
ATOM    333  N   ALA A  84      28.271  -1.113  27.130  0.00  0.00           N  
ATOM    334  CA  ALA A  84      28.772  -2.101  28.010  0.00  0.00           C  
ATOM    335  C   ALA A  84      30.332  -2.311  27.801  0.00  0.00           C  
ATOM    336  O   ALA A  84      31.096  -2.375  28.758  0.00  0.00           O  
ATOM    337  N   GLN A  85      30.765  -2.398  26.544  0.00  0.00           N  
ATOM    338  CA  GLN A  85      32.137  -2.535  26.278  0.00  0.00           C  
ATOM    339  C   GLN A  85      32.978  -1.311  26.825  0.00  0.00           C  
ATOM    340  O   GLN A  85      34.027  -1.447  27.447  0.00  0.00           O  
ATOM    341  N   ARG A  86      32.462  -0.112  26.564  0.00  0.00           N  
ATOM    342  CA  ARG A  86      33.173   1.042  27.041  0.00  0.00           C  
ATOM    343  C   ARG A  86      33.192   1.194  28.652  0.00  0.00           C  
ATOM    344  O   ARG A  86      33.925   1.982  29.258  0.00  0.00           O  
ATOM    345  N   HIS A  87      32.173   0.559  29.223  0.00  0.00           N  
ATOM    346  CA  HIS A  87      32.091   0.752  30.682  0.00  0.00           C  
ATOM    347  C   HIS A  87      31.850  -0.524  31.011  0.00  0.00           C  
ATOM    348  O   HIS A  87      30.828  -1.072  30.568  0.00  0.00           O  
ATOM    349  N   PRO A  88      32.740  -1.135  31.777  0.00  0.00           N  
ATOM    350  CA  PRO A  88      32.614  -2.779  32.124  0.00  0.00           C  
ATOM    351  C   PRO A  88      32.495  -2.356  33.662  0.00  0.00           C  
ATOM    352  O   PRO A  88      33.227  -1.504  34.204  0.00  0.00           O  
ATOM    353  N   ASP A  89      31.511  -2.982  34.297  0.00  0.00           N  
ATOM    354  CA  ASP A  89      31.274  -2.638  35.700  0.00  0.00           C  
ATOM    355  C   ASP A  89      30.491  -1.348  35.702  0.00  0.00           C  
ATOM    356  O   ASP A  89      30.844  -0.506  36.524  0.00  0.00           O  
ATOM    357  N   SER A  90      29.460  -1.198  34.876  0.00  0.00           N  
ATOM    358  CA  SER A  90      28.738   0.099  34.946  0.00  0.00           C  
ATOM    359  C   SER A  90      27.277  -0.518  34.994  0.00  0.00           C  
ATOM    360  O   SER A  90      26.720  -1.278  34.190  0.00  0.00           O  
ATOM    361  N   GLN A  91      26.647  -0.079  36.095  0.00  0.00           N  
ATOM    362  CA  GLN A  91      25.222  -0.294  36.327  0.00  0.00           C  
ATOM    363  C   GLN A  91      24.300   0.466  35.342  0.00  0.00           C  
ATOM    364  O   GLN A  91      23.108   0.180  35.201  0.00  0.00           O  
ATOM    365  N   ALA A  92      24.902   1.441  34.667  0.00  0.00           N  
ATOM    366  CA  ALA A  92      24.239   2.248  33.669  0.00  0.00           C  
ATOM    367  C   ALA A  92      24.255   1.369  32.366  0.00  0.00           C  
ATOM    368  O   ALA A  92      23.249   1.272  31.669  0.00  0.00           O  
ATOM    369  N   ALA A  93      25.384   0.727  32.073  0.00  0.00           N  
ATOM    370  CA  ALA A  93      25.458  -0.119  30.955  0.00  0.00           C  
ATOM    371  C   ALA A  93      24.461  -1.299  31.054  0.00  0.00           C  
ATOM    372  O   ALA A  93      23.773  -1.632  30.093  0.00  0.00           O  
ATOM    373  N   ARG A  94      24.362  -1.903  32.236  0.00  0.00           N  
ATOM    374  CA  ARG A  94      23.436  -2.988  32.411  0.00  0.00           C  
ATOM    375  C   ARG A  94      21.982  -2.466  32.221  0.00  0.00           C  
ATOM    376  O   ARG A  94      21.175  -3.126  31.573  0.00  0.00           O  
ATOM    377  N   ASP A  95      21.667  -1.283  32.746  0.00  0.00           N  
ATOM    378  CA  ASP A  95      20.384  -0.716  32.574  0.00  0.00           C  
ATOM    379  C   ASP A  95      20.112  -0.461  31.059  0.00  0.00           C  
ATOM    380  O   ASP A  95      19.022  -0.750  30.575  0.00  0.00           O  
ATOM    381  N   ALA A  96      21.101   0.043  30.323  0.00  0.00           N  
ATOM    382  CA  ALA A  96      20.950   0.254  28.940  0.00  0.00           C  
ATOM    383  C   ALA A  96      20.687  -1.083  28.199  0.00  0.00           C  
ATOM    384  O   ALA A  96      19.823  -1.145  27.332  0.00  0.00           O  
ATOM    385  N   ILE A  97      21.394  -2.149  28.569  0.00  0.00           N  
ATOM    386  CA  ILE A  97      21.180  -3.418  27.977  0.00  0.00           C  
ATOM    387  C   ILE A  97      19.749  -3.886  28.229  0.00  0.00           C  
ATOM    388  O   ILE A  97      19.058  -4.356  27.314  0.00  0.00           O  
ATOM    389  N   LYS A  98      19.286  -3.704  29.465  0.00  0.00           N  
ATOM    390  CA  LYS A  98      17.906  -4.082  29.814  0.00  0.00           C  
ATOM    391  C   LYS A  98      16.911  -3.277  29.033  0.00  0.00           C  
ATOM    392  O   LYS A  98      15.938  -3.864  28.566  0.00  0.00           O  
ATOM    393  N   LEU A  99      17.163  -1.997  28.797  0.00  0.00           N  
ATOM    394  CA  LEU A  99      16.373  -1.094  28.019  0.00  0.00           C  
ATOM    395  C   LEU A  99      16.240  -1.604  26.573  0.00  0.00           C  
ATOM    396  O   LEU A  99      15.169  -1.671  25.988  0.00  0.00           O  
ATOM    397  N   ALA A 100      17.403  -1.907  25.994  0.00  0.00           N  
ATOM    398  CA  ALA A 100      17.415  -2.384  24.592  0.00  0.00           C  
ATOM    399  C   ALA A 100      16.592  -3.723  24.541  0.00  0.00           C  
ATOM    400  O   ALA A 100      15.829  -3.901  23.596  0.00  0.00           O  
ATOM    401  N   SER A 101      16.713  -4.610  25.527  0.00  0.00           N  
ATOM    402  CA  SER A 101      15.972  -5.752  25.616  0.00  0.00           C  
ATOM    403  C   SER A 101      14.431  -5.464  25.635  0.00  0.00           C  
ATOM    404  O   SER A 101      13.653  -6.102  24.932  0.00  0.00           O  
ATOM    405  N   GLN A 102      14.019  -4.480  26.432  0.00  0.00           N  
ATOM    406  CA  GLN A 102      12.629  -4.141  26.478  0.00  0.00           C  
ATOM    407  C   GLN A 102      12.143  -3.625  25.095  0.00  0.00           C  
ATOM    408  O   GLN A 102      11.072  -3.997  24.630  0.00  0.00           O  
ATOM    409  N   ALA A 103      12.952  -2.799  24.433  0.00  0.00           N  
ATOM    410  CA  ALA A 103      12.593  -2.314  23.143  0.00  0.00           C  
ATOM    411  C   ALA A 103      12.482  -3.500  22.135  0.00  0.00           C  
ATOM    412  O   ALA A 103      11.548  -3.551  21.342  0.00  0.00           O  
ATOM    413  N   ALA A 104      13.411  -4.453  22.195  0.00  0.00           N  
ATOM    414  CA  ALA A 104      13.356  -5.583  21.346  0.00  0.00           C  
ATOM    415  C   ALA A 104      12.041  -6.404  21.622  0.00  0.00           C  
ATOM    416  O   ALA A 104      11.365  -6.836  20.695  0.00  0.00           O  
ATOM    417  N   GLU A 105      11.693  -6.588  22.895  0.00  0.00           N  
ATOM    418  CA  GLU A 105      10.506  -7.282  23.221  0.00  0.00           C  
ATOM    419  C   GLU A 105       9.240  -6.544  22.703  0.00  0.00           C  
ATOM    420  O   GLU A 105       8.331  -7.176  22.174  0.00  0.00           O  
ATOM    421  N   ALA A 106       9.207  -5.217  22.812  0.00  0.00           N  
ATOM    422  CA  ALA A 106       8.122  -4.463  22.297  0.00  0.00           C  
ATOM    423  C   ALA A 106       7.972  -4.678  20.752  0.00  0.00           C  
ATOM    424  O   ALA A 106       6.880  -4.887  20.234  0.00  0.00           O  
ATOM    425  N   VAL A 107       9.095  -4.634  20.038  0.00  0.00           N  
ATOM    426  CA  VAL A 107       9.034  -4.829  18.627  0.00  0.00           C  
ATOM    427  C   VAL A 107       8.557  -6.284  18.293  0.00  0.00           C  
ATOM    428  O   VAL A 107       7.749  -6.475  17.390  0.00  0.00           O  
ATOM    429  N   LYS A 108       9.023  -7.279  19.045  0.00  0.00           N  
ATOM    430  CA  LYS A 108       8.589  -8.611  18.858  0.00  0.00           C  
ATOM    431  C   LYS A 108       7.019  -8.729  19.065  0.00  0.00           C  
ATOM    432  O   LYS A 108       6.303  -9.352  18.288  0.00  0.00           O  
ATOM    433  N   LEU A 109       6.529  -8.112  20.137  0.00  0.00           N  
ATOM    434  CA  LEU A 109       5.125  -8.172  20.376  0.00  0.00           C  
ATOM    435  C   LEU A 109       4.312  -7.462  19.274  0.00  0.00           C  
ATOM    436  O   LEU A 109       3.289  -7.966  18.825  0.00  0.00           O  
ATOM    437  N   ALA A 110       4.802  -6.317  18.802  0.00  0.00           N  
ATOM    438  CA  ALA A 110       4.130  -5.620  17.736  0.00  0.00           C  
ATOM    439  C   ALA A 110       4.104  -6.520  16.439  0.00  0.00           C  
ATOM    440  O   ALA A 110       3.086  -6.619  15.765  0.00  0.00           O  
ATOM    441  N   CYS A 111       5.224  -7.173  16.129  0.00  0.00           N  
ATOM    442  CA  CYS A 111       5.267  -8.024  15.005  0.00  0.00           C  
ATOM    443  C   CYS A 111       4.278  -9.213  15.154  0.00  0.00           C  
ATOM    444  O   CYS A 111       3.575  -9.561  14.212  0.00  0.00           O  
ATOM    445  N   GLU A 112       4.201  -9.799  16.348  0.00  0.00           N  
ATOM    446  CA  GLU A 112       3.275 -10.867  16.577  0.00  0.00           C  
ATOM    447  C   GLU A 112       1.823 -10.370  16.380  0.00  0.00           C  
ATOM    448  O   GLU A 112       1.016 -11.048  15.753  0.00  0.00           O  
ATOM    449  N   LEU A 113       1.505  -9.179  16.883  0.00  0.00           N  
ATOM    450  CA  LEU A 113       0.200  -8.643  16.715  0.00  0.00           C  
ATOM    451  C   LEU A 113      -0.074  -8.405  15.202  0.00  0.00           C  
ATOM    452  O   LEU A 113      -1.164  -8.712  14.727  0.00  0.00           O  
ATOM    453  N   ALA A 114       0.907  -7.906  14.452  0.00  0.00           N  
ATOM    454  CA  ALA A 114       0.762  -7.717  13.068  0.00  0.00           C  
ATOM    455  C   ALA A 114       0.506  -9.072  12.353  0.00  0.00           C  
ATOM    456  O   ALA A 114      -0.356  -9.148  11.483  0.00  0.00           O  
ATOM    457  N   GLN A 115       1.213 -10.132  12.740  0.00  0.00           N  
ATOM    458  CA  GLN A 115       1.001 -11.408  12.184  0.00  0.00           C  
ATOM    459  C   GLN A 115      -0.484 -11.849  12.402  0.00  0.00           C  
ATOM    460  O   GLN A 115      -1.170 -12.325  11.500  0.00  0.00           O  
ATOM    461  N   GLU A 116      -0.942 -11.655  13.632  0.00  0.00           N  
ATOM    462  CA  GLU A 116      -2.283 -12.048  14.000  0.00  0.00           C  
ATOM    463  C   GLU A 116      -3.362 -11.230  13.367  0.00  0.00           C  
ATOM    464  O   GLU A 116      -4.435 -11.732  13.059  0.00  0.00           O  
ATOM    465  N   HIS A 117      -3.078  -9.937  13.207  0.00  0.00           N  
ATOM    466  CA  HIS A 117      -4.080  -8.976  12.621  0.00  0.00           C  
ATOM    467  C   HIS A 117      -3.289  -8.034  11.618  0.00  0.00           C  
ATOM    468  O   HIS A 117      -3.073  -6.856  11.947  0.00  0.00           O  
ATOM    469  N   PRO A 118      -2.979  -8.517  10.423  0.00  0.00           N  
ATOM    470  CA  PRO A 118      -2.275  -7.756   9.463  0.00  0.00           C  
ATOM    471  C   PRO A 118      -3.039  -6.489   8.967  0.00  0.00           C  
ATOM    472  O   PRO A 118      -2.446  -5.437   8.736  0.00  0.00           O  
ATOM    473  N   ASN A 119      -4.346  -6.638   8.763  0.00  0.00           N  
ATOM    474  CA  ASN A 119      -5.129  -5.517   8.295  0.00  0.00           C  
ATOM    475  C   ASN A 119      -5.477  -4.401   9.241  0.00  0.00           C  
ATOM    476  O   ASN A 119      -5.696  -3.242   8.868  0.00  0.00           O  
ATOM    477  N   ALA A 120      -5.491  -4.789  10.519  0.00  0.00           N  
ATOM    478  CA  ALA A 120      -5.888  -3.834  11.610  0.00  0.00           C  
ATOM    479  C   ALA A 120      -5.024  -2.745  11.790  0.00  0.00           C  
ATOM    480  O   ALA A 120      -3.802  -2.923  11.767  0.00  0.00           O  
ATOM    481  N   ASP A 121      -5.591  -1.551  11.954  0.00  0.00           N  
ATOM    482  CA  ASP A 121      -4.849  -0.214  12.144  0.00  0.00           C  
ATOM    483  C   ASP A 121      -4.149  -0.225  13.443  0.00  0.00           C  
ATOM    484  O   ASP A 121      -3.069   0.358  13.498  0.00  0.00           O  
ATOM    485  N   ILE A 122      -4.627  -0.958  14.448  0.00  0.00           N  
ATOM    486  CA  ILE A 122      -3.972  -1.211  15.704  0.00  0.00           C  
ATOM    487  C   ILE A 122      -2.616  -1.785  15.536  0.00  0.00           C  
ATOM    488  O   ILE A 122      -1.764  -1.339  16.294  0.00  0.00           O  
ATOM    489  N   ALA A 123      -2.369  -2.718  14.622  0.00  0.00           N  
ATOM    490  CA  ALA A 123      -1.136  -3.295  14.235  0.00  0.00           C  
ATOM    491  C   ALA A 123      -0.083  -2.154  13.884  0.00  0.00           C  
ATOM    492  O   ALA A 123       1.044  -2.079  14.350  0.00  0.00           O  
ATOM    493  N   LYS A 124      -0.530  -1.341  12.928  0.00  0.00           N  
ATOM    494  CA  LYS A 124       0.391  -0.282  12.467  0.00  0.00           C  
ATOM    495  C   LYS A 124       0.701   0.680  13.653  0.00  0.00           C  
ATOM    496  O   LYS A 124       1.847   1.082  13.830  0.00  0.00           O  
ATOM    497  N   LEU A 125      -0.296   1.006  14.473  0.00  0.00           N  
ATOM    498  CA  LEU A 125      -0.082   1.814  15.611  0.00  0.00           C  
ATOM    499  C   LEU A 125       0.922   1.212  16.583  0.00  0.00           C  
ATOM    500  O   LEU A 125       1.814   1.897  17.075  0.00  0.00           O  
ATOM    501  N   CYS A 126       0.805  -0.090  16.810  0.00  0.00           N  
ATOM    502  CA  CYS A 126       1.682  -0.821  17.686  0.00  0.00           C  
ATOM    503  C   CYS A 126       3.156  -0.808  17.181  0.00  0.00           C  
ATOM    504  O   CYS A 126       4.125  -0.560  17.883  0.00  0.00           O  
ATOM    505  N   ILE A 127       3.259  -1.159  15.899  0.00  0.00           N  
ATOM    506  CA  ILE A 127       4.612  -1.205  15.294  0.00  0.00           C  
ATOM    507  C   ILE A 127       5.264   0.226  15.375  0.00  0.00           C  
ATOM    508  O   ILE A 127       6.436   0.350  15.711  0.00  0.00           O  
ATOM    509  N   LYS A 128       4.494   1.276  15.095  0.00  0.00           N  
ATOM    510  CA  LYS A 128       4.987   2.593  15.195  0.00  0.00           C  
ATOM    511  C   LYS A 128       5.450   2.891  16.668  0.00  0.00           C  
ATOM    512  O   LYS A 128       6.515   3.448  16.910  0.00  0.00           O  
ATOM    513  N   ALA A 129       4.623   2.500  17.635  0.00  0.00           N  
ATOM    514  CA  ALA A 129       4.983   2.741  18.999  0.00  0.00           C  
ATOM    515  C   ALA A 129       6.278   1.927  19.361  0.00  0.00           C  
ATOM    516  O   ALA A 129       7.182   2.436  20.015  0.00  0.00           O  
ATOM    517  N   ALA A 130       6.353   0.679  18.903  0.00  0.00           N  
ATOM    518  CA  ALA A 130       7.514  -0.110  19.164  0.00  0.00           C  
ATOM    519  C   ALA A 130       8.777   0.512  18.495  0.00  0.00           C  
ATOM    520  O   ALA A 130       9.840   0.565  19.106  0.00  0.00           O  
ATOM    521  N   SER A 131       8.644   1.009  17.267  0.00  0.00           N  
ATOM    522  CA  SER A 131       9.731   1.645  16.616  0.00  0.00           C  
ATOM    523  C   SER A 131      10.210   2.892  17.404  0.00  0.00           C  
ATOM    524  O   SER A 131      11.404   3.103  17.591  0.00  0.00           O  
ATOM    525  N   GLU A 132       9.266   3.695  17.891  0.00  0.00           N  
ATOM    526  CA  GLU A 132       9.631   4.850  18.650  0.00  0.00           C  
ATOM    527  C   GLU A 132      10.324   4.432  19.968  0.00  0.00           C  
ATOM    528  O   GLU A 132      11.310   5.057  20.346  0.00  0.00           O  
ATOM    529  N   ALA A 133       9.868   3.367  20.624  0.00  0.00           N  
ATOM    530  CA  ALA A 133      10.484   2.865  21.784  0.00  0.00           C  
ATOM    531  C   ALA A 133      11.989   2.464  21.454  0.00  0.00           C  
ATOM    532  O   ALA A 133      12.911   2.785  22.197  0.00  0.00           O  
ATOM    533  N   ALA A 134      12.192   1.767  20.337  0.00  0.00           N  
ATOM    534  CA  ALA A 134      13.499   1.392  19.976  0.00  0.00           C  
ATOM    535  C   ALA A 134      14.391   2.634  19.699  0.00  0.00           C  
ATOM    536  O   ALA A 134      15.539   2.697  20.126  0.00  0.00           O  
ATOM    537  N   GLU A 135      13.836   3.634  19.016  0.00  0.00           N  
ATOM    538  CA  GLU A 135      14.586   4.833  18.754  0.00  0.00           C  
ATOM    539  C   GLU A 135      14.933   5.552  20.068  0.00  0.00           C  
ATOM    540  O   GLU A 135      16.058   6.015  20.224  0.00  0.00           O  
ATOM    541  N   ALA A 136      14.010   5.603  21.027  0.00  0.00           N  
ATOM    542  CA  ALA A 136      14.272   6.199  22.294  0.00  0.00           C  
ATOM    543  C   ALA A 136      15.411   5.413  23.010  0.00  0.00           C  
ATOM    544  O   ALA A 136      16.294   6.038  23.587  0.00  0.00           O  
ATOM    545  N   ALA A 137      15.413   4.083  22.945  0.00  0.00           N  
ATOM    546  CA  ALA A 137      16.428   3.307  23.502  0.00  0.00           C  
ATOM    547  C   ALA A 137      17.786   3.625  22.909  0.00  0.00           C  
ATOM    548  O   ALA A 137      18.758   3.757  23.648  0.00  0.00           O  
ATOM    549  N   SER A 138      17.843   3.820  21.598  0.00  0.00           N  
ATOM    550  CA  SER A 138      19.041   4.164  20.872  0.00  0.00           C  
ATOM    551  C   SER A 138      19.616   5.564  21.392  0.00  0.00           C  
ATOM    552  O   SER A 138      20.781   5.780  21.692  0.00  0.00           O  
ATOM    553  N   LYS A 139      18.686   6.519  21.361  0.00  0.00           N  
ATOM    554  CA  LYS A 139      19.100   7.854  21.781  0.00  0.00           C  
ATOM    555  C   LYS A 139      19.579   7.893  23.234  0.00  0.00           C  
ATOM    556  O   LYS A 139      20.587   8.522  23.541  0.00  0.00           O  
ATOM    557  N   ALA A 140      18.903   7.166  24.121  0.00  0.00           N  
ATOM    558  CA  ALA A 140      19.328   7.095  25.501  0.00  0.00           C  
ATOM    559  C   ALA A 140      20.735   6.484  25.579  0.00  0.00           C  
ATOM    560  O   ALA A 140      21.611   6.995  26.291  0.00  0.00           O  
ATOM    561  N   ALA A 141      20.957   5.417  24.813  0.00  0.00           N  
ATOM    562  CA  ALA A 141      22.258   4.779  24.773  0.00  0.00           C  
ATOM    563  C   ALA A 141      23.334   5.778  24.226  0.00  0.00           C  
ATOM    564  O   ALA A 141      24.428   5.859  24.775  0.00  0.00           O  
ATOM    565  N   GLU A 142      23.004   6.549  23.190  0.00  0.00           N  
ATOM    566  CA  GLU A 142      23.896   7.526  22.680  0.00  0.00           C  
ATOM    567  C   GLU A 142      24.239   8.582  23.764  0.00  0.00           C  
ATOM    568  O   GLU A 142      25.395   8.954  23.934  0.00  0.00           O  
ATOM    569  N   LEU A 143      23.233   9.041  24.507  0.00  0.00           N  
ATOM    570  CA  LEU A 143      23.478   9.985  25.536  0.00  0.00           C  
ATOM    571  C   LEU A 143      24.396   9.373  26.649  0.00  0.00           C  
ATOM    572  O   LEU A 143      25.310  10.032  27.132  0.00  0.00           O  
ATOM    573  N   ALA A 144      24.164   8.113  27.013  0.00  0.00           N  
ATOM    574  CA  ALA A 144      24.981   7.468  27.950  0.00  0.00           C  
ATOM    575  C   ALA A 144      26.472   7.399  27.470  0.00  0.00           C  
ATOM    576  O   ALA A 144      27.408   7.678  28.211  0.00  0.00           O  
ATOM    577  N   GLN A 145      26.658   7.036  26.203  0.00  0.00           N  
ATOM    578  CA  GLN A 145      27.997   6.963  25.692  0.00  0.00           C  
ATOM    579  C   GLN A 145      28.674   8.335  25.702  0.00  0.00           C  
ATOM    580  O   GLN A 145      29.836   8.456  26.083  0.00  0.00           O  
ATOM    581  N   ARG A 146      27.921   9.366  25.341  0.00  0.00           N  
ATOM    582  CA  ARG A 146      28.391  10.730  25.313  0.00  0.00           C  
ATOM    583  C   ARG A 146      28.460  11.502  26.630  0.00  0.00           C  
ATOM    584  O   ARG A 146      28.818  12.687  26.662  0.00  0.00           O  
ATOM    585  N   HIS A 147      28.076  10.827  27.718  0.00  0.00           N  
ATOM    586  CA  HIS A 147      28.127  11.451  29.053  0.00  0.00           C  
ATOM    587  C   HIS A 147      27.784  10.063  29.624  0.00  0.00           C  
ATOM    588  O   HIS A 147      26.734   9.488  29.377  0.00  0.00           O  
ATOM    589  N   PRO A 148      28.740   9.539  30.379  0.00  0.00           N  
ATOM    590  CA  PRO A 148      28.715   8.146  30.966  0.00  0.00           C  
ATOM    591  C   PRO A 148      28.009   8.327  32.343  0.00  0.00           C  
ATOM    592  O   PRO A 148      26.997   7.634  32.587  0.00  0.00           O  
ATOM    593  N   ASP A 149      28.600   9.102  33.248  0.00  0.00           N  
ATOM    594  CA  ASP A 149      28.089   9.133  34.594  0.00  0.00           C  
ATOM    595  C   ASP A 149      27.596  10.536  34.789  0.00  0.00           C  
ATOM    596  O   ASP A 149      28.049  11.362  35.583  0.00  0.00           O  
ATOM    597  N   SER A 150      26.522  10.774  34.050  0.00  0.00           N  
ATOM    598  CA  SER A 150      25.633  11.970  33.978  0.00  0.00           C  
ATOM    599  C   SER A 150      24.298  11.727  34.576  0.00  0.00           C  
ATOM    600  O   SER A 150      23.828  10.630  34.275  0.00  0.00           O  
ATOM    601  N   GLN A 151      23.592  12.643  35.276  0.00  0.00           N  
ATOM    602  CA  GLN A 151      22.270  12.319  35.703  0.00  0.00           C  
ATOM    603  C   GLN A 151      21.319  12.270  34.482  0.00  0.00           C  
ATOM    604  O   GLN A 151      20.353  11.508  34.472  0.00  0.00           O  
ATOM    605  N   ALA A 152      21.616  13.075  33.464  0.00  0.00           N  
ATOM    606  CA  ALA A 152      20.840  13.086  32.266  0.00  0.00           C  
ATOM    607  C   ALA A 152      20.745  11.740  31.582  0.00  0.00           C  
ATOM    608  O   ALA A 152      19.666  11.311  31.181  0.00  0.00           O  
ATOM    609  N   ALA A 153      21.869  11.039  31.521  0.00  0.00           N  
ATOM    610  CA  ALA A 153      21.956   9.705  30.907  0.00  0.00           C  
ATOM    611  C   ALA A 153      21.133   8.702  31.699  0.00  0.00           C  
ATOM    612  O   ALA A 153      20.315   7.999  31.101  0.00  0.00           O  
ATOM    613  N   ARG A 154      21.274   8.673  33.017  0.00  0.00           N  
ATOM    614  CA  ARG A 154      20.538   7.786  33.882  0.00  0.00           C  
ATOM    615  C   ARG A 154      18.971   8.010  33.688  0.00  0.00           C  
ATOM    616  O   ARG A 154      18.152   7.117  33.530  0.00  0.00           O  
ATOM    617  N   ASP A 155      18.632   9.291  33.829  0.00  0.00           N  
ATOM    618  CA  ASP A 155      17.210   9.613  33.722  0.00  0.00           C  
ATOM    619  C   ASP A 155      16.656   9.195  32.338  0.00  0.00           C  
ATOM    620  O   ASP A 155      15.551   8.691  32.145  0.00  0.00           O  
ATOM    621  N   ALA A 156      17.510   9.461  31.352  0.00  0.00           N  
ATOM    622  CA  ALA A 156      17.023   9.145  29.955  0.00  0.00           C  
ATOM    623  C   ALA A 156      16.816   7.597  29.810  0.00  0.00           C  
ATOM    624  O   ALA A 156      15.834   7.117  29.254  0.00  0.00           O  
ATOM    625  N   ILE A 157      17.766   6.836  30.348  0.00  0.00           N  
ATOM    626  CA  ILE A 157      17.635   5.403  30.261  0.00  0.00           C  
ATOM    627  C   ILE A 157      16.357   4.929  31.071  0.00  0.00           C  
ATOM    628  O   ILE A 157      15.585   4.088  30.622  0.00  0.00           O  
ATOM    629  N   LYS A 158      16.166   5.501  32.258  0.00  0.00           N  
ATOM    630  CA  LYS A 158      15.026   5.146  33.026  0.00  0.00           C  
ATOM    631  C   LYS A 158      13.719   5.468  32.341  0.00  0.00           C  
ATOM    632  O   LYS A 158      12.791   4.665  32.313  0.00  0.00           O  
ATOM    633  N   LEU A 159      13.677   6.640  31.719  0.00  0.00           N  
ATOM    634  CA  LEU A 159      12.477   7.109  30.996  0.00  0.00           C  
ATOM    635  C   LEU A 159      12.188   6.217  29.777  0.00  0.00           C  
ATOM    636  O   LEU A 159      11.067   5.810  29.509  0.00  0.00           O  
ATOM    637  N   ALA A 160      13.253   5.967  29.015  0.00  0.00           N  
ATOM    638  CA  ALA A 160      13.120   5.118  27.828  0.00  0.00           C  
ATOM    639  C   ALA A 160      12.578   3.702  28.261  0.00  0.00           C  
ATOM    640  O   ALA A 160      11.694   3.161  27.604  0.00  0.00           O  
ATOM    641  N   SER A 161      13.090   3.140  29.355  0.00  0.00           N  
ATOM    642  CA  SER A 161      12.628   1.929  29.839  0.00  0.00           C  
ATOM    643  C   SER A 161      11.117   1.986  30.213  0.00  0.00           C  
ATOM    644  O   SER A 161      10.349   1.089  29.881  0.00  0.00           O  
ATOM    645  N   GLN A 162      10.699   3.065  30.870  0.00  0.00           N  
ATOM    646  CA  GLN A 162       9.316   3.207  31.215  0.00  0.00           C  
ATOM    647  C   GLN A 162       8.443   3.270  29.902  0.00  0.00           C  
ATOM    648  O   GLN A 162       7.396   2.640  29.807  0.00  0.00           O  
ATOM    649  N   ALA A 163       8.906   4.027  28.908  0.00  0.00           N  
ATOM    650  CA  ALA A 163       8.190   4.107  27.691  0.00  0.00           C  
ATOM    651  C   ALA A 163       8.117   2.742  26.975  0.00  0.00           C  
ATOM    652  O   ALA A 163       7.066   2.369  26.465  0.00  0.00           O  
ATOM    653  N   ALA A 164       9.207   1.979  26.986  0.00  0.00           N  
ATOM    654  CA  ALA A 164       9.204   0.675  26.397  0.00  0.00           C  
ATOM    655  C   ALA A 164       8.157  -0.236  27.137  0.00  0.00           C  
ATOM    656  O   ALA A 164       7.396  -0.958  26.501  0.00  0.00           O  
ATOM    657  N   GLU A 165       8.125  -0.174  28.467  0.00  0.00           N  
ATOM    658  CA  GLU A 165       7.193  -0.938  29.198  0.00  0.00           C  
ATOM    659  C   GLU A 165       5.717  -0.508  28.847  0.00  0.00           C  
ATOM    660  O   GLU A 165       4.842  -1.350  28.665  0.00  0.00           O  
ATOM    661  N   ALA A 166       5.476   0.797  28.735  0.00  0.00           N  
ATOM    662  CA  ALA A 166       4.194   1.257  28.369  0.00  0.00           C  
ATOM    663  C   ALA A 166       3.766   0.752  26.983  0.00  0.00           C  
ATOM    664  O   ALA A 166       2.644   0.298  26.785  0.00  0.00           O  
ATOM    665  N   VAL A 167       4.690   0.796  26.025  0.00  0.00           N  
ATOM    666  CA  VAL A 167       4.358   0.324  24.687  0.00  0.00           C  
ATOM    667  C   VAL A 167       4.092  -1.159  24.712  0.00  0.00           C  
ATOM    668  O   VAL A 167       3.153  -1.582  24.043  0.00  0.00           O  
ATOM    669  N   LYS A 168       4.810  -1.930  25.518  0.00  0.00           N  
ATOM    670  CA  LYS A 168       4.659  -3.329  25.735  0.00  0.00           C  
ATOM    671  C   LYS A 168       3.271  -3.642  26.274  0.00  0.00           C  
ATOM    672  O   LYS A 168       2.555  -4.485  25.731  0.00  0.00           O  
ATOM    673  N   LEU A 169       2.882  -2.938  27.344  0.00  0.00           N  
ATOM    674  CA  LEU A 169       1.564  -3.150  27.941  0.00  0.00           C  
ATOM    675  C   LEU A 169       0.406  -2.837  26.948  0.00  0.00           C  
ATOM    676  O   LEU A 169      -0.568  -3.562  26.811  0.00  0.00           O  
ATOM    677  N   ALA A 170       0.545  -1.679  26.302  0.00  0.00           N  
ATOM    678  CA  ALA A 170      -0.471  -1.267  25.330  0.00  0.00           C  
ATOM    679  C   ALA A 170      -0.600  -2.336  24.207  0.00  0.00           C  
ATOM    680  O   ALA A 170      -1.712  -2.685  23.825  0.00  0.00           O  
ATOM    681  N   CYS A 171       0.515  -2.872  23.718  0.00  0.00           N  
ATOM    682  CA  CYS A 171       0.481  -3.888  22.735  0.00  0.00           C  
ATOM    683  C   CYS A 171      -0.242  -5.152  23.286  0.00  0.00           C  
ATOM    684  O   CYS A 171      -1.052  -5.747  22.582  0.00  0.00           O  
ATOM    685  N   GLU A 172       0.022  -5.531  24.535  0.00  0.00           N  
ATOM    686  CA  GLU A 172      -0.630  -6.630  25.124  0.00  0.00           C  
ATOM    687  C   GLU A 172      -2.130  -6.413  25.184  0.00  0.00           C  
ATOM    688  O   GLU A 172      -2.921  -7.301  24.833  0.00  0.00           O  
ATOM    689  N   LEU A 173      -2.527  -5.202  25.573  0.00  0.00           N  
ATOM    690  CA  LEU A 173      -3.965  -4.862  25.626  0.00  0.00           C  
ATOM    691  C   LEU A 173      -4.553  -4.943  24.194  0.00  0.00           C  
ATOM    692  O   LEU A 173      -5.643  -5.480  24.027  0.00  0.00           O  
ATOM    693  N   ALA A 174      -3.838  -4.463  23.179  0.00  0.00           N  
ATOM    694  CA  ALA A 174      -4.271  -4.554  21.847  0.00  0.00           C  
ATOM    695  C   ALA A 174      -4.400  -6.018  21.414  0.00  0.00           C  
ATOM    696  O   ALA A 174      -5.382  -6.349  20.757  0.00  0.00           O  
ATOM    697  N   GLN A 175      -3.486  -6.900  21.813  0.00  0.00           N  
ATOM    698  CA  GLN A 175      -3.572  -8.271  21.540  0.00  0.00           C  
ATOM    699  C   GLN A 175      -4.914  -8.836  22.101  0.00  0.00           C  
ATOM    700  O   GLN A 175      -5.640  -9.561  21.426  0.00  0.00           O  
ATOM    701  N   GLU A 176      -5.215  -8.464  23.338  0.00  0.00           N  
ATOM    702  CA  GLU A 176      -6.390  -8.917  24.005  0.00  0.00           C  
ATOM    703  C   GLU A 176      -7.682  -8.381  23.395  0.00  0.00           C  
ATOM    704  O   GLU A 176      -8.703  -9.055  23.355  0.00  0.00           O  
ATOM    705  N   HIS A 177      -7.618  -7.112  22.988  0.00  0.00           N  
ATOM    706  CA  HIS A 177      -8.823  -6.441  22.406  0.00  0.00           C  
ATOM    707  C   HIS A 177      -8.266  -5.478  21.225  0.00  0.00           C  
ATOM    708  O   HIS A 177      -8.118  -4.250  21.339  0.00  0.00           O  
ATOM    709  N   PRO A 178      -8.125  -6.116  20.072  0.00  0.00           N  
ATOM    710  CA  PRO A 178      -7.709  -5.503  18.849  0.00  0.00           C  
ATOM    711  C   PRO A 178      -8.632  -4.325  18.474  0.00  0.00           C  
ATOM    712  O   PRO A 178      -8.150  -3.198  18.238  0.00  0.00           O  
ATOM    713  N   ASN A 179      -9.924  -4.555  18.384  0.00  0.00           N  
ATOM    714  CA  ASN A 179     -10.890  -3.551  18.024  0.00  0.00           C  
ATOM    715  C   ASN A 179     -11.257  -2.462  19.061  0.00  0.00           C  
ATOM    716  O   ASN A 179     -12.086  -1.564  18.831  0.00  0.00           O  
ATOM    717  N   ALA A 180     -10.694  -2.587  20.266  0.00  0.00           N  
ATOM    718  CA  ALA A 180     -11.211  -1.700  21.335  0.00  0.00           C  
ATOM    719  C   ALA A 180     -10.649  -0.407  21.264  0.00  0.00           C  
ATOM    720  O   ALA A 180      -9.466  -0.288  20.931  0.00  0.00           O  
ATOM    721  N   ASP A 181     -11.450   0.628  21.508  0.00  0.00           N  
ATOM    722  CA  ASP A 181     -11.041   2.106  21.458  0.00  0.00           C  
ATOM    723  C   ASP A 181      -9.971   2.365  22.514  0.00  0.00           C  
ATOM    724  O   ASP A 181      -9.027   3.122  22.293  0.00  0.00           O  
ATOM    725  N   ILE A 182     -10.112   1.701  23.660  0.00  0.00           N  
ATOM    726  CA  ILE A 182      -9.125   1.845  24.733  0.00  0.00           C  
ATOM    727  C   ILE A 182      -7.722   1.419  24.296  0.00  0.00           C  
ATOM    728  O   ILE A 182      -6.700   2.017  24.631  0.00  0.00           O  
ATOM    729  N   ALA A 183      -7.705   0.350  23.502  0.00  0.00           N  
ATOM    730  CA  ALA A 183      -6.363  -0.161  23.031  0.00  0.00           C  
ATOM    731  C   ALA A 183      -5.668   0.964  22.158  0.00  0.00           C  
ATOM    732  O   ALA A 183      -4.484   1.254  22.287  0.00  0.00           O  
ATOM    733  N   LYS A 184      -6.452   1.573  21.270  0.00  0.00           N  
ATOM    734  CA  LYS A 184      -5.889   2.595  20.456  0.00  0.00           C  
ATOM    735  C   LYS A 184      -5.427   3.820  21.312  0.00  0.00           C  
ATOM    736  O   LYS A 184      -4.356   4.381  21.106  0.00  0.00           O  
ATOM    737  N   LYS A 185      -6.244   4.196  22.294  0.00  0.00           N  
ATOM    738  CA  LYS A 185      -5.870   5.283  23.147  0.00  0.00           C  
ATOM    739  C   LYS A 185      -4.585   5.004  23.927  0.00  0.00           C  
ATOM    740  O   LYS A 185      -3.704   5.854  24.026  0.00  0.00           O  
ATOM    741  N   CYS A 186      -4.467   3.781  24.427  0.00  0.00           N  
ATOM    742  CA  CYS A 186      -3.301   3.342  25.177  0.00  0.00           C  
ATOM    743  C   CYS A 186      -2.061   3.390  24.298  0.00  0.00           C  
ATOM    744  O   CYS A 186      -1.027   3.955  24.671  0.00  0.00           O  
ATOM    745  N   ILE A 187      -2.149   2.734  23.141  0.00  0.00           N  
ATOM    746  CA  ILE A 187      -1.003   2.672  22.229  0.00  0.00           C  
ATOM    747  C   ILE A 187      -0.550   4.104  21.790  0.00  0.00           C  
ATOM    748  O   ILE A 187       0.635   4.423  21.769  0.00  0.00           O  
ATOM    749  N   LYS A 188      -1.518   4.963  21.480  0.00  0.00           N  
ATOM    750  CA  LYS A 188      -1.184   6.311  21.102  0.00  0.00           C  
ATOM    751  C   LYS A 188      -0.470   7.049  22.302  0.00  0.00           C  
ATOM    752  O   LYS A 188       0.527   7.741  22.122  0.00  0.00           O  
ATOM    753  N   ALA A 189      -0.997   6.870  23.512  0.00  0.00           N  
ATOM    754  CA  ALA A 189      -0.395   7.487  24.642  0.00  0.00           C  
ATOM    755  C   ALA A 189       1.035   6.954  24.861  0.00  0.00           C  
ATOM    756  O   ALA A 189       1.959   7.717  25.121  0.00  0.00           O  
ATOM    757  N   ALA A 190       1.222   5.643  24.713  0.00  0.00           N  
ATOM    758  CA  ALA A 190       2.552   5.074  24.881  0.00  0.00           C  
ATOM    759  C   ALA A 190       3.474   5.614  23.757  0.00  0.00           C  
ATOM    760  O   ALA A 190       4.623   5.930  24.047  0.00  0.00           O  
ATOM    761  N   SER A 191       2.989   5.764  22.525  0.00  0.00           N  
ATOM    762  CA  SER A 191       3.708   6.319  21.486  0.00  0.00           C  
ATOM    763  C   SER A 191       4.171   7.772  21.820  0.00  0.00           C  
ATOM    764  O   SER A 191       5.321   8.130  21.590  0.00  0.00           O  
ATOM    765  N   GLU A 192       3.280   8.582  22.389  0.00  0.00           N  
ATOM    766  CA  GLU A 192       3.635   9.904  22.761  0.00  0.00           C  
ATOM    767  C   GLU A 192       4.753   9.888  23.864  0.00  0.00           C  
ATOM    768  O   GLU A 192       5.694  10.673  23.793  0.00  0.00           O  
ATOM    769  N   ALA A 193       4.659   8.985  24.837  0.00  0.00           N  
ATOM    770  CA  ALA A 193       5.643   8.857  25.818  0.00  0.00           C  
ATOM    771  C   ALA A 193       7.064   8.530  25.174  0.00  0.00           C  
ATOM    772  O   ALA A 193       8.092   9.112  25.501  0.00  0.00           O  
ATOM    773  N   ALA A 194       7.059   7.571  24.249  0.00  0.00           N  
ATOM    774  CA  ALA A 194       8.315   7.222  23.631  0.00  0.00           C  
ATOM    775  C   ALA A 194       8.887   8.413  22.830  0.00  0.00           C  
ATOM    776  O   ALA A 194      10.079   8.712  22.773  0.00  0.00           O  
ATOM    777  N   GLU A 195       7.941   9.085  22.178  0.00  0.00           N  
ATOM    778  CA  GLU A 195       8.433  10.243  21.308  0.00  0.00           C  
ATOM    779  C   GLU A 195       9.050  11.331  22.201  0.00  0.00           C  
ATOM    780  O   GLU A 195      10.097  11.894  21.897  0.00  0.00           O  
ATOM    781  N   GLU A 196       8.404  11.604  23.334  0.00  0.00           N  
ATOM    782  CA  GLU A 196       8.932  12.608  24.224  0.00  0.00           C  
ATOM    783  C   GLU A 196      10.273  12.129  24.830  0.00  0.00           C  
ATOM    784  O   GLU A 196      11.178  12.948  24.950  0.00  0.00           O  
ATOM    785  N   ALA A 197      10.441  10.842  25.130  0.00  0.00           N  
ATOM    786  CA  ALA A 197      11.645  10.290  25.563  0.00  0.00           C  
ATOM    787  C   ALA A 197      12.795  10.591  24.494  0.00  0.00           C  
ATOM    788  O   ALA A 197      13.894  11.024  24.826  0.00  0.00           O  
ATOM    789  N   SER A 198      12.495  10.325  23.225  0.00  0.00           N  
ATOM    790  CA  SER A 198      13.470  10.562  22.234  0.00  0.00           C  
ATOM    791  C   SER A 198      13.817  12.088  22.119  0.00  0.00           C  
ATOM    792  O   SER A 198      14.974  12.477  22.001  0.00  0.00           O  
ATOM    793  N   LYS A 199      12.792  12.935  22.189  0.00  0.00           N  
ATOM    794  CA  LYS A 199      13.036  14.344  22.143  0.00  0.00           C  
ATOM    795  C   LYS A 199      13.934  14.822  23.355  0.00  0.00           C  
ATOM    796  O   LYS A 199      14.879  15.591  23.212  0.00  0.00           O  
ATOM    797  N   ALA A 200      13.602  14.325  24.545  0.00  0.00           N  
ATOM    798  CA  ALA A 200      14.380  14.704  25.680  0.00  0.00           C  
ATOM    799  C   ALA A 200      15.835  14.203  25.594  0.00  0.00           C  
ATOM    800  O   ALA A 200      16.769  14.932  25.912  0.00  0.00           O  
ATOM    801  N   ALA A 201      16.028  12.979  25.104  0.00  0.00           N  
ATOM    802  CA  ALA A 201      17.366  12.455  24.939  0.00  0.00           C  
ATOM    803  C   ALA A 201      18.146  13.330  23.909  0.00  0.00           C  
ATOM    804  O   ALA A 201      19.308  13.650  24.137  0.00  0.00           O  
ATOM    805  N   GLU A 202      17.506  13.732  22.813  0.00  0.00           N  
ATOM    806  CA  GLU A 202      18.129  14.563  21.854  0.00  0.00           C  
ATOM    807  C   GLU A 202      18.531  15.893  22.445  0.00  0.00           C  
ATOM    808  O   GLU A 202      19.637  16.359  22.182  0.00  0.00           O  
ATOM    809  N   GLU A 203      17.688  16.468  23.293  0.00  0.00           N  
ATOM    810  CA  GLU A 203      17.925  17.713  23.980  0.00  0.00           C  
ATOM    811  C   GLU A 203      19.117  17.612  24.902  0.00  0.00           C  
ATOM    812  O   GLU A 203      20.022  18.448  24.855  0.00  0.00           O  
ATOM    813  N   ALA A 204      19.144  16.559  25.729  0.00  0.00           N  
ATOM    814  CA  ALA A 204      20.259  16.342  26.647  0.00  0.00           C  
ATOM    815  C   ALA A 204      21.635  16.062  25.939  0.00  0.00           C  
ATOM    816  O   ALA A 204      22.726  16.331  26.441  0.00  0.00           O  
ATOM    817  N   GLN A 205      21.525  15.443  24.771  0.00  0.00           N  
ATOM    818  CA  GLN A 205      22.788  15.064  24.100  0.00  0.00           C  
ATOM    819  C   GLN A 205      23.638  16.314  23.657  0.00  0.00           C  
ATOM    820  O   GLN A 205      24.808  16.281  23.280  0.00  0.00           O  
ATOM    821  N   ARG A 206      22.877  17.400  23.550  0.00  0.00           N  
ATOM    822  CA  ARG A 206      23.582  18.641  23.069  0.00  0.00           C  
ATOM    823  C   ARG A 206      23.871  19.574  24.391  0.00  0.00           C  
ATOM    824  O   ARG A 206      24.787  20.379  24.499  0.00  0.00           O  
ATOM    825  N   HIS A 207      22.863  19.401  25.226  0.00  0.00           N  
ATOM    826  CA  HIS A 207      22.934  20.288  26.432  0.00  0.00           C  
ATOM    827  C   HIS A 207      22.513  19.478  27.598  0.00  0.00           C  
ATOM    828  O   HIS A 207      21.374  19.489  28.053  0.00  0.00           O  
ATOM    829  N   PRO A 208      23.500  18.782  28.138  0.00  0.00           N  
ATOM    830  CA  PRO A 208      23.313  17.812  29.340  0.00  0.00           C  
ATOM    831  C   PRO A 208      22.563  18.457  30.496  0.00  0.00           C  
ATOM    832  O   PRO A 208      21.734  17.840  31.168  0.00  0.00           O  
ATOM    833  N   ASP A 209      22.881  19.734  30.707  0.00  0.00           N  
ATOM    834  CA  ASP A 209      22.268  20.499  31.837  0.00  0.00           C  
ATOM    835  C   ASP A 209      20.987  20.926  31.538  0.00  0.00           C  
ATOM    836  O   ASP A 209      20.187  20.663  32.435  0.00  0.00           O  
ATOM    837  N   SER A 210      20.643  21.445  30.358  0.00  0.00           N  
ATOM    838  CA  SER A 210      19.133  21.451  29.896  0.00  0.00           C  
ATOM    839  C   SER A 210      17.962  21.291  30.759  0.00  0.00           C  
ATOM    840  O   SER A 210      17.456  20.166  30.833  0.00  0.00           O  
ATOM    841  N   GLN A 211      17.510  22.322  31.438  0.00  0.00           N  
ATOM    842  CA  GLN A 211      16.315  22.191  32.343  0.00  0.00           C  
ATOM    843  C   GLN A 211      15.071  21.792  31.556  0.00  0.00           C  
ATOM    844  O   GLN A 211      14.320  20.985  32.093  0.00  0.00           O  
ATOM    845  N   LYS A 212      14.871  22.225  30.313  0.00  0.00           N  
ATOM    846  CA  LYS A 212      13.862  21.810  29.462  0.00  0.00           C  
ATOM    847  C   LYS A 212      13.901  20.275  29.253  0.00  0.00           C  
ATOM    848  O   LYS A 212      12.850  19.646  29.318  0.00  0.00           O  
ATOM    849  N   ALA A 213      15.072  19.674  29.054  0.00  0.00           N  
ATOM    850  CA  ALA A 213      15.207  18.295  28.930  0.00  0.00           C  
ATOM    851  C   ALA A 213      14.678  17.580  30.252  0.00  0.00           C  
ATOM    852  O   ALA A 213      13.954  16.593  30.186  0.00  0.00           O  
ATOM    853  N   ARG A 214      15.052  18.106  31.416  0.00  0.00           N  
ATOM    854  CA  ARG A 214      14.601  17.559  32.615  0.00  0.00           C  
ATOM    855  C   ARG A 214      13.045  17.624  32.749  0.00  0.00           C  
ATOM    856  O   ARG A 214      12.388  16.666  33.144  0.00  0.00           O  
ATOM    857  N   ASP A 215      12.473  18.768  32.378  0.00  0.00           N  
ATOM    858  CA  ASP A 215      11.030  18.891  32.451  0.00  0.00           C  
ATOM    859  C   ASP A 215      10.356  17.914  31.477  0.00  0.00           C  
ATOM    860  O   ASP A 215       9.369  17.280  31.836  0.00  0.00           O  
ATOM    861  N   GLU A 216      10.903  17.749  30.275  0.00  0.00           N  
ATOM    862  CA  GLU A 216      10.362  16.820  29.329  0.00  0.00           C  
ATOM    863  C   GLU A 216      10.467  15.372  29.917  0.00  0.00           C  
ATOM    864  O   GLU A 216       9.518  14.607  29.792  0.00  0.00           O  
ATOM    865  N   ILE A 217      11.575  15.024  30.567  0.00  0.00           N  
ATOM    866  CA  ILE A 217      11.727  13.785  31.171  0.00  0.00           C  
ATOM    867  C   ILE A 217      10.686  13.524  32.232  0.00  0.00           C  
ATOM    868  O   ILE A 217      10.115  12.437  32.275  0.00  0.00           O  
ATOM    869  N   LYS A 218      10.376  14.534  33.034  0.00  0.00           N  
ATOM    870  CA  LYS A 218       9.372  14.468  34.095  0.00  0.00           C  
ATOM    871  C   LYS A 218       7.994  14.221  33.480  0.00  0.00           C  
ATOM    872  O   LYS A 218       7.266  13.316  33.894  0.00  0.00           O  
ATOM    873  N   GLU A 219       7.645  15.031  32.474  0.00  0.00           N  
ATOM    874  CA  GLU A 219       6.369  14.877  31.809  0.00  0.00           C  
ATOM    875  C   GLU A 219       6.184  13.445  31.156  0.00  0.00           C  
ATOM    876  O   GLU A 219       5.189  12.745  31.260  0.00  0.00           O  
ATOM    877  N   ALA A 220       7.226  13.116  30.392  0.00  0.00           N  
ATOM    878  CA  ALA A 220       7.162  11.813  29.699  0.00  0.00           C  
ATOM    879  C   ALA A 220       7.019  10.654  30.720  0.00  0.00           C  
ATOM    880  O   ALA A 220       6.304   9.667  30.561  0.00  0.00           O  
ATOM    881  N   SER A 221       7.780  10.830  31.799  0.00  0.00           N  
ATOM    882  CA  SER A 221       7.750   9.711  32.822  0.00  0.00           C  
ATOM    883  C   SER A 221       6.343   9.609  33.433  0.00  0.00           C  
ATOM    884  O   SER A 221       5.801   8.522  33.614  0.00  0.00           O  
ATOM    885  N   GLN A 222       5.733  10.757  33.717  0.00  0.00           N  
ATOM    886  CA  GLN A 222       4.392  10.735  34.287  0.00  0.00           C  
ATOM    887  C   GLN A 222       3.406  10.127  33.206  0.00  0.00           C  
ATOM    888  O   GLN A 222       2.538   9.333  33.556  0.00  0.00           O  
ATOM    889  N   LYS A 223       3.565  10.484  31.933  0.00  0.00           N  
ATOM    890  CA  LYS A 223       2.798   9.948  30.922  0.00  0.00           C  
ATOM    891  C   LYS A 223       2.877   8.451  30.808  0.00  0.00           C  
ATOM    892  O   LYS A 223       1.863   7.767  30.686  0.00  0.00           O  
ATOM    893  N   ALA A 224       4.090   7.929  30.927  0.00  0.00           N  
ATOM    894  CA  ALA A 224       4.348   6.472  30.844  0.00  0.00           C  
ATOM    895  C   ALA A 224       3.662   5.757  32.045  0.00  0.00           C  
ATOM    896  O   ALA A 224       3.006   4.734  31.919  0.00  0.00           O  
ATOM    897  N   GLU A 225       3.910   6.319  33.228  0.00  0.00           N  
ATOM    898  CA  GLU A 225       3.327   5.744  34.437  0.00  0.00           C  
ATOM    899  C   GLU A 225       1.769   5.737  34.319  0.00  0.00           C  
ATOM    900  O   GLU A 225       1.138   4.745  34.667  0.00  0.00           O  
ATOM    901  N   GLU A 226       1.170   6.811  33.806  0.00  0.00           N  
ATOM    902  CA  GLU A 226      -0.213   6.863  33.608  0.00  0.00           C  
ATOM    903  C   GLU A 226      -0.682   5.730  32.621  0.00  0.00           C  
ATOM    904  O   GLU A 226      -1.670   5.046  32.861  0.00  0.00           O  
ATOM    905  N   VAL A 227       0.058   5.544  31.529  0.00  0.00           N  
ATOM    906  CA  VAL A 227      -0.288   4.518  30.607  0.00  0.00           C  
ATOM    907  C   VAL A 227      -0.226   3.150  31.261  0.00  0.00           C  
ATOM    908  O   VAL A 227      -1.132   2.314  31.128  0.00  0.00           O  
ATOM    909  N   LYS A 228       0.842   2.942  32.029  0.00  0.00           N  
ATOM    910  CA  LYS A 228       0.995   1.643  32.736  0.00  0.00           C  
ATOM    911  C   LYS A 228      -0.180   1.467  33.724  0.00  0.00           C  
ATOM    912  O   LYS A 228      -0.697   0.364  33.851  0.00  0.00           O  
ATOM    913  N   GLU A 229      -0.515   2.523  34.457  0.00  0.00           N  
ATOM    914  CA  GLU A 229      -1.591   2.539  35.386  0.00  0.00           C  
ATOM    915  C   GLU A 229      -3.069   2.361  34.822  0.00  0.00           C  
ATOM    916  O   GLU A 229      -4.016   1.935  35.502  0.00  0.00           O  
ATOM    917  N   ARG A 230      -3.244   2.837  33.586  0.00  0.00           N  
ATOM    918  CA  ARG A 230      -4.600   2.708  33.056  0.00  0.00           C  
ATOM    919  C   ARG A 230      -4.825   1.531  32.153  0.00  0.00           C  
ATOM    920  O   ARG A 230      -5.841   0.823  32.193  0.00  0.00           O  
ATOM    921  N   CYS A 231      -3.803   1.300  31.330  0.00  0.00           N  
ATOM    922  CA  CYS A 231      -3.850   0.157  30.336  0.00  0.00           C  
ATOM    923  C   CYS A 231      -3.852  -1.285  30.699  0.00  0.00           C  
ATOM    924  O   CYS A 231      -4.095  -2.086  29.793  0.00  0.00           O  
ATOM    925  N   GLU A 232      -3.565  -1.655  31.943  0.00  0.00           N  
ATOM    926  CA  GLU A 232      -3.550  -3.034  32.396  0.00  0.00           C  
ATOM    927  C   GLU A 232      -4.734  -3.935  31.901  0.00  0.00           C  
ATOM    928  O   GLU A 232      -4.567  -5.156  31.802  0.00  0.00           O  
ATOM    929  N   ARG A 233      -5.885  -3.356  31.587  0.00  0.00           N  
ATOM    930  CA  ARG A 233      -7.017  -4.077  31.228  0.00  0.00           C  
ATOM    931  C   ARG A 233      -7.477  -4.365  29.905  0.00  0.00           C  
ATOM    932  O   ARG A 233      -8.622  -4.790  29.667  0.00  0.00           O  
ATOM    933  OXT ARG A 233      -6.567  -4.317  28.934  0.00  0.00           O  
ENDMDL
END
