# Supplementary material for: Rationally seeded computational protein design of ɑ-helical barrels
Source: Nat Chem Biol. 2024 Jun 20;20(8):991–9. doi: 10.1038/s41589-024-01642-0 (PMC11288890; doi:10.1038/s41589-024-01642-0)
Supplement: Supplementary file 8 — PDB files and alignments used for figure panels. [file 41589_2024_1642_MOESM8_ESM.zip › KIA_RP_RSPD_NatChemBiol_data_Figure5/foldseek_scpCC5/alis_afdb-swissprot.m8]

job.pdb	AF-Q57674-F1-model_v4 Probable ATPase proteolipid chain	15.700	241	154	13	63	281	7	220	0.601	3.426E-01	54	281	220	LEAVAKTLQ-AIAKTLATIAKTLAYIAKT--LKPESEEAEKAEEEA---KKAAERTEKAIKYAQAHPNS-------LEAVAKTLLAIAWTLAVIAWTLAYIAKTLDPESEEAEKAKKAAEEAKKKVEEAEKIAQKDPESLEAVAKTLAAIAATLAVI-----AKTLAYIAKTLDPKSEEAKKAKEKAEAAAKKAAEAIEKAEKDPESLEAIAETLKAI--ADTLKVIAETLKTI--AKTLK	LGAVGAGLAVGIAGLGSGIGAGITGASGAGVVAEDPNKFGTAIVFQALPQTQGLYGFLVAILILFVFKTVSPWAMFAAGLAAGLAGLSAIGQGIAASAGLGAVAED------NSIFGKAMVF---SVLPET---------QAIYGLLIAILLLVGVFKGNAGAETVAALGAGF-----AVGFAGLSGIGQGITAAGAIGATARDP---DAMGKGLVLAVMPETF-AIFGLLIAILIMLMIK	-19.997,-0.304,27.111,-17.131,1.498,25.338,-18.521,4.530,23.467,-18.451,3.627,19.727,-17.109,7.073,19.122,-13.915,6.445,21.165,-12.694,3.200,19.545,-13.849,4.266,16.055,-12.046,7.644,16.404,-8.874,5.820,17.515,-9.344,3.428,14.534,-9.641,6.377,12.098,-6.528,7.977,13.665,-4.534,4.699,13.414,-5.601,4.247,9.751,-4.327,7.620,8.474,-1.526,8.072,11.060,0.350,4.771,10.538,-0.250,4.628,6.756,0.814,8.297,6…	MVDPLILGAVGAGLAVGIAGLGSGIGAGITGASGAGVVAEDPNKFGTAIVFQALPQTQGLYGFLVAILILFVFKTVSPWAMFAAGLAAGLAGLSAIGQGIAASAGLGAVAEDNSIFGKAMVFSVLPETQAIYGLLIAILLLVGVFKGNAGAETVAALGAGFAVGFAGLSGIGQGITAAGAIGATARDPDAMGKGLVLAVMPETFAIFGLLIAILIMLMIK	243232	Methanocaldococcus jannaschii DSM 2661
job.pdb	AF-P97829-F1-model_v4 Leukocyte surface antigen CD47	13.500	162	119	4	130	278	139	292	0.569	1.124E+00	53	281	303	AKTLLAIAWTLAVIAWTLAYIAKTLDPESEEAEKAKKAAEEAKKKVEEAEKIAQKDPESLEAV-----------AKTLAAIAATLAVIAKTLAYIAKTLDPKSEEAKKAKEKAEAAAKKAAEAIEKAEKDPESL--EAIAETLKAIADTLKVIAETLKTIAK	EKILIVIFPILAILLFWGKFGILTLKYKSSH---TNKRIILLLVAGLALTLIVV-----VGAILFIPGEKPVKNASGLGLIVISTGILILLQYNVFMTAFGMTSFTIAILITQVLGYVLAVVGMCLCIMACEPVHGPLLISGLGIIALAELLGLVYMKFVAS	37.761,-7.309,-70.326,36.261,-9.701,-67.675,38.619,-9.470,-64.619,37.779,-5.894,-63.877,34.079,-6.651,-63.211,34.929,-9.415,-60.675,37.338,-7.118,-58.762,34.604,-4.438,-58.581,32.143,-6.994,-57.105,34.715,-8.200,-54.507,35.511,-4.580,-53.494,31.965,-3.923,-52.147,31.687,-6.873,-49.704,34.009,-5.693,-46.857,31.599,-3.295,-45.159,32.033,-5.246,-41.924,28.877,-4.249,-39.980,30.348,-1.319,-37.972,27.…	MWPLAAALLLGSCCCGSAQLLLSKVKSVEFTSCNDTVVIPCKVLNVEAQSTDEMFVKWKLNKSYIFIYDGNKNSTTREQNFTSAKISVSDLLKGIASLTMDTHEAVVGNYTCEVTELSREGKTVIELKNRPVSWFSTNEKILIVIFPILAILLFWGKFGILTLKYKSSHTNKRIILLLVAGLALTLIVVVGAILFIPGEKPVKNASGLGLIVISTGILILLQYNVFMTAFGMTSFTIAILITQVLGYVLAVVGMCLCIMACEPVHGPLLISGLGIIALAELLGLVYMKFVASNQRTIQPPRNN	10116	Rattus norvegicus
job.pdb	AF-Q645V0-F1-model_v4 Taste receptor type 2 member 10	9.200	314	188	13	8	277	16	276	0.473	8.261E-01	50	281	308	QEIAKTLAEIAITLAEIAKTLKPE-SEEAKKAEEEAEKAAKEVEEAIKYAKEHPNS----------LEAVAKTLQAIAKTLATIAKTLAYIAKTLKP---ESEEAEKAEE---------------EAKKAAERTEKAIKYAQAHPNSLEA-----------VAKTLLAIAWTLAVIAWTLAYIAKTLDPESEEAEKAKKAAEEAKKKVEEAEKIAQKD----PESLEAVAKTLAAIAATLAVIAKTLAYIAKTLDPKSEEAKKAKEKAEAAAKKAAEAIEKAEKDPESLEAIAETLKAIADTLKVIAETLKTIA	ESVFGVLGNGFIGLVNCIDCAKNKLSTIGFILTGLAISRIFLIWVIITDGFIQIFSPDIYASGNLIEYISYIWVIGNQSSMWFATSLS--IFYFLKIANFSNYIFLWLKSRTNMVLPFMMAFLLISSLLNFAHIVKILNDHKMKNDTVWHLNMYKSEYFIKQILLNLGVIFFFTLSLITCVLLIISL--------------------WRHNRQM-QSNVTGLRDS-----NTEAHVKAMKVLISFIILFIL-------------------YFIGMALEI-SRFTVPEN-----KLLLMFGMTTTAIYPWGHSFI	16.356,22.891,-16.910,13.184,21.346,-15.436,10.103,22.324,-17.461,7.187,23.991,-15.624,5.117,20.816,-16.213,7.903,18.602,-14.801,8.119,20.964,-11.781,4.360,20.540,-11.192,4.620,16.718,-11.350,7.557,16.645,-8.890,5.657,18.982,-6.519,2.562,16.733,-6.680,4.563,13.507,-6.056,6.363,15.114,-3.071,3.048,16.407,-1.640,1.318,13.009,-2.092,4.318,11.265,-0.488,4.232,13.631,2.540,0.473,12.998,2.958,1.156,9.2…	MLSVVEGIFIFVVISESVFGVLGNGFIGLVNCIDCAKNKLSTIGFILTGLAISRIFLIWVIITDGFIQIFSPDIYASGNLIEYISYIWVIGNQSSMWFATSLSIFYFLKIANFSNYIFLWLKSRTNMVLPFMMAFLLISSLLNFAHIVKILNDHKMKNDTVWHLNMYKSEYFIKQILLNLGVIFFFTLSLITCVLLIISLWRHNRQMQSNVTGLRDSNTEAHVKAMKVLISFIILFILYFIGMALEISRFTVPENKLLLMFGMTTTAIYPWGHSFILILGNSKLKQASLRVLQQLKCCEKRKKSQSHI	9600	Pongo pygmaeus
job.pdb	AF-Q7M711-F1-model_v4 Taste receptor type 2 member 113	8.300	313	213	15	3	279	11	285	0.382	7.240E-01	47	281	309	IAATLQEIAKTLAEIAITLAEIAKTLKPE--SEEAKKAEEEAEKAAKEVEEAI---KYAKEHP----NSLE----AVAKTLQAIAKTLATIAKTLAYIAKTLKP---ESEEAEKAEEEAKKAAERTEKAIKYAQAHPNSLEA-VAKTLLAIAWTLA------------VI---AWTLAYIAKTLDPESEEAEKAKKAAEE--AKKKVEEAEKIAQ--KDPESLEAVAKTLAAIAATLAVIAKTLAYIAKTLDPKSEEAKKAKEKAEAAAKKAAEAIEKAEKDPESLEAIAETLKAIADTLKVIAETLKTIAKT	IIFSMEFIMGTLGNGFIFLIVCIDWVQRRKISLVDQIRTALAISRIALI-WLIFLDWWVSVHYPALHETGKMLSTYLISWTVINHCNFWLTANLSILYF--LKIANFSNIIFLYLKFRSKNVVLVTLLVSLF--------FLFLNTVIIKIFSDVCFDSVQRNVSQIFIMYNHEQICKFLSFTNPMFTFIPFVMSTVMFSLLIFSLWRHLKNMQHTAKGCRDISTTVHIRALQTIIVSVVLYTIFFLSFFV--------------------KVWSFV-------SPERYLIFLFVWALGNAVFSAHPFVMILV	-1.534,25.015,-23.922,1.783,23.305,-22.966,3.204,26.358,-21.126,0.021,26.763,-19.022,0.099,23.026,-18.157,3.808,23.247,-17.211,3.077,26.162,-14.817,-0.142,24.667,-13.344,1.008,21.034,-12.785,3.629,22.118,-10.181,1.066,24.078,-8.243,-1.369,21.117,-8.305,1.273,18.569,-7.191,2.576,20.918,-4.445,-0.980,21.384,-3.092,-1.603,17.603,-3.314,1.698,16.995,-1.448,0.871,19.481,1.365,-2.759,18.307,1.725,-1.86…	MVAVLQSTLPIIFSMEFIMGTLGNGFIFLIVCIDWVQRRKISLVDQIRTALAISRIALIWLIFLDWWVSVHYPALHETGKMLSTYLISWTVINHCNFWLTANLSILYFLKIANFSNIIFLYLKFRSKNVVLVTLLVSLFFLFLNTVIIKIFSDVCFDSVQRNVSQIFIMYNHEQICKFLSFTNPMFTFIPFVMSTVMFSLLIFSLWRHLKNMQHTAKGCRDISTTVHIRALQTIIVSVVLYTIFFLSFFVKVWSFVSPERYLIFLFVWALGNAVFSAHPFVMILVNRRLRLASLSLIFWLWYRFKNIEV	10090	Mus musculus
job.pdb	AF-A2C0Q4-F1-model_v4 Protoheme IX farnesyltransferase	10.900	329	193	10	5	281	29	309	0.382	5.320E-01	47	281	331	ATLQEIAKTLAEIAITLAEIAKTLKPESEEAKKAEEEAEKAAKEVEEAIKYAKEHPNSLEAVAKTLQAIAKTLATIAKTL--AYIAKTLKPESE--------EAEKAEEEAKK----------------AAERTEKA----IKYAQAH--PNSLEAVAKTLLAIA--------------------WTLAVIAWTLAYIAKTLDPESEEAEKAKKAAEEAKKKVEEAEKIAQKDPESLEAVAKTLAAIAATLAVIAKTLAYIAKTLDPKSEEAKKAKEKAEAAAKKAAEAIEKAEKDPESLEAIAETLKAIADTLKVIAETLKTIAKTLK	AWLEVVKPRLIPLLLATTVGGMALSEEW-------------------------PLPSPRLACTLGGGALAAAAAGALNCLWEQDLDKRMKRTSNRALPSGRLSQSSVFIGAVACTLVSSALLVSGVNCLAAGLTLLGLCSYVLLYTAFLKPRTSQNIVFGGVAGAIPPLVGASAAAGHIGLGGWWLFSLVMVWTPAHFWALAILLKEDYRSVG-------------------IPM-LPTVSGPFVTAKAISVYGYLTVFLSFLGCFVLPEGGLLYGILLLPYNSRLLQLVSRLRDNPEDLDRAKGLFRW---SILYMFGVCFLLVISRL	51.776,-14.626,-32.473,47.986,-14.031,-32.257,45.389,-16.836,-32.114,41.882,-16.693,-33.666,38.662,-15.998,-31.772,35.356,-15.628,-33.650,33.081,-13.591,-31.332,29.631,-15.230,-31.430,26.846,-12.630,-31.720,24.727,-12.430,-28.549,21.558,-10.860,-29.965,19.587,-9.153,-27.146,16.679,-11.392,-26.208,13.460,-9.816,-27.558,10.971,-8.888,-24.764,8.307,-10.879,-26.711,10.090,-14.203,-25.968,10.269,-13.4…	MVSSTSELITQPVNREEVVPSRKRIKLPAWLEVVKPRLIPLLLATTVGGMALSEEWPLPSPRLACTLGGGALAAAAAGALNCLWEQDLDKRMKRTSNRALPSGRLSQSSVFIGAVACTLVSSALLVSGVNCLAAGLTLLGLCSYVLLYTAFLKPRTSQNIVFGGVAGAIPPLVGASAAAGHIGLGGWWLFSLVMVWTPAHFWALAILLKEDYRSVGIPMLPTVSGPFVTAKAISVYGYLTVFLSFLGCFVLPEGGLLYGILLLPYNSRLLQLVSRLRDNPEDLDRAKGLFRWSILYMFGVCFLLVISRLQVSIVFNDQLIALIKDFSIGFS	167555	Prochlorococcus marinus str. NATL1A
job.pdb	AF-Q6FJT9-F1-model_v4 pH-response regulator protein palH/RIM21	10.500	247	184	9	63	279	102	341	0.382	2.710E+00	47	281	539	LEAVAKTLQAIAKTLATIAKTLAYIAKTLKPESEEAEKAEEEAKKAAERTEKAIKYAQAH------------PNSLEAVAKTLL---AIA----WTLAVIAWTLAYIAKTLDPESEEAEKAK----KAAEEAKKKVEEAEK---IAQKDPESLEAVAKTLAAIAATLAVIAKTLAYIAKTLDPKSEEAKKAKEKAEAAAKKAAEAIEKAEKDPES--LEAIAETLKAIADTLKVIAE--TLKTIAKT	ILMVYSTIFVITVALTVL----SFLTVNKGPYKITSLLLKLSSVLASTSIIYFLTSALSTISRQQEHYGVANGN---VFGTLLNSNLVIATLNLLSMFFYKLCQVSIVARLFERKLEWRIVVFVGGIMSIVSFIISAIVSYTDRVGIRNDNLVTLSPFGLLFDIALETCFAFIIVTNVWGTRKTWVSHLQMWYLALLTIAIVLLSPAMFLADVGTGLLSAYAATVSPLLYTMSTFVAWEWLERIHIL	6.305,-23.128,-7.818,5.512,-19.364,-8.183,9.209,-18.273,-8.113,10.139,-20.623,-10.994,7.553,-18.826,-13.195,9.213,-15.379,-12.790,12.666,-16.600,-13.945,11.159,-19.050,-16.484,9.264,-16.100,-18.051,12.802,-14.803,-18.644,12.732,-16.996,-21.719,15.399,-15.572,-24.086,13.197,-12.931,-25.626,12.745,-13.650,-29.360,15.774,-12.002,-30.959,15.055,-8.298,-30.261,14.387,-6.614,-33.623,17.464,-4.360,-33.7…	MAVSIYDSLRTPGPKHYKYKICDGIDLGDGLVIDPLNLDSLVVYAKNVKWSSFCDYGVPLYLAADTMDTPYEYPPIIMNDWRWFIFNDHYFGKYWGYGLYTILMVYSTIFVITVALTVLSFLTVNKGPYKITSLLLKLSSVLASTSIIYFLTSALSTISRQQEHYGVANGNVFGTLLNSNLVIATLNLLSMFFYKLCQVSIVARLFERKLEWRIVVFVGGIMSIVSFIISAIVSYTDRVGIRNDNLVTLSPFGLLFDIALETCFAFIIVTNVWGTRKTWVSHLQMWYLALLTIAIVLLSPAMFLADVGTGLLSAYAATVSPLLYTMSTFVAWEWLERIHILKKAAQVKSLLGQKIYEDEQEGYNFAYYSVNNESNLDTNSDSHISLYNDMFRNSEQFSN…	284593	[Candida] glabrata CBS 138
job.pdb	AF-Q67ET5-F1-model_v4 Taste receptor type 2 member 103	12.900	308	194	16	4	278	16	282	0.353	7.240E-01	46	281	312	AATLQEIAKTLAEIAITLAEIAKTLKPE--SEEAKKAEEEAEKAAKEVEEAIKYAKEH---PNSLE-------AVAKTLQAIAKTLATIAKTLAYIAKTLKP---ESEEAEKAEEEAKKAAERT--------EKAIKYAQAHPNSLEAV-------AKTLLAIAWTLAVIA-WTLAYIAKTLDPESEEAEKAKKAAEEAKKKVEEAEKIAQKDPES--LEAVAKTLAAIAATLAVIAKTLAYIAKTLDPKSEEAKKAKEKAEAAAKKAAEAIEKAEKDPESLEAIAETLKAIADTLKVIAETLKTIAK	TVSLELIIGILANVFIALVNIIDWIKRGKISAVDKIYMGLAISRTAFVLSVITGFLIAFLDPASLGIGIMIRLLTMSWTVTNHFSVWFATCLSIFYF--LKITNFSNTVFLALKWKVKKVVSVTLVVSLIILFINVIVIHIYTDRFQVNMVQKCGANNTLRAYGLFLSISTVFTFIPFTASL-----TMFLL-----LIFSLWRHLKTMHHNATGSRDVSTVAHIKG----LQTVVAFLLLYTVFAM-----SLFSQSLSIDA--------------QHTNL--LSHFLRCIG----VAFPSGHSCAL	21.092,29.978,-17.872,18.706,27.244,-19.186,21.257,24.411,-18.689,22.095,25.511,-15.112,18.367,25.851,-14.268,17.635,22.302,-15.547,20.609,20.898,-13.572,19.452,22.665,-10.373,15.865,21.390,-10.860,17.132,17.802,-11.370,19.237,18.096,-8.175,16.206,19.382,-6.227,14.004,16.527,-7.558,16.640,13.890,-6.650,17.009,15.451,-3.167,13.197,15.450,-2.691,12.871,11.783,-3.783,15.785,10.821,-1.491,14.098,12.4…	MVVTMRAALRLMLISTVSLELIIGILANVFIALVNIIDWIKRGKISAVDKIYMGLAISRTAFVLSVITGFLIAFLDPASLGIGIMIRLLTMSWTVTNHFSVWFATCLSIFYFLKITNFSNTVFLALKWKVKKVVSVTLVVSLIILFINVIVIHIYTDRFQVNMVQKCGANNTLRAYGLFLSISTVFTFIPFTASLTMFLLLIFSLWRHLKTMHHNATGSRDVSTVAHIKGLQTVVAFLLLYTVFAMSLFSQSLSIDAQHTNLLSHFLRCIGVAFPSGHSCALILGNNKLRQASLSVIFWLRCKYKHTENQGP	10116	Rattus norvegicus
job.pdb	AF-Q61735-F1-model_v4 Leukocyte surface antigen CD47	13.500	162	119	4	130	278	139	292	0.326	2.960E+00	45	281	303	AKTLLAIAWTLAVIAWTLAYIAKTLDPESEEAEKAKKAAEEAKKKVEEAEKIAQKDPESLEAV-----------AKTLAAIAATLAVIAKTLAYIAKTLDPKSEEAKKAKEKAEAAAKKAAEAIEKAEKDPESL--EAIAETLKAIADTLKVIAETLKTIAK	EKILIVIFPILAILLFWGKFGILTLKYKSSH---TNKRIILLLVAGLVLTVIVV-----VGAILLIPGEKPVKNASGLGLIVISTGILILLQYNVFMTAFGMTSFTIAILITQVLGYVLALVGLCLCIMACEPVHGPLLISGLGIIALAELLGLVYMKFVAS	57.266,-16.101,-53.322,55.518,-17.798,-50.319,56.365,-15.538,-47.293,54.509,-12.574,-48.642,51.146,-14.404,-48.670,51.569,-15.510,-45.015,52.479,-11.939,-43.924,49.370,-10.602,-45.727,47.135,-13.160,-43.941,48.706,-12.254,-40.547,48.369,-8.502,-41.324,44.549,-8.656,-41.702,43.875,-10.210,-38.250,44.734,-7.204,-35.993,41.610,-5.114,-36.512,40.902,-5.832,-32.837,37.245,-4.733,-32.608,37.757,-2.038,…	MWPLAAALLLGSCCCGSAQLLFSNVNSIEFTSCNETVVIPCIVRNVEAQSTEEMFVKWKLNKSYIFIYDGNKNSTTTDQNFTSAKISVSDLINGIASLKMDKRDAMVGNYTCEVTELSREGKTVIELKNRTVSWFSPNEKILIVIFPILAILLFWGKFGILTLKYKSSHTNKRIILLLVAGLVLTVIVVVGAILLIPGEKPVKNASGLGLIVISTGILILLQYNVFMTAFGMTSFTIAILITQVLGYVLALVGLCLCIMACEPVHGPLLISGLGIIALAELLGLVYMKFVASNQRTIQPPRNR	10090	Mus musculus
job.pdb	AF-Q9NYV9-F1-model_v4 Taste receptor type 2 member 13	8.900	323	198	14	3	278	8	281	0.301	9.021E-01	44	281	303	IAATL---QEIAKTLAEIAITLAE-IAKTLKPE-SEEAKKAEEEAEKAAKEVEEAI--KYAKEHPNSL--------EAVAKTLQAIAKTLATIAKT-LAYIAKTLKPESEEAEKAEEEAKKAAERTEKAIKYAQAHPNSLEAVAKTLLAIAWTLAVIAWTLAYIAKTLDPESEEAEKAKKAAEEAKKKVEEAEKIAQKD-------PESLEAVAKTLAAIA----ATLAVIAKTLAYIAKTLDP------------KSEEAKKAKEKAE---AAAKKAAEAIEKAEKDPESLEAIAE-----TLKAIADTLKVIAETLKTIAK	IFTLVIIAEFIIGNLSNGFIVLINCIDWVSKRELSSVDKLLIILAISRIGLIWEILVSWFLALHYLAIFVSGTGLRIMIFSWIVSNHFNLWLATIFSIFYLLKIASFSSPAFLYLKWRVNKV------------------------------ILMILLGTLVF--------------LFLNLIQINMHIKDWLDRYERNTTWNFSMSDFETFSVSVKFTMTMFSLTPFTVAFISFLLLIFSLQKHLQKMQLNYKGHRDPRTKVHTNALKIVISFLLFYASFFLCVL-----ISWISELYQNTVIYMLCETIGVFSPSSHSFLL	4.965,28.127,-15.680,7.855,25.626,-16.126,9.873,27.182,-13.242,6.950,26.863,-10.768,6.295,23.120,-11.314,9.555,21.829,-9.696,9.058,24.166,-6.791,5.441,22.985,-6.308,6.564,19.329,-6.605,9.323,19.959,-4.018,6.814,21.618,-1.637,4.503,18.585,-2.053,7.297,16.076,-1.229,8.266,18.095,1.886,4.585,18.305,2.946,4.131,14.537,2.338,7.311,13.777,4.342,6.020,15.784,7.348,2.333,14.705,7.221,3.211,11.092,6.249,5…	MESALPSIFTLVIIAEFIIGNLSNGFIVLINCIDWVSKRELSSVDKLLIILAISRIGLIWEILVSWFLALHYLAIFVSGTGLRIMIFSWIVSNHFNLWLATIFSIFYLLKIASFSSPAFLYLKWRVNKVILMILLGTLVFLFLNLIQINMHIKDWLDRYERNTTWNFSMSDFETFSVSVKFTMTMFSLTPFTVAFISFLLLIFSLQKHLQKMQLNYKGHRDPRTKVHTNALKIVISFLLFYASFFLCVLISWISELYQNTVIYMLCETIGVFSPSSHSFLLILGNAKLRQAFLLVAAKVWAKR	9606	Homo sapiens
job.pdb	AF-Q646D7-F1-model_v4 Taste receptor type 2 member 10	8.200	315	190	15	8	277	16	276	0.301	1.401E+00	44	281	307	QEIAKTLAEIAITLAEIAKTLKPE-SEEAKKAEEEAEKAAKEVEEAIK--YAKEHP----NSL---E-AVAKTLQAIAKTLATIAKTLAYIAKTLKP---ESEEAEKAEE---------------EAKKAAERTEKAIKYAQAHPN-----------SLEAVAKTLLAIAWTLAVIAWTLAYIAKTLDPESEEAEKAKKAAEEAKKKVEEAEKIAQK-----DPESLEAVAKTLAAIAATLAVIAKTLAYIAKTLDPKSEEAKKAKEKAEAAAKKAAEAIEKAEKDPESLEAIAETLKAIADTLKVIAETLKTIA	ESVFGVLGNGFIGLVNCIDCAKNKLSTIGFILTGLAISRIFLIWIIITDGFIQIFSPNIYASSNLIEYISYFWVIGNQSSMWFATSLSIFYF--LKIANFSNYIFLWLKSRTNMVLPFMIVFLLISSLLNFAYIAKILNDYKMKNDTVWDLNMYKSEYFIKQILLNLGVIFFFTLSLITCVLLIISL--------------------WRHNRQMQSNVTGLRDS-------NTEAHVKAMKVLISFIILFILYFIGMA-IEISYFTV-------------------REN-----KLLLMFGMTTTAIYPWGHSFI	2.774,23.731,-22.967,4.874,20.604,-22.156,6.731,22.239,-19.215,3.410,23.448,-17.734,1.941,19.915,-17.918,5.145,18.514,-16.337,4.893,21.169,-13.581,1.230,20.206,-12.967,2.120,16.484,-12.717,5.001,17.201,-10.290,2.676,19.378,-8.163,0.017,16.615,-8.158,2.496,13.828,-7.178,3.968,16.003,-4.385,0.494,16.937,-3.074,-0.589,13.268,-3.308,2.487,12.118,-1.377,2.049,14.760,1.368,-1.605,13.717,1.869,-0.490,10…	MLRVVEGIFIFVVISESVFGVLGNGFIGLVNCIDCAKNKLSTIGFILTGLAISRIFLIWIIITDGFIQIFSPNIYASSNLIEYISYFWVIGNQSSMWFATSLSIFYFLKIANFSNYIFLWLKSRTNMVLPFMIVFLLISSLLNFAYIAKILNDYKMKNDTVWDLNMYKSEYFIKQILLNLGVIFFFTLSLITCVLLIISLWRHNRQMQSNVTGLRDSNTEAHVKAMKVLISFIILFILYFIGMAIEISYFTVRENKLLLMFGMTTTAIYPWGHSFILILGNSKLKQASLRVLQQLKCCEKRKNLRVT	9597	Pan paniscus
job.pdb	AF-Q7M710-F1-model_v4 Taste receptor type 2 member 125	11.100	315	205	15	4	280	11	288	0.301	1.124E+00	44	281	311	AATL--QEIAKTLAEIAITLAEIAKTLKPE--SEEAKKAEEEAEKAAKEVEEAIKYAKEHPNS----------LEAVAKTLQAIAKTLATIAKTLAYIAKTLKP---ESEEAEKAEEEAKKAAERTEKAIKYAQAHPNSLEAVAKTLLAIAWTLAVIAWTLAYIAKTLDP-ESEEAEKAKKAAEEAKKKVEEAEKIAQKDPESLEAVA-KTLAAIAATL---AVIAKTLAYIAKTLDPKSE--------EAKKAKEKAEAAA-------KKAAEAIEKAEKDPESLEAIAETLKAIADTLKVIAETLKTIA-KTL	AAIIIVQFIIGNIANGFIALVNIIDWVKRRKISLMDKIITALAISRIYLLWSTFLITLTSSLDPDIKMAVKIIRISNNTWIIANHFSIWFATCLSIFYF--LKIANFSNYIFLYLR-------WRFKKVVSVTLLIS----LIFLLLNILLMNMHIDIWSDKSKRNLSFSVRSNNCTQFPRLV--------------------LLINTMFTSIPFTVSLLAFLLLIFSLWRHLKTMQYYAKGSEDTTTAAHIKALHMVVAFLLFYTVFFLSLAIQYWTSG----SQENNNLFYATIVITFPSVHSCILILRNSQL	14.935,29.697,-13.846,11.163,29.238,-13.163,11.126,25.533,-14.176,13.981,24.531,-11.824,12.303,26.272,-8.849,9.037,24.391,-9.580,10.874,21.031,-9.818,12.715,21.710,-6.521,9.330,22.548,-4.914,7.770,19.273,-6.171,10.830,17.257,-5.039,10.641,18.869,-1.561,6.901,18.029,-1.326,7.630,14.425,-2.460,10.357,13.993,0.210,8.187,15.464,3.013,5.109,13.398,2.012,7.256,10.237,1.600,8.640,10.645,5.157,5.196,11.4…	MMGIAIDILWAAIIIVQFIIGNIANGFIALVNIIDWVKRRKISLMDKIITALAISRIYLLWSTFLITLTSSLDPDIKMAVKIIRISNNTWIIANHFSIWFATCLSIFYFLKIANFSNYIFLYLRWRFKKVVSVTLLISLIFLLLNILLMNMHIDIWSDKSKRNLSFSVRSNNCTQFPRLVLLINTMFTSIPFTVSLLAFLLLIFSLWRHLKTMQYYAKGSEDTTTAAHIKALHMVVAFLLFYTVFFLSLAIQYWTSGSQENNNLFYATIVITFPSVHSCILILRNSQLRQASLLVLWWLLCKSKDVRMLVP	10090	Mus musculus
job.pdb	AF-Q6G4C6-F1-model_v4 Protoheme IX farnesyltransferase	9.500	335	187	17	5	280	27	304	0.301	9.427E-01	44	281	312	ATLQEIAKTLAEIAITLAEIAKTLKPESEEAKKAEEEAEKAAKEVEEAIKYAKEHPNS-LEAVAKTLQAIAKTLATIAKTL--AYIAKTLKPESEE--------AEKAEEEAKK----------------AAERTEKAIK-YAQAHP-----NSLEAVAKTLLAIA--------------------WTLAVIAWTLA-YIAKTLDPESEEAEKAKKAAEEAKKKVEEAEKI----AQKDPESLEAVAKTLAAIAATLAVIAKTLAYIAKTLDPKSEEAKKAKEKAEAAAKKAAEAIEKAEKDPESLEA-IAETLKAIADTLKVIAETLKTIAKTL	TLLKPRVMLLV---VFTALVGLIVSPVS---------------------------INPLYGFLAILCIAVGGGGAGALNMWYDADIDAVMERTKSRPIPAGKISSRKAFIFGMVLSILSVLIMGSFVNWFAALFLAFTIFFYIVVYTIWLKRRTPQNIVIGGAAGAFPPMIGWAAATGTVNIESFLLFLIIFMWTPPHFWSLSLFSS--LDYDAA----------------GIPMMPNVRGEHSTKKQILFYTILMAIC--AAGPFIIGFAGV--FYGIFSTVLSIIFIHFAYRLW-----KSNTYDATILMAKKTFFFSLFYLAAIFGILLIEF	57.979,-26.130,-32.785,56.278,-27.660,-29.732,53.032,-28.896,-28.454,49.338,-28.019,-27.836,48.641,-28.011,-24.154,45.401,-29.608,-22.861,42.050,-27.979,-22.166,41.948,-28.075,-18.367,38.335,-28.998,-17.555,38.185,-26.907,-14.377,36.041,-29.000,-11.994,33.005,-26.875,-11.027,33.010,-26.152,-7.323,29.282,-26.148,-6.589,29.535,-23.027,-4.418,27.381,-24.089,-1.447,24.951,-21.133,-1.415,25.181,-19.94…	MSIPRELSVASGSKSISPKPSVYDYITLLKPRVMLLVVFTALVGLIVSPVSINPLYGFLAILCIAVGGGGAGALNMWYDADIDAVMERTKSRPIPAGKISSRKAFIFGMVLSILSVLIMGSFVNWFAALFLAFTIFFYIVVYTIWLKRRTPQNIVIGGAAGAFPPMIGWAAATGTVNIESFLLFLIIFMWTPPHFWSLSLFSSLDYDAAGIPMMPNVRGEHSTKKQILFYTILMAICAAGPFIIGFAGVFYGIFSTVLSIIFIHFAYRLWKSNTYDATILMAKKTFFFSLFYLAAIFGILLIEFFVWCFIIL	283166	Bartonella henselae str. Houston-1
job.pdb	AF-Q646B5-F1-model_v4 Taste receptor type 2 member 10	8.800	315	188	16	8	277	16	276	0.254	1.992E+00	42	281	307	QEIAKTLAEIAITLAEIAKTLKPE-SEEAKKAEEEAEKAAKEVEEAIK--YAKEHP----NSL---E-AVAKTLQAIAKTLATIAKTLAYIAKTLKP---ESEEAEKAEE---------------EAKKAAERTEKAIKYAQAHPNS---LE--------AVAKTLLAIAWTLAVIAWTLAYIAKTLDPESEEAEKAKKAAEEAKKKVEEAEKIAQK-----DPESLEAVAKTLAAIAATLAVIAKTLAYIAKTLDPKSEEAKKAKEKAEAAAKKAAEAIEKAEKDPESLEAIAETLKAIADTLKVIAETLKTIA	ESVFGVLGNGFIGLVNCIDCAKNKLSTIGFILTGLAISRIFLIWIIITDGFIQIFSPNIYASSNLIEYISYFWVIGNQSSMWFATSLSIFYF--LKIANFSNYIFLWLKSRTNMVLPFMIVFLLISSLLNFAYIAKILNDYKMKNDTVWDLNMYKSEYFIKQILLNLGVIFFFTLSLITCVLLIISL--------------------WRHNRQMQSNVTGLRDS-------NTEAHVKAMKVLISFIILFIL-------------------YFIGMAIEI-SYFTVREN-----KLLLMFGMTTTAIYPWGHSFI	13.929,24.143,-18.020,11.058,22.057,-16.564,8.010,22.286,-18.874,4.892,23.764,-17.188,3.142,20.364,-17.526,6.090,18.553,-15.872,5.939,21.151,-13.055,2.212,20.418,-12.558,2.849,16.640,-12.394,5.708,17.060,-9.877,3.524,19.370,-7.738,0.717,16.764,-7.836,3.021,13.813,-6.886,4.545,15.832,-4.003,1.079,16.850,-2.709,-0.238,13.255,-3.048,2.815,11.977,-1.148,2.482,14.572,1.661,-1.211,13.638,2.095,-0.203,9…	MLRVVEGIFIFVVISESVFGVLGNGFIGLVNCIDCAKNKLSTIGFILTGLAISRIFLIWIIITDGFIQIFSPNIYASSNLIEYISYFWVIGNQSSMWFATSLSIFYFLKIANFSNYIFLWLKSRTNMVLPFMIVFLLISSLLNFAYIAKILNDYKMKNDTVWDLNMYKSEYFIKQILLNLGVIFFFTLSLITCVLLIISLWRHNRQMQSNVTGLRDSNTEAHVKAMKVLISFIILFILYFIGMAIEISYFTVRENKLLLMFGMTTTAIYPWGHSFILILGNSKLKQASLRVLQQLKCCEKRKNLRVT	9598	Pan troglodytes
job.pdb	AF-P12384-F1-model_v4 Pheromone alpha factor receptor	6.200	305	208	12	3	280	42	295	0.196	2.482E+00	39	281	426	IAATLQEIAKTLAEIAITLAE-IAKTL-----KPESEEAKKAEEEAEKAAKEVEEAIKYAK-------------EHPNS---LEAVAKTLQAIAKTLATIAKTLAYIAKTLKPESEEAEKAEEEAKKAAERTEKAIKYAQAHPNSLEAVAKTLLAIAWTLAVIAWTLAYIAKTLDPESEEAEKAKKAAEEAKKKVEEAEKIAQKDPESLEAVAKTLAAIAATLAVIAKTLAYIAKT---LDPKSE-EAKKAKEKAEAAAKKAAEAIEKAEK-DPESLEAIAETLKAIADTLKVIAETLKTIAKTL	IFVNKKITQGILFGTRIGAAGLAIIVLWMVSKNRKTPIFIINQISLFLILLHSSLFLRYLLGDYASVVFNFTLFSQSISRNDVHVYGATNMIQVLLVAAVEISLIFQVRVIFKGDSYKGVGRILTSISA-------------------VLGFTTVVMYFITAVKSM---TSVYSDLTKTSDRYFFNIA-----SI------------------LLSSSVNFMTLLLTVKLILAVRSRRFLGLKQFDSFHVLLIMSFQTLIFPSILFILAYALNPN------QGTDTLTSIATLLVTLSLPLSSMW	54.808,0.145,-7.518,51.683,1.169,-5.558,49.410,2.918,-8.089,47.953,5.905,-6.243,44.841,6.606,-8.315,45.085,10.398,-8.605,41.732,11.537,-7.168,39.935,13.554,-9.868,40.356,17.321,-9.254,36.627,17.463,-8.613,37.034,15.273,-5.476,38.851,18.189,-3.756,36.156,20.826,-4.511,33.952,21.067,-1.387,31.540,23.285,-3.409,30.992,20.701,-6.195,27.401,19.386,-6.134,27.338,15.968,-7.874,23.512,16.038,-7.928,23.67…	MSGKQDLSPLGLYSSYDPTKGLISYTSLYGSGTTVTFEELQIFVNKKITQGILFGTRIGAAGLAIIVLWMVSKNRKTPIFIINQISLFLILLHSSLFLRYLLGDYASVVFNFTLFSQSISRNDVHVYGATNMIQVLLVAAVEISLIFQVRVIFKGDSYKGVGRILTSISAVLGFTTVVMYFITAVKSMTSVYSDLTKTSDRYFFNIASILLSSSVNFMTLLLTVKLILAVRSRRFLGLKQFDSFHVLLIMSFQTLIFPSILFILAYALNPNQGTDTLTSIATLLVTLSLPLSSMWATSANNSSHPSSINTQFRQRNYDDVSFKTGITSFYSESSKPSSKYRHTNNLYDLYPVSRTSNSRCNGYPNDGSKLAPNPNCVGHNGSTMSVNDKNGAHATCVQN…	4934	Lachancea kluyveri
job.pdb	AF-Q67ET4-F1-model_v4 Taste receptor type 2 member 125	8.100	320	199	10	3	276	8	278	0.179	1.670E+00	38	281	310	IAATLQEIAKTLAEIAITLAEIAKTLKPESEEAKKAEEEAEKAAKEVEEAIKYAKEHPNSLEAVAKTLQAIAKTLATIAKTLAYIAKTLKPESEEAEKAEEEAKKAAERTEKAIKYAQAHPNSLEAVAKTLLAIAWTLAVIAWT-LAYIAKTLDPESEEA-------------------EKAKKAAEEAKKKVEEAEKIAQKD-------PESLEAVAKTLA-AIAAT---LAVIAKTLAYIAKTL------------DPKSEEAK---KAKEKAEAAAKKAAEAIEKAEKDPESLEAIAETLKAIADTLKVIAETLKTI	ICAFIIIVQFIIGNVANGFIALVN-------------------------IIDWVKRRKISLVDQIITALAISRIDMLCSTFLIVLITSLYPD-----------------------LNTAVNMVKISNNIWIVANHFSIWLATSLSIFYFLKIANFSNYVFLCLRWRLSKVVSVTLLLSLVLLLMNILIMNMHIDTWSDGFKRNVSFGFRSKNCTRFFKLALLINTTFTCVPFTVSMVAFLLLIFSLWRHLKNMQYHAKGSRDPSTAVHIKALQMVVVFVLFYTFFFLSLAIQLWTSESLEKN-NLFYVTLIITFPSVHSC	1.199,25.959,-18.843,3.611,23.004,-18.267,5.795,24.898,-15.735,2.743,25.869,-13.619,1.518,22.236,-13.621,5.043,21.079,-12.623,5.214,23.551,-9.686,1.710,22.517,-8.514,2.662,18.805,-8.750,5.933,19.412,-6.830,4.030,21.302,-4.091,1.441,18.485,-3.819,4.284,15.892,-3.703,5.976,17.716,-0.776,2.696,18.204,1.152,1.517,14.598,0.556,5.001,13.256,1.467,4.893,15.106,4.826,1.259,14.094,5.539,1.987,10.471,4.497…	MGIVIGIICAFIIIVQFIIGNVANGFIALVNIIDWVKRRKISLVDQIITALAISRIDMLCSTFLIVLITSLYPDLNTAVNMVKISNNIWIVANHFSIWLATSLSIFYFLKIANFSNYVFLCLRWRLSKVVSVTLLLSLVLLLMNILIMNMHIDTWSDGFKRNVSFGFRSKNCTRFFKLALLINTTFTCVPFTVSMVAFLLLIFSLWRHLKNMQYHAKGSRDPSTAVHIKALQMVVVFVLFYTFFFLSLAIQLWTSESLEKNNLFYVTLIITFPSVHSCMLILRNSKLRQASLLVLWWLLCRSKDIQTLVP	10116	Rattus norvegicus
job.pdb	AF-Q11KD2-F1-model_v4 Protoheme IX farnesyltransferase	11.000	334	183	17	5	280	26	303	0.150	3.529E+00	36	281	310	ATLQEIAKTLAEIAITLAEIAKTLKPESEEAKKAEEEAEKAAKEVEEAIKYAKEHPNS-LEAVAKTLQAIAKTLATIAKTL--AYIAKTLKPESEE--------AEKAEE----------------EAKKAAERTEKAIK-YAQAHP-----NSLEAVAKTLLAIA--------------------WTLAVIAWTLA-YIAKTLDPESEEAEKAK---KAAEEAKKKVEEAEKIAQKDPESLEAVAKTLAAIAATLAVIAKTLAYIAKTLDPKSE-EAKKAKEKAEAAAKKAAEAIEKAEKDPESLEAIAETLKAIADTLKVIAETLKTIAKTL	ALLKPRVMSLV---VFTAFVGMVLAPAN---------------------------PHPFLALISILAIAVGAGASGALNMWYDADIDAVMARTAGRPVPAGRIAPGEALGFGLFLSAFSVGTLGLMANWLAASLLAFTIFFYVVIYTMWLKRSTAQNIVIGGAAGALPPVVGWAAMTGSVSLESLVLFLIIFLWTPPHFWALALFKE-GDYERAGVPM----------------MPNVA----GAASTRRQIFAYSVLVAVSGV-LPTAMGFASLSYGAVAAALGVAFVWYSWRVLAAKGQDP----ALRPEKALFGYSVLYLFAIFAALLCDG	-36.889,-8.095,9.192,-36.992,-9.112,5.452,-39.426,-6.351,4.317,-37.428,-3.279,5.469,-34.282,-4.555,3.666,-36.223,-4.840,0.363,-37.522,-1.240,0.683,-34.008,0.238,1.157,-32.721,-1.644,-1.931,-35.582,-0.162,-4.035,-35.096,3.483,-2.930,-31.451,3.478,-4.151,-32.445,2.386,-7.704,-34.166,5.733,-8.511,-31.973,8.612,-7.213,-30.594,10.691,-10.101,-26.913,11.053,-9.151,-26.096,14.682,-8.206,-22.521,13.627,-…	MALVEREHMKEDAGRLSEATAGDFIALLKPRVMSLVVFTAFVGMVLAPANPHPFLALISILAIAVGAGASGALNMWYDADIDAVMARTAGRPVPAGRIAPGEALGFGLFLSAFSVGTLGLMANWLAASLLAFTIFFYVVIYTMWLKRSTAQNIVIGGAAGALPPVVGWAAMTGSVSLESLVLFLIIFLWTPPHFWALALFKEGDYERAGVPMMPNVAGAASTRRQIFAYSVLVAVSGVLPTAMGFASLSYGAVAAALGVAFVWYSWRVLAAKGQDPALRPEKALFGYSVLYLFAIFAALLCDGLVERFGA	266779	Chelativorans sp. BNC1
job.pdb	AF-Q7TQA9-F1-model_v4 Taste receptor type 2 member 135	11.300	335	194	16	4	278	17	308	0.150	3.688E+00	36	281	312	AATLQEIAKTLAEIAI-TLAEIAKTLKPE-------SEEAKKAEEEAEK---AAKEVEEAIKYAKEHPNS-------LEAVAKTLQAIAKTLATIAKT-LAYIAKTLKPESEEA---------------EKAEEEAKKAAER----TEKAIKYAQAH------------PNSLE---AVAKTLLAIAWTLAVIAWTLAYIAKTLDPESEEAEKAKKAAEEAKKKVEEAEKIAQKDPESLEAVAKTLAAIAATLAVIAKTLAYIAKTLDPKSEEAKKAKEKAEAAAKKAAEAIEKAEKDP-ESLEAIAETLKAIADTL---KVIAE---TLKTIAK	VVTLFIILVLLCLVAVVGNGFIIIALGMKWLLRRTLSAHNKLLISLAASRFCLQCVVIGKNIYVFLNPTSFPYNPVIQLLNLMWDFLTAATIWLCSLLGFFYCVKIATLTHPVFVWLKYRLPGWVPWMLLSAVGMSSLTSILCFIGNYMIYQNHAKSGHQPWNVTGNSLRHSLEKFYFFSIKIIMWTIPTVVFSIFMSLLLVSL--------------------VRHMKKTFLALSE--LRDVWAQAHFKALLPLLSFIVLFISCFLTL----VLSSA-----------------SNTPYQEFRYWMWQVVIHLCTVIHPIVILFSNPVLRVVIK	22.999,40.834,-20.439,21.073,37.522,-20.660,23.164,34.650,-19.214,22.319,34.924,-15.465,18.692,33.689,-15.598,19.435,30.231,-17.086,22.226,29.342,-14.601,20.142,30.503,-11.602,17.111,28.565,-12.942,19.195,25.369,-13.326,20.688,25.702,-9.809,17.270,26.438,-8.216,15.696,23.426,-9.989,18.556,21.212,-8.698,18.301,22.478,-5.082,14.510,21.937,-5.156,14.844,18.342,-6.466,17.435,17.608,-3.727,15.016,19.0…	MSTGHTVLGCQTTDKTVVTLFIILVLLCLVAVVGNGFIIIALGMKWLLRRTLSAHNKLLISLAASRFCLQCVVIGKNIYVFLNPTSFPYNPVIQLLNLMWDFLTAATIWLCSLLGFFYCVKIATLTHPVFVWLKYRLPGWVPWMLLSAVGMSSLTSILCFIGNYMIYQNHAKSGHQPWNVTGNSLRHSLEKFYFFSIKIIMWTIPTVVFSIFMSLLLVSLVRHMKKTFLALSELRDVWAQAHFKALLPLLSFIVLFISCFLTLVLSSASNTPYQEFRYWMWQVVIHLCTVIHPIVILFSNPVLRVVIKRGCC	10090	Mus musculus
job.pdb	AF-Q83GF8-F1-model_v4 Protoheme IX farnesyltransferase	7.800	342	188	18	4	280	15	294	0.138	3.093E+00	35	281	300	AATLQE--IAKTLAEIAITLAEIAKTLKPESEEAKKAEEEAEKAAKEVEEAIKYAKEHPNSLEAVAKTLQ-AIAKTLATIAKTL--AYIAK----------TLKPESEEAEKAEEEAKK----------------AAERTEKAIK-YAQAHP-----NSLEAVAKTLLAIAWTL-------------AVIAWTLAYIAKTLDPESEEAEKAKKAAEEAKKKVEEAEKIAQKDPESLEAVAKT-----------LAAIAATLAVIAKTLAYIAKTLDP----KSEEAKKAKEKAEAAAKKAAEAIEKAEKDPESLEAIAETLKAIADTLKVIAETLKTIAKTL	YVSLTKPRVVELLLLTTVPTMILAQR--------------------GV----------PNPLSVLSVLLGGAMSAGAAGAFNCYIDRDIDSKMSRTRNRPLVTGALS--PKASLIFAWMLCVISVLWFLLFVNWLSALLSAIAVFLYAFFYSIVLKKRTPQNIVWGGLAGCMPVLIAWAAVTGSIDWPAIVLFAVVFLWTP-----------------------PHYWPLSIHY-SEDYRLTSIPMLGAIFPRKLVVLQVLLYAFAVVACTLLLI-PVAHMTPLYGLFSAVLGAWFVYEIYRLY-VRVVRGHEIKA----MHIFSLSNTYLSLVFLSVGIDG	-41.798,8.295,-23.148,-41.096,9.956,-19.706,-41.483,7.085,-17.183,-39.407,4.426,-19.003,-36.512,6.882,-19.617,-36.444,7.806,-15.895,-36.324,4.073,-15.032,-33.433,3.355,-17.451,-31.294,6.331,-16.314,-31.881,5.239,-12.685,-30.672,1.692,-13.517,-27.523,3.028,-15.271,-26.737,5.264,-12.256,-27.240,2.217,-9.998,-24.711,0.125,-12.001,-22.231,3.055,-12.236,-22.458,3.464,-8.435,-21.271,-0.167,-8.055,-17.9…	MGMQGRSFARQIRAYVSLTKPRVVELLLLTTVPTMILAQRGVPNPLSVLSVLLGGAMSAGAAGAFNCYIDRDIDSKMSRTRNRPLVTGALSPKASLIFAWMLCVISVLWFLLFVNWLSALLSAIAVFLYAFFYSIVLKKRTPQNIVWGGLAGCMPVLIAWAAVTGSIDWPAIVLFAVVFLWTPPHYWPLSIHYSEDYRLTSIPMLGAIFPRKLVVLQVLLYAFAVVACTLLLIPVAHMTPLYGLFSAVLGAWFVYEIYRLYVRVVRGHEIKAMHIFSLSNTYLSLVFLSVGIDGVVSQLL	203267	Tropheryma whipplei str. Twist
job.pdb	AF-P25625-F1-model_v4 Protein PER1	10.900	292	183	14	8	278	114	349	0.138	2.960E+00	35	281	357	QEIAKTLAEIAITLAEIAKTLKPESEEAKKAEEEAEKAAKEVEEAIKYAKEHPNSLEAVAKTLQAIAKTLATIAKTLAYIAKTLKP--ESEEAEKAEEEAKKAAERTEKAIKYAQAHPNSLEAVAKTLLAIAWTLAVIAWTLAYIAKTLDPESEEAEKAKKAAEEAKKKVEEAEKIAQKDPESLEAVAKTLAAIAATLAVIAKTLA---YIA---KTLDPKSEE-----AKKAKEK----AEAAAKKAAEAIEKAEKDPESLE----AIAETLKAIADTLKVIAETLKTIAK	QEFFSTIFSIGNFIPH------------------YKGFVKFSRIIREEGDRRRKNSRSILIW----NYLYVTVAGMLAWTASSVFHCRDLIITEKLD-----------------------YFFAGLTVL----TGFHAIFARM-TSMFLYPK--IAQAFTASVAAI---FALHILRLYVDWSYTYNMRFNIFFGVLQYILL-IMLSCQNYHALQKQKLMGEFKKTAYSSFKRQIFKLCVIPILLVIVTTMAMSLELFDFFSYEWQIDAHALWHLCTIWPSWVLYDFFLEDYA	20.151,17.684,23.124,17.483,15.210,21.795,15.123,17.766,20.153,17.910,19.526,18.215,19.019,16.234,16.561,15.403,15.504,15.468,15.053,19.050,14.056,18.473,18.802,12.314,17.406,15.460,10.731,14.170,17.151,9.535,16.289,20.007,8.065,18.509,17.652,5.997,15.388,16.295,4.178,15.485,19.361,1.852,17.715,18.147,-1.029,15.382,16.323,-3.420,18.161,14.902,-5.596,16.930,12.924,-8.604,18.123,9.321,-8.405,21.909…	MRLAVVVTLLVHCFLVTCSPGDNLDEFIDCTYACEYNRRCPNSQINYIDPETNMFHDIEFFDTPPLYSKLLFWDCISDCDYQCQHIITRWRIDEEEEIYQFHGKWPFLRVLGTQEFFSTIFSIGNFIPHYKGFVKFSRIIREEGDRRRKNSRSILIWNYLYVTVAGMLAWTASSVFHCRDLIITEKLDYFFAGLTVLTGFHAIFARMTSMFLYPKIAQAFTASVAAIFALHILRLYVDWSYTYNMRFNIFFGVLQYILLIMLSCQNYHALQKQKLMGEFKKTAYSSFKRQIFKLCVIPILLVIVTTMAMSLELFDFFSYEWQIDAHALWHLCTIWPSWVLYDFFLEDYAYWGNRQLY	559292	Saccharomyces cerevisiae S288C
job.pdb	AF-Q9WUT7-F1-model_v4 C-C chemokine receptor type 9	5.700	314	206	11	7	277	54	320	0.138	4.027E+00	35	281	369	LQEIAKTLAEIAITLAEIAKTLKPES--EEAKKAEEEAEKAAKEVEEAIKYAKEH-----PNSLEAVAKTLQAIAKTLATIAKTLAYIAKTLKPESEEAEKAEEEAKKAAERTEKAIKYAQAHPNSLEAVAKT--------------------------LLAIAWTLAVIAW-----TLAYIAKTLDP-----ESEEAEKAKKAAEEAKKKVEEAEKIAQKDPESLEAVAKTLAAIAATLAVIAKTLAYIAKTLDPKSEEAKKAKEKAEAAAKKAAEAIEKAEKDPESLEAIAETLKAIADTLKVIAETLKTIA	LYWLVFIVGTLGNSLVILVYWYCTRVKTMTDMFLLNLAIADLLFL-ATLPFWAIAAAGQWMFQTFMCKVVNSMYKMNFYSCVLLIMCISVDRYIAIVQAMKAQVWRQKRLLYSKMVCITIWVMAA-VLCTPEILYSQVSGESGIATCTMVYPKDKNAKLKSAVLILKVTLGFFLPFMVMAFCYTIIIHTLVQAKKSSKHKALKVTI----------------------TVLTVFIMSQFPYNSILVVQAV-DAYAMFISNCTISTN------------I----------DICFQVTQTIAFFHSCLNPVLYVFV	1.532,3.287,-68.719,1.731,6.762,-68.408,2.808,9.553,-67.529,4.781,12.575,-66.900,5.021,16.066,-66.255,7.289,18.735,-65.074,10.647,19.343,-66.783,10.608,22.590,-68.738,11.620,26.180,-68.190,14.816,28.018,-68.422,17.599,27.615,-71.072,20.896,29.187,-71.724,24.008,30.908,-70.555,27.137,30.005,-71.834,30.796,29.706,-70.972,33.700,28.360,-69.054,35.615,30.013,-66.334,37.793,27.887,-64.082,38.668,29.84…	MMPTELTSLIPGMFDDFSYDSTASTDDYMNLNFSSFFCKKNNVRQFASHFLPPLYWLVFIVGTLGNSLVILVYWYCTRVKTMTDMFLLNLAIADLLFLATLPFWAIAAAGQWMFQTFMCKVVNSMYKMNFYSCVLLIMCISVDRYIAIVQAMKAQVWRQKRLLYSKMVCITIWVMAAVLCTPEILYSQVSGESGIATCTMVYPKDKNAKLKSAVLILKVTLGFFLPFMVMAFCYTIIIHTLVQAKKSSKHKALKVTITVLTVFIMSQFPYNSILVVQAVDAYAMFISNCTISTNIDICFQVTQTIAFFHSCLNPVLYVFVGERFRRDLVKTLKNLGCISQAQWVSFTRREGSLKLSSMLLETTSGALSL	10090	Mus musculus
job.pdb	AF-Q9D2L6-F1-model_v4 Adhesion G protein-coupled receptor F4	5.900	305	200	11	3	273	404	655	0.138	2.832E+00	35	281	698	IAATLQEIAKTLAEIAITLAE-IAKTLKPESEEAKKAEEEAEKAAKEVEEAIKYAKEHPNSLEAVAKTLQAIAKTLATIAKTLAYIAKTLKPESEEAEKAEEEAKKAAERTEKAIKYAQAHPNSLEAVAKTLLAIAWTLAVIAWTLAYIAKTL----DPESE-----EAEKAKKAAEEAK--KKVEEAEKIAQK------------DPESLEAVAKTLAAIAATLAVIAKTL--AYIAKTLDPKSEEAKKAKEKAEAAAKKAAEAIE--------KAEKDPESLEAIAETLKAIADTLKVIAETL	ILNHITFIGLSISIFSLVLCLVIEAIVWSRV---------------------------VVT---EISYMRHVCIVNIAVSLLTANVWFII------------GSNFSAN-----------VQEDHKWCVAVTFLCHFFFLSLFFWMLFKALLIVYGILVVFRRMMKSRMMAIGFAIGYGCPLVIAVITVTVTEPGEGYTRKDACWLNWNQTKALFAFAIPALAIVAVNLLVVLAVAINTQRPLIGSSKSQDMAIVFRISKNVAILTPLLGLTWGFGLTTLLEGVHLVFHIIFALLNAFQGFFILL	52.625,3.733,-11.298,52.009,-0.001,-10.473,49.343,-0.185,-7.662,46.628,1.849,-9.297,46.184,-0.344,-12.401,45.730,-3.406,-10.147,43.074,-1.642,-7.982,40.938,-0.481,-10.959,41.288,-3.836,-12.756,40.375,-5.627,-9.476,37.249,-3.386,-9.032,36.059,-4.187,-12.591,36.849,-7.906,-12.097,35.076,-7.978,-8.659,31.897,-6.686,-10.401,32.061,-9.759,-12.705,33.144,-12.574,-10.318,30.788,-12.542,-7.285,28.270,-15…	MKPWIAMVCCLVFFLTTECSHSKPKTHRKDEDKFQISLQKHEFRPRQGKCDGLCSSSSSCNQSCPWNFRGEIVFTCNQNKWQKTIETCTSLSVDTLFQRIHPAASLSLASSSVFPMSLIGNAAPVHIGNVFQGIQKYCPEDYVCIVDAVKSSAVTSGNIAFIVELLKNISSNLQTSGIHDNVNWKKMKNYGKVANHILGPTAISNWAFIANKNASSDLLESVNSFAKKLQIQGKSESIVDELFIQTKGSRISHSSSEHSLSLSVPRYNATEDVLVVIEIPRQALQELSFNASQAIVVAFPTLGAILKEVHRPNTSLQKPIDDLILSLVLPEGLNEIILTFDKINKSQSTSSQCVSWDPATGQWDESPCTVMSDINSTVKCRCRHTKAVTSFSILMSSKP…	10090	Mus musculus
job.pdb	AF-Q54N72-F1-model_v4 Probable nucleolar GTP-binding protein 1	12.600	111	81	4	186	280	45	155	0.126	6.829E+00	34	281	674	PESLEAVAKTLAAIAATLAVIAKT---------LAYIAKTLDPKSEEAKKAKEKAEAAAKKAAEAIE---KAEKDPESLEAIAETLKAIA---DTLKVIAE-TLKTIAKTL	TFYMRKVKYTAQSYHEKLTQIIGDFPLLDDIHPFYADLINVLYDKDHYKLALGQLNTARNLIDNLSKDYLRLLKYGDSLYRCKQLKRASLGRMCTLMLKQGPSLQYLEQVR	-5.675,-7.505,1.620,-5.064,-5.658,-1.669,-7.037,-2.459,-1.007,-7.446,-1.184,-4.584,-6.700,2.573,-4.724,-7.156,3.861,-8.290,-6.328,7.468,-7.215,-2.598,6.548,-7.555,-2.747,6.303,-11.395,-0.798,9.194,-12.989,-2.338,11.616,-15.509,-2.124,10.231,-19.075,-1.086,13.182,-21.311,-2.486,13.673,-24.778,-0.268,12.467,-27.667,0.731,16.108,-28.395,1.533,16.975,-24.764,3.429,13.654,-24.439,5.639,14.594,-27.444,…	MVLYNFKKIQVVPTSKDFIDIVLSKTQRKTPTEIHKQYAIGRIRTFYMRKVKYTAQSYHEKLTQIIGDFPLLDDIHPFYADLINVLYDKDHYKLALGQLNTARNLIDNLSKDYLRLLKYGDSLYRCKQLKRASLGRMCTLMLKQGPSLQYLEQVRQHLARLPSIDPNTRTLLLTGYPNVGKSSFMNKLTRANVDVQPYAFTTKSLFVGHTDFKYNTWQVIDTPGILDHPLDERNTIEMQSITALAHLHSCVLFLIDISERCGYTIKQQVDLFFSIKALFLNKPLLVVLNKIDARRPEDVPEDDWKLIQSLADPARGGIGGTHLIPMSNLTEEGIAKVKDTACSILFEERVEKKLKSTRIEKEIHRLHLAQPQARDKKVRAPCIPESVIAAARQADMDEE…	44689	Dictyostelium discoideum
job.pdb	AF-Q08722-F1-model_v4 Leukocyte surface antigen CD47	11.800	160	118	5	133	278	144	294	0.116	9.710E+00	33	281	323	LLAIAWTLAVIAWTLAYIAKTL-DPESEEAEKAKKAAEEAKKKVEEAEKIAQKDPESLEAV-----------AKTLAAIAATLAVIAKTLAYIAKTLDPKSEEAKKAKEKAEAAAKKAAEAIEKAEKDPESL--EAIAETLKAIADTLKVIAETLKTIAK	LIVIFPIFAILLFWGQFGIKTLKYRSGGM----DEKTIALLVAGLVITVIVI-----VGAILFVPGEYSLKNATGLGLIVTSTGILILLHYYVFSTAIGLTSFVIAILVIQVIAYILAVVGLSLCIAACIPMHGPLLISGLSILALAQLLGLVYMKFVAS	69.644,11.337,-35.208,68.030,11.953,-31.739,65.741,14.954,-32.544,63.827,13.053,-35.144,62.988,10.257,-32.658,61.914,12.845,-30.033,59.740,14.648,-32.639,58.195,11.298,-33.694,57.474,10.423,-30.028,55.997,13.923,-29.436,54.016,13.654,-32.722,52.469,10.352,-31.528,51.496,11.867,-28.128,49.048,14.460,-29.575,46.232,11.966,-30.324,44.773,12.612,-26.874,41.348,10.978,-27.293,39.453,13.633,-25.296,37.…	MWPLVAALLLGSACCGSAQLLFNKTKSVEFTFCNDTVVIPCFVTNMEAQNTTEVYVKWKFKGRDIYTFDGALNKSTVPTDFSSAKIEVSQLLKGDASLKMDKSDAVSHTGNYTCEVTELTREGETIIELKYRVVSWFSPNENILIVIFPIFAILLFWGQFGIKTLKYRSGGMDEKTIALLVAGLVITVIVIVGAILFVPGEYSLKNATGLGLIVTSTGILILLHYYVFSTAIGLTSFVIAILVIQVIAYILAVVGLSLCIAACIPMHGPLLISGLSILALAQLLGLVYMKFVASNQKTIQPPRKAVEEPLNAFKESKGMMNDE	9606	Homo sapiens
job.pdb	AF-O34454-F1-model_v4 UPF0111 protein YkaA	16.200	227	142	8	63	278	13	202	0.106	8.892E+00	32	281	205	LEAVAKTLQAIAKTLATIAK----TLAYIAKTLKPESEEAEKAEEEAKKAAERTEKAIKYAQAHPNS-LEAVAKTLLAIAWTLAVIAWTLAYIAKTLDPE---SEEAEKAKKAAEEAKKKVEEAEKIAQKDPESLEAVAKTLAAIAATLAVIAKTLAYIAKTLDPKSE---EAKKAKEKAEAAAKKAAEAIEKAEKDPESLEAIAETLKAIADTLKVIAETLKTIAK	LTEIAKNIDETAEYFVNFKVTNQTTLKEFADTLK----EYE------TKGDNHVHVMIKELNKAFITPIEREDILQLTNSLDDVLDGIEHFSAMMEIFSITSSDEHIDKFSGYIRECAKEILITIELLAENR--LKDIQPHAIKIKEYEHSCDNLHRKSLKNLFGNETDPIKVIQYRE-------------------------IYETLEEIADSCQSVANNLETIIM	-32.265,7.358,12.312,-30.076,7.088,15.443,-26.546,6.763,13.971,-24.958,4.249,16.376,-21.889,5.944,17.888,-18.851,4.355,16.173,-16.907,2.260,18.691,-13.305,3.253,19.471,-11.727,0.499,17.294,-13.835,1.490,14.264,-12.690,5.094,14.882,-8.977,4.120,15.128,-9.146,1.965,11.959,-10.818,4.905,10.169,-7.992,7.272,11.255,-5.335,4.795,10.019,-7.184,4.414,6.687,-7.439,8.216,6.287,-3.687,8.494,7.007,-3.047,5.9…	MIRRKKDKFSLLLTEIAKNIDETAEYFVNFKVTNQTTLKEFADTLKEYETKGDNHVHVMIKELNKAFITPIEREDILQLTNSLDDVLDGIEHFSAMMEIFSITSSDEHIDKFSGYIRECAKEILITIELLAENRLKDIQPHAIKIKEYEHSCDNLHRKSLKNLFGNETDPIKVIQYREIYETLEEIADSCQSVANNLETIIMKNA	224308	Bacillus subtilis subsp. subtilis str. 168
job.pdb	AF-Q9KNG8-F1-model_v4 ATP synthase protein I	10.800	148	100	7	126	270	2	120	0.098	9.710E+00	31	281	129	LEAVAKTLLAIAWTLAVIAWTLAYIAKTLDPESEEAEKAKKAAEEAKKKVEEAEKIAQKDPESLEAVAKTLAAIAATLAVIAKT-LAYIAKTLDPKSEEAKKAKEKAEAAAKKAAEAI-EKAEK-DPESLEAIAETLKAIADTLKVIA	VAVLARQGRELAKRLLLIQFSAVMVA--------------------------AAVFAVAV-NGDWGLSALVGGGIFVIANAVFAGCAFL-FAGARALKMVAISFYTGEALKILITIVLFSVAYMYMQLELVPLKLTYL-LALGINICA	-12.388,3.260,27.279,-13.395,3.327,23.548,-12.032,6.869,22.998,-8.646,5.856,24.508,-8.325,2.838,22.154,-9.331,4.989,19.155,-6.665,7.530,20.240,-3.961,4.823,20.618,-4.858,3.380,17.183,-4.604,6.846,15.570,-1.176,7.416,17.171,0.081,3.990,16.003,-1.050,4.698,12.413,0.617,8.147,12.430,3.860,6.486,13.621,3.453,3.844,10.871,2.976,6.533,8.180,6.093,8.377,9.449,8.188,5.163,9.352,6.850,4.400,5.840,7.599,7.…	MVAVLARQGRELAKRLLLIQFSAVMVAAAVFAVAVNGDWGLSALVGGGIFVIANAVFAGCAFLFAGARALKMVAISFYTGEALKILITIVLFSVAYMYMQLELVPLKLTYLLALGINICAPVLFINNKK	243277	Vibrio cholerae O1 biovar El Tor str. N16961
job.pdb	AF-Q645V2-F1-model_v4 Taste receptor type 2 member 14	8.800	340	189	14	3	280	8	288	0.098	4.398E+00	31	281	318	IAATLQEIAKTLAEIAITLAEIAKTLKPESEEAKKAEEEAEKAAKEVEEAIKYAKEHPNSLEAVAKTLQAIAKTLATIAKTLAYIAKTLKPESEEAEKAEEEAKKAAERTEKAIKYAQAHPNSLEAVAKTLLAIAWTLAVIAWTLA-----YIAKTLDPESEE----AEKAKK---------------AAEEAKKKVEEAEKIAQKD-----------PESLEAVAKTLAAIAATLAVIAKTLAYIAKTLDP---------KSE----------EAKKAKEKAEAAAKKAAE---AIEKAEKDPESLEAIAETLKAIADTLKVIAETLKTIA-----KTL	ISTFVLIVEFIIGNL--GNSFIALVN-----------------------CIDWVKRRKISLVDQLLTALAISRISLVW---LIFGSWCVSAFF------------------------PALFATEKMFRMLTNIWAVTNHFSVWLATGLGTFYFLKIANFSNSIFIYLKWRVKKVVLVLLLVTSVFLFLNIALINIHINASINGYGGNKTCSSDSNDFTRFSSLIALTSSVFIFIPFILSLAIFLLLTFSLWKHCKKMQHTVKASGDASTKAHRGVMQTVIAFLLLYPIFSLSFFIAVWTSG----WLE---ENLIILSQVMGMAYPSCHSCILILGNKKL	28.776,-12.964,-4.483,26.606,-10.833,-6.855,24.739,-13.781,-8.450,23.712,-15.240,-5.054,22.376,-11.841,-3.884,20.483,-11.408,-7.201,18.910,-14.895,-6.888,17.922,-14.393,-3.217,16.469,-10.909,-3.904,14.580,-12.262,-6.960,13.103,-15.088,-4.840,12.056,-12.547,-2.170,10.507,-10.299,-4.883,8.401,-13.227,-6.212,7.251,-14.159,-2.674,6.400,-10.491,-1.925,4.482,-10.276,-5.252,2.365,-13.342,-4.332,1.728,-1…	MGGVIKNISTFVLIVEFIIGNLGNSFIALVNCIDWVKRRKISLVDQLLTALAISRISLVWLIFGSWCVSAFFPALFATEKMFRMLTNIWAVTNHFSVWLATGLGTFYFLKIANFSNSIFIYLKWRVKKVVLVLLLVTSVFLFLNIALINIHINASINGYGGNKTCSSDSNDFTRFSSLIALTSSVFIFIPFILSLAIFLLLTFSLWKHCKKMQHTVKASGDASTKAHRGVMQTVIAFLLLYPIFSLSFFIAVWTSGWLEENLIILSQVMGMAYPSCHSCILILGNKKLRQASLSVLWWLKYRFKDGEPSGHKGFRESS	9600	Pongo pygmaeus
job.pdb	AF-A0A2Z5TTA9-F1-model_v4 Efflux pump himE	10.500	302	193	15	7	280	29	281	0.098	5.244E+00	31	281	321	LQEIAKTLAEIAITLAEI--AKTLKPESEEAKKAEEEAEKAAKEVEEAIKYAKEHPNSLEAVAKTLQAIAKTLATIAKTL-AYIAKTLKPESEE-----AEKAEEEAKKAAERTEKAIKYAQAHPNSLEAVAKTLLAIA---------WTLAVIAWTLAYIAKTLDPESEEAEKAKKA-AEEAKK------KVEEAEKIAQKDPESLEAVA----KTLAAIAATLAVIAKTLAYIAKTLDPKSEEAKKAKEKAEAAAKKAAEAIEKAEKDPESLEAIAETLKAIADTLKVIAETLKTIAKTL	LAGNAFYLALFAVLLAAQLVLAVRYRTWGYLAGLSGGLILEIIGY-IGRIQLHSNPFRFGPYLEYLICLTIGPAILSASIYICLGRIVIVYGEGISRLRPKTY----------TMVFVACDLVSLV-LQAAGGAITSVADADQYDLAQDGINIMIAGLASQVASLALF-MALCLDYAWRVYKSPHNLSPETRMRDL-------RHSLRWKAFLAGLALATVAIFMRSVFRVAELKGGF---HSS---------------LANDQV-----------LFMTLEGAMIAIAVIALTVLHPGLCF	15.674,29.605,-27.365,15.796,27.316,-24.338,19.182,25.721,-25.024,18.019,22.789,-22.867,21.410,21.129,-22.471,19.479,18.798,-20.101,20.041,15.184,-21.293,16.422,14.589,-20.412,15.151,16.724,-23.341,17.279,15.240,-26.170,18.209,11.704,-24.978,16.405,8.786,-26.637,17.325,5.088,-27.072,19.110,6.110,-30.318,21.143,8.973,-28.814,22.070,8.007,-25.222,23.030,4.677,-23.592,20.528,3.402,-21.026,23.259,3.9…	MSNSTDPSDYCTFEICPITEAYVYYVPSLAGNAFYLALFAVLLAAQLVLAVRYRTWGYLAGLSGGLILEIIGYIGRIQLHSNPFRFGPYLEYLICLTIGPAILSASIYICLGRIVIVYGEGISRLRPKTYTMVFVACDLVSLVLQAAGGAITSVADADQYDLAQDGINIMIAGLASQVASLALFMALCLDYAWRVYKSPHNLSPETRMRDLRHSLRWKAFLAGLALATVAIFMRSVFRVAELKGGFHSSLANDQVLFMTLEGAMIAIAVIALTVLHPGLCFDGLWDQTKWSFRRSRDSEMQLIEVSAGHEAKAQRADLGMS	34381	Aspergillus japonicus
job.pdb	AF-Q9Y7U1-F1-model_v4 Protein sfk1	8.000	286	184	10	6	280	16	233	0.098	5.727E+00	31	281	328	TLQEIAKTLAEIAITLAEIAKTLKPESEEAKKAEEEAEKAAKEVEEAIKYAKEHPNS-------LEAVAKTLQAIAKTLATIAKTLAYIAKTLKPESEEAEKAEEEAKKAAERTEKAIKYAQAHP--NSLEAVAKTLLAIAWTLAVIAWTLAYIAKTLDPESEEAEKAKKAAEEAKKKVEEAEKIAQKDPESLEAVAKTLAAIAATLAVIAKTLAYIAKTLDPKSEEAKKAKEKAEAAAKKAAEAIEKAEKDPESLEAIAETLKAIADTLKVIA--ETLKTIAKTL	RFWGFFFILFPL-VSFLMWTIGL-----------------IVLLGLWSTQDKWHTPSEPDPVYLSDMGAYTKGFFIPMCVITGVFYFLTFIMIR----------------LARQWGWI-----YPTGRKVETYLGWFAALTGAAAASCLISLSIRDDVH-----HDNVHW-----------------------KFTAAFVVLAFVSAASNIFEW-LSATRYYPQSSLLRVSFIFKFVIIVVGIICAIAFGGLHHNYRGRSARFEWVVCFLWSIYICLLCLDLAPAL	-36.811,-8.125,53.615,-35.255,-6.175,50.801,-33.155,-8.358,48.471,-30.903,-5.822,46.724,-29.988,-7.791,43.590,-27.024,-5.578,42.696,-26.100,-7.483,39.531,-22.501,-6.304,39.116,-22.277,-6.409,35.312,-18.526,-7.054,35.008,-18.094,-5.337,31.627,-15.273,-7.489,30.202,-12.848,-4.698,29.218,-11.563,-5.941,25.841,-7.803,-5.247,25.661,-7.089,-2.029,23.747,-4.221,-3.946,22.043,-6.665,-5.347,19.438,-7.682,…	MDNDYTTSTTTSRRPRFWGFFFILFPLVSFLMWTIGLIVLLGLWSTQDKWHTPSEPDPVYLSDMGAYTKGFFIPMCVITGVFYFLTFIMIRLARQWGWIYPTGRKVETYLGWFAALTGAAAASCLISLSIRDDVHHDNVHWKFTAAFVVLAFVSAASNIFEWLSATRYYPQSSLLRVSFIFKFVIIVVGIICAIAFGGLHHNYRGRSARFEWVVCFLWSIYICLLCLDLAPALFYDSLASAPDLEKGAYATSVPESYVAPMEPPAAVLPDGEERYATPDLVPDTTAQYPYASATEPGVSNIPETRPERPVVYNMDVSQTTTTTRPVLA	284812	Schizosaccharomyces pombe 972h-
job.pdb	AF-Q645T2-F1-model_v4 Taste receptor type 2 member 14	8.100	332	201	11	3	280	8	289	0.090	6.829E+00	30	281	319	IAATLQEIAKTLAEIAITLAEIAKTLKPESEEAKKAEEEAEKAAKEVEEAIKYAKEHPNSLEAVAKTLQAIAKTLATIAKTLAYIAKTLKPESEEAEKAEEEAKKAAERTEKAIKYAQAHPNSLEAVAKTLLAIAWTLAVIAWTLAYIAKTL-DPESEEAEKAKKAAEE-------------------AKKKVEEAEKIAQKDPESLEAVAKTL---AAIAAT--------LAVIAKTLAYIAKTL---------------DPKSEEAKKAKEKAEAAA-------KKAAEAIEKAEKDPESLEAIAETLKAIADTLKVIAETLKTIA-KTL	IFTFILIVEFIIGNLGNSFIVLVN-------------------------CIDWVKRRKISLVDQILIALAISRISLVWSIFGSWCVSVFFP--------------ALFATEKLL---------RMLTNIWTVTNHFSVWLATILGTFYFLKIANFSNSIFLYLKWRVKKVVLVLLLVTLGLLFLNILLINIHINASINGYRGNMTCSSASCNFIRFSRAIALTSTVFVLIPFTLSLATSLLLSFSLWKHHKKMQHTVKGYRDVSTKAHRGVMQTVITFLLLYAVFLLTFFISIWASVRLKENQIIILSEMMGLAYPSG--HSCVLILGNKKL	20.697,-10.145,-15.616,17.903,-7.845,-16.931,15.781,-10.711,-18.364,15.358,-12.579,-15.040,14.506,-9.340,-13.169,11.901,-8.391,-15.825,10.387,-11.906,-15.585,10.148,-11.606,-11.765,8.487,-8.159,-12.080,6.030,-9.470,-14.711,5.152,-12.409,-12.415,4.586,-10.064,-9.426,2.387,-7.779,-11.598,0.264,-10.748,-12.800,-0.166,-11.998,-9.197,-1.095,-8.471,-7.987,-3.478,-8.080,-10.976,-5.274,-11.345,-10.058,-5…	MDGVIKSIFTFILIVEFIIGNLGNSFIVLVNCIDWVKRRKISLVDQILIALAISRISLVWSIFGSWCVSVFFPALFATEKLLRMLTNIWTVTNHFSVWLATILGTFYFLKIANFSNSIFLYLKWRVKKVVLVLLLVTLGLLFLNILLINIHINASINGYRGNMTCSSASCNFIRFSRAIALTSTVFVLIPFTLSLATSLLLSFSLWKHHKKMQHTVKGYRDVSTKAHRGVMQTVITFLLLYAVFLLTFFISIWASVRLKENQIIILSEMMGLAYPSGHSCVLILGNKKLRQASLSVLWWLRYRFKHGEPSGHKEFRESS	9544	Macaca mulatta
job.pdb	AF-P87052-F1-model_v4 Meiotically up-regulated gene 10 protein	16.200	179	109	8	4	170	50	199	0.090	7.793E+00	30	281	344	AATLQEIAKTL--AEIAI--TLAEIAKTLKPES--EEAKKAEEEAEKAAKEVEEAIKYAKEHPNSLEAVAKTLQAIAKTLATIAKTLAYIAKTLKPESEEAEKAEEEAKKAAERTEKAIKYAQAHPNSLEAVAKTLLAIAWTLAVIAWTLAYIAKTL--DPESE----EAEKAKKAAEE	NSILQEIISTEYNYSVDLKKTLNEIIMPIEGQSMEREAIGICTCFKTLNQLHTKLYQQMISSGSPVYSLSQSLPAFRDVYHMYTINLSGISAIEKIISD--------------------------PS--SCNSQL-LIPLQHLLRYPIHLARVCKMLRKYPFLNGDFRMAVKTLDDFRE	8.878,-13.947,-22.385,5.110,-13.292,-22.444,3.522,-11.214,-19.622,1.987,-7.890,-20.605,-1.538,-9.366,-20.910,-3.137,-8.341,-17.567,-5.304,-5.877,-16.893,-6.952,-2.464,-17.386,-7.623,-2.052,-13.715,-10.722,0.051,-14.024,-10.164,3.476,-12.453,-13.904,3.225,-11.580,-14.551,2.112,-8.004,-14.875,5.673,-6.573,-18.046,6.961,-8.292,-21.489,5.780,-7.065,-23.103,5.779,-10.546,-22.985,2.076,-11.568,-25.554,…	MALLKTMPIIRSLTRGKSIRLLQKQSTKRTNPCVYLEAKAVEQTPATEFNSILQEIISTEYNYSVDLKKTLNEIIMPIEGQSMEREAIGICTCFKTLNQLHTKLYQQMISSGSPVYSLSQSLPAFRDVYHMYTINLSGISAIEKIISDPSSCNSQLLIPLQHLLRYPIHLARVCKMLRKYPFLNGDFRMAVKTLDDFRELCSYIDQEKAREESYQVLSALCGNQGVAVDIPRHIKFKGSVIPATSFIYDFNACVFCDDGLVVWTRYVKKIEMKAVSIEQCLRVDELSNSILVCTLNMKGKLLNRHLAPQTMAASVFLKWYHERAGISNGKENKLNRLKVVNAKT	284812	Schizosaccharomyces pombe 972h-
job.pdb	AF-O28812-F1-model_v4 Uncharacterized protein AF_1460	8.800	271	186	10	5	274	14	224	0.082	6.829E+00	29	281	227	ATLQEIAKTLAEIAITLAEIAKTLKPESEEAKKAEEEAEKAAKEVEEAIKYAKEHPNSLEAVAKTLQAIAKTLATIAKTLAYIAKTLKPESEEAEKAEEEAKKAAERTEKAIKYAQAHPNSLEAVAKTLLAIAWTLAVIAWTLAYIAKTLDPESEEA-EKAKKAAEEAKKKVEEAEKIAQKDPESLEAVAKTLAAIAATLAVIAKTLAYIAKTLDPKSEEAKKAKEKAEAAAKKAAEAIEKAEKDPESLEAIAETLKAIADTLKVIAETLK	EFIAAEALYSSIIFLICFLIYHRLR-------------EVYKLSDYRGFH--------FFSNTFLFLGLAYFL-RFVVLLLSASGVMFEEIS--LEGLRGIM-------------------AFSMAFLAYSGSAAILYTIYSLLWRWLERFPGEVVINGVALVIALTS---------LLSRMP------LVFLISQLALVFLLVAAI-FVNYSHFRHESRSKRAYPLYILLFVFWLLNISLTFRF-LPLEFRFAIYTLSVAVILIIAYRVL	27.052,4.529,-37.928,25.024,3.699,-34.782,22.448,6.339,-34.124,23.533,8.882,-31.588,22.557,7.560,-28.231,20.215,10.300,-26.942,21.196,10.531,-23.227,18.428,9.389,-20.928,16.497,12.492,-20.013,16.708,12.607,-16.184,13.358,13.378,-14.478,13.042,17.033,-13.490,14.581,17.790,-10.095,11.148,19.211,-9.078,9.595,15.753,-9.517,12.231,14.075,-7.296,11.757,16.784,-4.582,7.947,16.393,-4.705,8.128,12.586,-4.…	MPPPMIPPKLPPLEFIAAEALYSSIIFLICFLIYHRLREVYKLSDYRGFHFFSNTFLFLGLAYFLRFVVLLLSASGVMFEEISLEGLRGIMAFSMAFLAYSGSAAILYTIYSLLWRWLERFPGEVVINGVALVIALTSLLSRMPLVFLISQLALVFLLVAAIFVNYSHFRHESRSKRAYPLYILLFVFWLLNISLTFRFLPLEFRFAIYTLSVAVILIIAYRVLRKL	224325	Archaeoglobus fulgidus DSM 4304
job.pdb	AF-Q5RAS2-F1-model_v4 Nucleoporin GLE1	15.900	201	130	7	86	279	164	332	0.082	9.292E+00	29	281	698	YIAKTLKPESEEAE-KAEEEAKKAAERTEKAIKYAQAHPNSLEAVAKTLLAIAWTLAVIAWTLAYIAKTLDPESEEAEKAKKAAEEAKKKVEEAEKIAQKDPESLEAVAKTLAAIAATLAVIAKTLAYIAKTLDP-----KSEEAKKAKEKAEAAAKKAAEAIEKAEKDPE-SLEAIAETLKAIADTLKVIAETLKTIAKT	MASEQLKRFDEWKELKQHKEFQDLREVMEKSSREALGHQEKLKAEHR-----------------HRAKILNLKLREAE---------QQRVKQAEQERLRKEEG-----QVRLRALYALREEMLQLSQQLDASEQHKGLLKVD-LAAFQTRGNQLCSLISGIIRASSESGYPTTESQAEAERALQEMRDLLMNLGQEITRA	40.241,27.516,-21.119,41.556,29.015,-24.421,38.829,27.571,-26.546,36.707,30.465,-27.931,39.095,31.851,-30.605,39.374,28.675,-32.751,35.564,28.588,-33.252,35.674,31.822,-35.312,38.552,30.656,-37.564,36.567,27.438,-38.233,33.344,29.372,-39.068,35.299,31.763,-41.350,36.949,28.816,-43.183,33.500,27.174,-43.599,32.169,30.489,-45.043,35.088,30.829,-47.525,34.904,27.165,-48.696,32.974,26.282,-51.909,30.…	MPSEGRCWETLQALRSSDKGRLCYYRDWLLRGEDVLEECMCLPKLSSYSGWVVEHVLPHMQENQPLSETSPSSTSASALDQPSFVPKSPDTSSAFSPASPATPNGTKGKDESQHTESMVLQSSRGIKVEGCIRMYELVHRMKGTEGLRQWQEEQERKVRALSEMASEQLKRFDEWKELKQHKEFQDLREVMEKSSREALGHQEKLKAEHRHRAKILNLKLREAEQQRVKQAEQERLRKEEGQVRLRALYALREEMLQLSQQLDASEQHKGLLKVDLAAFQTRGNQLCSLISGIIRASSESGYPTTESQAEAERALQEMRDLLMNLGQEITRACEDKRRQDEEEAQVKLQEAQMQQRPEAHKEPPAPSQGPGGKQNEDLQVKVQDITMQWYQQLQDASMQ…	9601	Pongo abelii
job.pdb	AF-Q9P6N9-F1-model_v4 Protein PER1 homolog	7.600	288	177	14	2	280	106	313	0.076	8.892E+00	28	281	331	EIAATLQEIAKTLAEIAITLAEIAKTLKPESEEAKKAEEEAEKAAKEVEEAIKYAKEH--PNSLEAVAKTLQAIAKTLATIAKTLAYIAKTLKPESEEAEKAEEEAKKAAERTEKAIKYAQAHPNSLEAVAKTLLAIAWTLAVIAWTLAYIAKTLDPESE---EAEKAKK--AAEEAKKKVEEAEKIAQKDPESLEAVAKTLAAIAATLAVIAKTLAYIAKTLDPKSEEAKKAKEKAEAAAKKAAEAIEKAEKDPESLEAI--AETLKAIADTLKVIAETLKTIAKTL	ELFSVFFSMLNFMIHYN-GYHIMRRCIPDEHPAKRLCLSWA-IVGMN---AWVWSSVFHIRDTPITEKLDYFSAGAFVLFGSYCTLILMLRL-DQLPGGK---------------------------------LLCWIIGVIFIAAFIAHVSY-LSFYSFDYGYNMKANVAVGLVQNILWYYYS--WSNRNSGLYWTRWP---AYIVTSLMLATSLELF----------------------------------DFSPIANLIDAHAL-WHLSTVPITHYLYGFVVRKC	12.591,-17.334,-22.141,12.487,-18.372,-18.422,12.024,-14.744,-17.235,9.199,-13.992,-19.718,7.512,-17.343,-18.938,7.577,-16.588,-15.183,6.237,-13.058,-15.873,3.328,-14.395,-17.996,2.399,-17.066,-15.396,2.458,-14.586,-12.478,0.740,-11.810,-14.512,-2.146,-14.119,-15.499,-2.393,-15.427,-11.899,-2.512,-11.908,-10.360,-4.981,-10.767,-13.069,-7.295,-13.770,-12.426,-7.342,-13.139,-8.634,-8.762,-9.602,-9.…	MRVLRNFTIFFLFTALSLFRQISASAGDLHPVYVSCVNRCIENKCHGNPSDTSKLPLDLKLFRWDCGSNCGYECEITAENYFAAHNLPSQQYHGKWYFIRVFGIQELFSVFFSMLNFMIHYNGYHIMRRCIPDEHPAKRLCLSWAIVGMNAWVWSSVFHIRDTPITEKLDYFSAGAFVLFGSYCTLILMLRLDQLPGGKLLCWIIGVIFIAAFIAHVSYLSFYSFDYGYNMKANVAVGLVQNILWYYYSWSNRNSGLYWTRWPAYIVTSLMLATSLELFDFSPIANLIDAHALWHLSTVPITHYLYGFVVRKCSYDLTKGTFKIKAYDSSR	284812	Schizosaccharomyces pombe 972h-
job.pdb	AF-Q6X632-F1-model_v4 Probable G-protein coupled receptor 75	7.900	390	186	16	4	278	45	376	0.069	9.710E+00	27	281	540	AATLQEIAKTLAEIAITLAEIAKTLKP-----ESEEAKKAEEEAEKA----AKEVE---EAIKYAKEHPNSLEAVAKTLQAIAKTLATIAKTLAYIA----KTLKPESEE---------------AEKAEEEAKKAAERTEKAIKYAQAHPNS--------L-----EAVAK-TLLAIAWTLAVIAWTLAYIAKTL---------------DPE---------------------------------------------------SEEAEKAKKAAEEAKKKVEEAEKIAQKDPESLEAVAKTLAAIAATLAV-IAK---TLAYIAKTLDPKSEEAKKAKEKAEAAAKKAAEAIEKAEKDPESLEAIAETLKAIADTLKVIAETLKTIAK	CTFLLAIIFCLGSYG-NFIVFLSFFDPSFRKFRTNFDFMILNLSFCDLFICGVTAPMFTFVLFFSSASSIPDSFCFTFHLTSSGFVIMSLKMVAVIALHRLRMVMGKQPNCTASFSCILLLTLLLWATSFTLATLATLR----------TNKSHLCLPMSSLMDGEGKAILSLYVVDFTFCVAVVSVSYIMIAQTLRKNAQVKKCPPVITVDASRPQPFMGASVKGNGDPIQCTMPALYRNQNYNKLQHSQTHGYTKNINQMPIPSASRLQLVSAINFSTAKDSK----------------AVVTCVVIVLSVLVCCLPLGISLVQMVLSDNGS-------------------------------FILYQFELFGFTLIFFKSGLNPFIY	38.320,-15.751,-44.445,38.107,-12.659,-45.623,37.082,-10.018,-46.848,37.777,-6.274,-47.358,38.182,-3.141,-46.191,37.235,0.538,-46.713,37.013,3.716,-48.744,37.406,6.950,-48.557,38.120,10.728,-48.419,39.543,13.247,-45.992,38.264,16.908,-45.807,38.658,20.591,-46.198,36.696,23.846,-46.720,36.195,26.888,-44.380,33.198,29.135,-45.225,30.795,31.473,-43.319,27.503,30.913,-41.691,26.066,33.349,-39.061,24.…	MNTSAPLQNVPNATLLNMPPLHGGNSTSLQEGLRDFIHTATLVTCTFLLAIIFCLGSYGNFIVFLSFFDPSFRKFRTNFDFMILNLSFCDLFICGVTAPMFTFVLFFSSASSIPDSFCFTFHLTSSGFVIMSLKMVAVIALHRLRMVMGKQPNCTASFSCILLLTLLLWATSFTLATLATLRTNKSHLCLPMSSLMDGEGKAILSLYVVDFTFCVAVVSVSYIMIAQTLRKNAQVKKCPPVITVDASRPQPFMGASVKGNGDPIQCTMPALYRNQNYNKLQHSQTHGYTKNINQMPIPSASRLQLVSAINFSTAKDSKAVVTCVVIVLSVLVCCLPLGISLVQMVLSDNGSFILYQFELFGFTLIFFKSGLNPFIYSRNSAGLRRKVLWCLRYTGLGFL…	10090	Mus musculus
