# Supplementary material for: Rationally seeded computational protein design of ɑ-helical barrels
Source: Nat Chem Biol. 2024 Jun 20;20(8):991–9. doi: 10.1038/s41589-024-01642-0 (PMC11288890; doi:10.1038/s41589-024-01642-0)
Supplement: Supplementary file 8 — PDB files and alignments used for figure panels. [file 41589_2024_1642_MOESM8_ESM.zip › KIA_RP_RSPD_NatChemBiol_data_Figure5/foldseek_scpCC5/alis_pdb90.csv]

	pdb_id	seq_id	P	E	len	ent_id	rmsd	tm
0	5cwi_A	28.5	1	8.013e-07	265	5CWI_1	18.19	0.40741
1	5cwp_A	20.5	0.996	0.04027	273	5CWP_1	16.94	0.41795
2	6w2v_B	22.3	0.978	0.06253	247	6W2V_1	10.84	0.41182
5	6w2w_A	23.2	0.941	0.2671	253	6W2W_1	14.51	0.41921
6	7rmy_A	18.5	0.912	0.1108	273	7RMY_1	13.27	0.41403
7	6xi6_A	17.2	0.912	0.05726	258	6XI6_1	20.44	0.3371
8	6xss_D	22.7	0.887	0.2791	255	6XSS_1	11.46	0.42613
10	5cwo_B	18.1	0.601	0.7349	270	5CWO_1	18.65	0.3481
11	8a3k_A	33.9	0.326	2.875	107	8A3K_1	6.22	0.48497
12	7rkc_A	17.5	0.301	2.411	234	7RKC_1	9.25	0.40175
13	4dzu_A	8.9	0.196	9.433	154	4DZU_1
14	6w2r_B	19.5	0.164	2.52	267	6W2R_1
16	5lwe_A	10.7	0.15	2.52	277	5LWE_1
17	7qbi_B	9.7	0.15	1.935	273	7QBI_1
19	7wc4_A	12.8	0.138	4.272	276	7WC4_1
20	7avn_A	12.5	0.126	4.875	278	7AVN_1
21	7v9l_R	11.3	0.126	8.638	164	7V9L_2
24	7vvo_R	10.9	0.106	5.563	224	7VVO_6
25	7aqy_A	17.3	0.106	6.348	86	7AQY_1
