# Supplementary material for: Rationally seeded computational protein design of ɑ-helical barrels
Source: Nat Chem Biol. 2024 Jun 20;20(8):991–9. doi: 10.1038/s41589-024-01642-0 (PMC11288890; doi:10.1038/s41589-024-01642-0)
Supplement: Supplementary file 8 — PDB files and alignments used for figure panels. [file 41589_2024_1642_MOESM8_ESM.zip › KIA_RP_RSPD_NatChemBiol_data_Figure5/foldseek_scapCC6_LLIA/alis_afdb-swissprot.csv]

	pdb_id	seq_id	P	E	len
0	AF-Q51417-F1-model_v4	13.1	0.998	0.1764	143
1	AF-P56583-F1-model_v4	11.5	0.663	1.915	140
2	AF-O28133-F1-model_v4	15.6	0.382	0.5262	142
3	AF-P9WI95-F1-model_v4	12.7	0.382	1.494	142
4	AF-P9WI94-F1-model_v4	12.7	0.214	3.308	142
5	AF-P65721-F1-model_v4	13.8	0.196	2.995	142
6	AF-Q83VR1-F1-model_v4	12.1	0.15	7.697	65
7	AF-M2WJF5-F1-model_v4	8.1	0.138	2.115	143
8	AF-P09384-F1-model_v4	16.7	0.116	5.713	141
9	AF-A1VD51-F1-model_v4	7.7	0.098	6.004	91
10	AF-P9WEV9-F1-model_v4	8.0	0.09	5.173	143
11	AF-Q9XU63-F1-model_v4	10.1	0.069	7.324	119
12	AF-Q58913-F1-model_v4	15.2	0.069	8.501	141
13	AF-Q4QXU0-F1-model_v4	11.2	0.063	7.697	141
14	AF-Q99MT8-F1-model_v4	11.0	0.057	8.934	144
15	AF-O88634-F1-model_v4	17.1	0.057	9.868	108
