# Supplementary material for: Rationally seeded computational protein design of ɑ-helical barrels
Source: Nat Chem Biol. 2024 Jun 20;20(8):991–9. doi: 10.1038/s41589-024-01642-0 (PMC11288890; doi:10.1038/s41589-024-01642-0)
Supplement: Supplementary file 8 — PDB files and alignments used for figure panels. [file 41589_2024_1642_MOESM8_ESM.zip › KIA_RP_RSPD_NatChemBiol_data_Figure5/foldseek_scapCC6_LLIA/alis_pdb100.m8]

job.pdb_D	5l0j_B Human vinculin R903Q, D907R, R910T mutant(residues 891-1066)	14.600	123	70	5	53	145	27	144	0.817	6.451E-01	62	150	166	IAQLLEEIAKLLKKIAWLLKK-----IAQLLEEIAQLLEEIAKLLKKIAWL--------------LKLEEIAKLLEEIAWLLKKIAKLLKALLEE--------IAQLLEEIAKLLK---KIAW	IIAAAKRMALLMAEMSRLVRGGSGTKRA-----LIQCAKDIAKASDEVTRLAKEVAKQCTDKRIRTNLLQVCERIPTISTQLKILSTVKATMLDEESEQATEMLVHNAQNLMQSVKETVREAE	24.898,28.045,23.055,22.604,30.574,21.378,18.872,29.968,21.867,18.394,27.956,18.650,14.596,28.525,18.440,15.176,32.347,18.812,18.067,32.387,16.315,16.002,30.314,13.874,13.117,32.756,13.898,15.501,35.707,13.410,17.236,33.767,10.613,13.927,33.264,8.775,12.812,36.850,9.327,16.172,37.895,7.840,15.842,35.508,4.888,12.571,37.117,3.951,13.799,40.738,4.303,17.182,40.171,2.593,15.309,39.545,-0.708,14.577,…	VINQPMMMAAQQLHREATKWSSKGNDIIAAAKRMALLMAEMSRLVRGGSGTKRALIQCAKDIAKASDEVTRLAKEVAKQCTDKRIRTNLLQVCERIPTISTQLKILSTVKATMLDEESEQATEMLVHNAQNLMQSVKETVREAEAASIKIRTDAGFTLRWVRKTPW	9606	Homo sapiens
job.pdb_D	1sum_B Crystal structure of a hypothetical protein at 2.0 A resolution	17.700	203	99	10	4	144	4	200	0.473	1.773E-01	50	150	225	IAQLLEEIAKLLKKIAWLLKKLL-----------EEIAQLLEEIAKLLKKIAW-------------------LL--ALLEEIAQLLEEIAKLLKKIA----WLLKK--IAQLLEEIAQLLEEIAKL-----------------LKKIAWLLKLEE-IAKLLEEIAWL------LKKIAKLLKALLEEIAQLLEEIAKLLKKIA	LNEKVEEFKKGVLKAGWFIEKMFRNSISSLVERNESLAREVIADEEVVDQMEVEIQEKAMEVLGLFSPIGKPLLTVTAGIRVAELIENIADKCHDIAKNVLELMEEPPLKPLEDIPAMANQTSEMLKFALRMFADVNVEKSFEVCRMDS--KVDDLYEKVREELLLYMMESPKYVKRALL----LLEIAGNIEIIADYATNIV	36.207,69.006,12.732,35.937,65.336,13.591,32.209,65.218,14.312,32.761,62.777,11.481,33.152,60.487,14.510,29.682,61.385,15.882,28.043,60.606,12.548,29.973,57.353,11.909,29.214,56.099,15.436,25.495,56.865,14.959,25.511,55.097,11.559,27.117,52.027,13.203,24.577,52.080,16.052,21.774,52.222,13.464,23.140,49.104,11.765,23.483,47.352,15.122,19.912,48.239,16.079,18.607,46.757,12.800,20.738,43.731,13.735,…	NRLLNEKVEEFKKGVLKAGWFIEKMFRNSISSLVERNESLAREVIADEEVVDQMEVEIQEKAMEVLGLFSPIGKPLLTVTAGIRVAELIENIADKCHDIAKNVLELMEEPPLKPLEDIPAMANQTSEMLKFALRMFADVNVEKSFEVCRMDSKVDDLYEKVREELLLYMMESPKYVKRALLLLEIAGNIEIIADYATNIVEVSVYMVQGEAYKCYHDELLLFKKS	243274	Thermotoga maritima MSB8
job.pdb_D	4pr9_A Human Vinculin (residues 891-1066) in complex with PIP	12.700	149	90	7	33	145	8	152	0.301	3.010E+00	44	150	175	LEEIAKLLKKIAWLL-ALLEEIAQLLEEIAKLLKKIAWLLKKIAQLLE----EIAQLLEEIAKLLKKIAWL--------------LKLEEIAKLLEEIA----WLLKKIAKLLKAL----------LEEIAQLLEEIAKLLK---KIAW	MMMAARQLHDEARKWSSKGNDIIAAAKRMALLMAEMS----RLVRGGSGTKRALIQCAKDIAKASDEVTRLAKEVAKQCTDKRIRTNLLQVCERIPTISTQLKILSTVKATMLGRTNISDEESEQATEMLVHNAQNLMQSVKETVREAE	69.078,30.742,113.599,67.080,32.736,116.137,65.245,31.895,119.362,62.286,33.558,121.068,60.708,33.269,124.569,57.619,31.165,123.682,55.774,31.785,127.026,56.217,35.596,126.596,55.260,35.409,122.909,52.152,33.395,123.893,51.091,36.036,126.544,51.747,38.851,123.998,49.782,37.014,121.263,46.750,36.403,123.510,46.600,40.100,124.649,46.749,40.997,120.903,44.036,38.425,120.052,41.678,40.105,122.581,42.…	GEVINQPMMMAARQLHDEARKWSSKGNDIIAAAKRMALLMAEMSRLVRGGSGTKRALIQCAKDIAKASDEVTRLAKEVAKQCTDKRIRTNLLQVCERIPTISTQLKILSTVKATMLGRTNISDEESEQATEMLVHNAQNLMQSVKETVREAEAASIKIRTDAGFTLRWVAKTPWY	9606	Homo sapiens
job.pdb_D	3vf0_A Raver1 in complex with metavinculin L954 deletion mutant	14.900	114	76	2	53	145	31	144	0.301	4.262E+00	44	150	178	IAQLLEEIAKLLKKIAWLLKKIAQLLEEIAQLLEEIAKLLKKIAWL--------------LKLEEIAKLLEEIAWLLKKIAKL-------LKALLEEIAQLLEEIAKLLKKIAW	IIAAAKRMALLMAEMSRLVRGGSGTKRALIQCAKDIAKASDEVTRLAKEVAKQCTDKRIRTNLLQVCERIPTISTQLKILSTVKATMLGRTNISDEESEQATEMLVHNAQNLMQ	58.460,66.912,-26.753,60.970,64.077,-27.432,59.379,60.757,-26.241,62.111,59.098,-24.193,62.832,55.342,-24.683,61.522,53.378,-21.701,61.526,49.821,-20.377,57.838,48.883,-21.046,57.661,46.116,-18.321,58.884,48.550,-15.567,56.504,51.276,-16.874,53.483,48.867,-17.015,54.227,47.771,-13.361,54.413,51.528,-12.294,51.227,52.444,-14.139,49.442,49.492,-12.545,50.394,50.720,-9.047,49.385,54.304,-10.051,45.9…	PSNQPVNQPILAAAQSLHREATKWSSKGNDIIAAAKRMALLMAEMSRLVRGGSGTKRALIQCAKDIAKASDEVTRLAKEVAKQCTDKRIRTNLLQVCERIPTISTQLKILSTVKATMLGRTNISDEESEQATEMLVHNAQNLMQSVKETVREAEAASIKIRTDAGFTLRWVRKTPWYQ	9606	Homo sapiens
job.pdb_D	2ccy_B STRUCTURE OF FERRICYTOCHROME C(PRIME) FROM RHODOSPIRILLUM MOLISCHIANUM AT 1.67 ANGSTROMS RESOLUTION	18.500	135	72	5	27	142	4	119	0.277	1.743E+00	43	150	127	EEIAQLLEEIAKLLKKIAWLLALLEEIAQLLEEIAKLLKKIAWLLKKIAQLLEEIAQLLEEIAKLLKKI-------------------AWLLKLEEIAKLLEEIAWLLKKIAKLLKALLEEIAQLLEEIAKLLKK	PEDLLKLRQGLMQTLKSQWVP-----IAGF---AAG--K---------ADLPADAAQRAENMAMVAKLAPIGWAKGTEALPNGETKPEAFGSKSAEFLEGWKALATESTKLAAAAKAGPDALKAQAAATGKVCKA	14.466,11.976,32.867,12.106,12.192,29.855,8.743,10.530,30.344,8.130,7.465,28.211,5.456,9.333,26.375,7.979,12.067,25.431,10.337,9.308,24.170,7.640,7.768,22.001,6.847,11.224,20.684,10.510,11.829,19.742,10.613,8.471,17.923,7.344,8.903,15.990,8.074,12.602,15.392,11.340,11.767,13.600,9.349,9.179,11.517,6.714,11.843,10.657,9.422,14.312,9.564,10.715,11.495,7.297,7.318,10.872,5.846,6.579,14.586,5.223,9.7…	QSKPEDLLKLRQGLMQTLKSQWVPIAGFAAGKADLPADAAQRAENMAMVAKLAPIGWAKGTEALPNGETKPEAFGSKSAEFLEGWKALATESTKLAAAAKAGPDALKAQAAATGKVCKACHEEFKQD	1083	Magnetospirillum molischianum
job.pdb_D	5l0i_A Human metavinculin MVt R975W cardiomyopathy-associated mutant (residues 959-1134)	14.000	121	76	3	53	145	28	148	0.254	4.707E+00	42	150	175	IAQLLEEIAKLLKKIAWLLKKIAQLLEEIAQLLEEIAKLLKKIAWL--------------LKLEEIAKLLEEIAWLLKKI----AKLLKAL----------LEEIAQLLEEIAKLLKKIAW	IIAAAKRMALLMAEMSRLVRGGSGTKRALIQCAKDIAKASDEVTRLAKEVAKQCTDKRIRTNLLQVCERIPTISTQLKILSTVKATMLGRTNISDEESEQATEMLVHNAQNLMQSVKETVR	-22.805,-17.416,30.693,-23.825,-20.274,28.377,-22.532,-18.410,25.321,-19.569,-16.091,25.436,-20.905,-12.554,25.252,-17.833,-10.627,23.919,-17.422,-13.135,21.035,-21.128,-12.889,20.189,-20.898,-9.040,20.385,-17.907,-8.964,17.989,-19.728,-11.310,15.579,-22.789,-9.088,15.943,-20.745,-5.977,15.146,-19.583,-7.428,11.811,-23.066,-8.864,11.034,-24.567,-5.333,11.342,-21.986,-3.893,8.859,-22.218,-6.799,6.…	QPVNQPILAAAQSLHWEATKWSSKGNDIIAAAKRMALLMAEMSRLVRGGSGTKRALIQCAKDIAKASDEVTRLAKEVAKQCTDKRIRTNLLQVCERIPTISTQLKILSTVKATMLGRTNISDEESEQATEMLVHNAQNLMQSVKETVREAEAASIKIRTDAGFTLRWVRKTPWYQ	9606	Homo sapiens
job.pdb_D	2b0h_A Solution structure of VBS3 fragment of talin	10.700	149	90	5	3	144	20	132	0.233	1.925E+00	41	150	137	EIAQLLEEIAKLLKKIAWLLKKLLEEIAQLLEEIAKLLKKIAWLLALL------EEIAQLLEEIAKLLKKIAWLLKKIAQLLEEIAQLLEEIAKLLKKIAWLLKLEEIAKLLEEIAWLLK-KIAKLLKALLEEIAQLLEEIAKLLKKIA	TMVRTAKAIAVTVQEMVTKSNTSPEELGPLANQLTSDYGRLASQAKPAAVAAENEEIGAHIKHRVQELGHGC---------------------------------SALVTKAGALQCSPSDVYTK--KELI-ECARRVSEKVSHVLAAL	-41.996,-6.732,8.123,-43.380,-4.230,5.643,-40.715,-3.617,3.008,-42.005,-1.310,0.246,-38.703,-1.728,-1.579,-35.768,-4.119,-1.715,-33.409,-1.462,-0.319,-30.685,-0.563,-2.776,-27.900,0.359,-0.375,-25.237,2.290,-2.336,-22.331,1.617,0.029,-22.720,-2.126,0.484,-20.483,-3.597,-2.204,-17.869,-1.156,-0.951,-16.991,-3.911,1.519,-15.787,-6.090,-1.372,-13.119,-3.675,-2.527,-12.519,-2.553,1.053,-11.475,-6.024…	GIDPFTMGDPEGSFVDYQTTMVRTAKAIAVTVQEMVTKSNTSPEELGPLANQLTSDYGRLASQAKPAAVAAENEEIGAHIKHRVQELGHGCSALVTKAGALQCSPSDVYTKKELIECARRVSEKVSHVLAALQAGNR	10090	Mus musculus
job.pdb_D	5l0g_A Human metavinculin MVt Q971R, R975D, T978R mutant (residues 959-1134) in complex with PIP2	16.100	118	69	5	53	145	28	140	0.196	4.055E+00	39	150	172	IAQLLEEIAKLLKKIAWLLKK-----IAQLLEEIAQLLEEIAKLLKKIAWLLK-----------LEEIAKLLEEIAWLL---KKIAKLLKALL------EEIAQLLEEIAKLLKKIAW	IIAAAKRMALLMAEMSRLVRGGSGTKRA-----LIQCAKDIAKASDEVTRLAKEVAKQCTDKRIRTNLLQVCERIPTISTQLKILSTVKATMLGTNISDEESEQATEMLVHNAQNLMQ	32.298,68.091,3.604,30.406,67.617,0.342,31.468,64.476,-1.532,30.493,62.869,-4.828,28.660,59.809,-3.471,28.944,57.717,-6.634,32.728,58.107,-6.483,32.794,57.412,-2.733,30.792,54.193,-3.063,33.316,52.917,-5.602,36.259,53.706,-3.270,34.532,52.000,-0.295,33.751,49.013,-2.541,37.495,48.412,-3.164,38.361,49.269,0.459,36.010,46.493,1.662,37.773,43.861,-0.465,41.333,45.088,0.290,40.595,45.315,4.091,39.901…	QPVNQPILAAARSLHDEARKWSSKGNDIIAAAKRMALLMAEMSRLVRGGSGTKRALIQCAKDIAKASDEVTRLAKEVAKQCTDKRIRTNLLQVCERIPTISTQLKILSTVKATMLGTNISDEESEQATEMLVHNAQNLMQSVKETVREAEAASIKIRTDAGFTLRWVRKTPW	9606	Homo sapiens
job.pdb_D	5l0g_C Human metavinculin MVt Q971R, R975D, T978R mutant (residues 959-1134) in complex with PIP2	14.400	125	76	4	52	145	28	152	0.150	4.707E+00	36	150	171	EIAQLLEEIAKLLKKIAWLLKKIAQLLEEIAQLLEEIAKLLKKIAWLLKL------------------EEIAKLLEEIAWLLKKIAKLL--KALLEE--------IAQLLEEIAKLLK---KIAW	DIIAAAKRMALLMAEMSRLVRGGSGTKRALIQCAKDIAKASDEVTRLAKEVAKQCTDKRIRTNLLQVCERIPTISTQLKILSTVKATMLGRTNISDEESEQATEMLVHNAQNLMQSVKETVREAE	13.197,53.974,-15.481,13.439,51.998,-12.250,15.274,53.536,-9.286,17.055,50.886,-7.240,18.786,50.803,-3.903,22.496,51.465,-4.281,23.560,49.178,-1.420,21.435,46.137,-2.248,22.790,46.146,-5.789,26.342,46.317,-4.468,25.694,43.426,-2.070,23.952,41.500,-4.857,26.697,42.475,-7.411,29.439,41.363,-4.953,28.052,37.805,-4.626,27.213,37.586,-8.312,30.785,38.614,-9.049,32.081,35.513,-7.234,29.380,33.059,-8.33…	NQPVNQPILAAARSLHDEARKWSSKGNDIIAAAKRMALLMAEMSRLVRGGSGTKRALIQCAKDIAKASDEVTRLAKEVAKQCTDKRIRTNLLQVCERIPTISTQLKILSTVKATMLGRTNISDEESEQATEMLVHNAQNLMQSVKETVREAEAASIKIRTFTLRWVRKTPW	9606	Homo sapiens
job.pdb_D	5l0f_B Human metavinculin quadruple mutant (residues 959-1134)	12.800	125	73	4	53	145	29	149	0.138	4.707E+00	35	150	176	IAQLLEEIAKLLKKIAWLLKKIAQLLE----EIAQLLEEIAKLLKKIAWLLKL------------------EEIAKLLEEIAWLLKKIAKLL----------KALLEEIAQLLEEIAKLLKKIAW	IIAAAKRMALLMAEMS----RLVRGGSGTKRALIQCAKDIAKASDEVTRLAKEVAKQCTDKRIRTNLLQVCERIPTISTQLKILSTVKATMLGRTNISDEESEQATEMLVHNAQNLMQSVKETVQ	45.191,7.485,44.111,45.552,11.292,44.477,48.695,13.292,43.476,50.487,14.901,46.405,53.433,17.193,46.933,55.897,14.864,48.625,57.752,17.498,50.656,54.558,18.745,52.400,53.342,15.148,53.027,56.785,14.245,54.455,56.785,17.317,56.798,53.226,16.339,57.916,54.208,12.664,58.539,57.338,13.811,60.403,55.253,15.898,62.953,52.624,13.121,63.242,55.221,10.434,64.045,56.494,12.575,66.957,53.041,13.686,68.201,5…	NQPVNQPILAAAQSLHQEATQWSSKGNDIIAAAKRMALLMAEMSRLVRGGSGTKRALIQCAKDIAKASDEVTRLAKEVAKQCTDKRIRTNLLQVCERIPTISTQLKILSTVKATMLGRTNISDEESEQATEMLVHNAQNLMQSVKETVQEAEAASIKIRTDAGFTLRWVQKTPWYQ	9606	Homo sapiens
job.pdb_D	5l0g_B Human metavinculin MVt Q971R, R975D, T978R mutant (residues 959-1134) in complex with PIP2	13.400	126	71	5	53	145	29	149	0.116	9.918E+00	33	150	172	IAQLLEEIAKLLKKIAWLLKK-----IAQLLEEIAQLLEEIAKLLKKIAWLLK-----------LEEIAKLLEEIAWLL---KKIAKLLKALL--------------EEIAQLLEEIAKLLKKIAW	IIAAAKRMALLMAEMSRLVRGGSGTKRA-----LIQCAKDIAKASDEVTRLAKEVAKQCTDKRIRTNLLQVCERIPTISTQLKILSTVKATMLGRTNISDEESEQATEMLVHNAQNLMQSVKETVR	30.609,25.790,15.737,31.613,27.818,18.814,29.344,29.516,21.368,30.016,33.010,22.799,29.095,35.019,25.901,27.414,38.085,24.355,27.973,40.632,27.264,31.812,39.877,27.418,31.984,40.276,23.588,29.799,43.457,23.944,32.384,44.882,26.446,35.358,43.794,24.258,33.583,45.386,21.227,33.007,48.606,23.222,36.791,49.071,23.892,37.736,48.071,20.324,35.423,50.802,18.963,37.168,53.505,21.103,40.730,52.208,20.461,…	NQPVNQPILAAARSLHDEARKWSSKGNDIIAAAKRMALLMAEMSRLVRGGSGTKRALIQCAKDIAKASDEVTRLAKEVAKQCTDKRIRTNLLQVCERIPTISTQLKILSTVKATMLGRTNISDEESEQATEMLVHNAQNLMQSVKETVREAEAASIKIRTGFTLRWVRKTPW	9606	Homo sapiens
job.pdb_D	4uos_A Thermodynamic hyperstability in parametrically designed helical bundles	22.000	177	79	9	2	145	15	165	0.106	2.593E+00	32	150	188	EEIAQLLEEIA--------KLLKKIAWLL------KKLLEEIAQLLEEIAKLLKKIA-WLLALLEE--------IAQL---LEEIAKLLKKIAWLLKKIAQLLEEIAQLLEEIAKLLKKIAWLLKLEEIAKLLEEIA-WLLKKIAKLLK--ALLEEIA----QLLEEIAKLLKKIAW	EEIKKMLEKAIKKVKEMLEKMIKEIKKMLENGEDSEKILKKAKEMAEKILKMVIELAEKILKKAKEMAEKILKKVKELGVDNEEVKKMLEKMIEEIKK--------------------------MLEKAIKKVKEMLEKMIKEIKKMLENGEDSEKILKKAKEMAEKILKMVIELAE	1.688,26.253,-17.287,1.173,27.886,-13.885,-1.498,25.446,-12.766,0.750,22.495,-13.459,3.579,24.241,-11.628,1.434,24.689,-8.549,0.278,21.134,-8.828,3.890,20.007,-8.662,4.665,22.278,-5.882,1.948,20.741,-3.807,3.156,17.274,-4.742,6.631,18.215,-3.600,5.398,19.573,-0.293,3.502,16.413,0.555,6.404,14.197,-0.529,8.699,16.054,1.818,6.251,15.691,4.697,6.071,12.020,3.951,9.763,11.584,3.900,10.183,13.402,7.18…	GDNEEVKKMLEKMIEEIKKMLEKAIKKVKEMLEKMIKEIKKMLENGEDSEKILKKAKEMAEKILKMVIELAEKILKKAKEMAEKILKKVKELGVDNEEVKKMLEKMIEEIKKMLEKAIKKVKEMLEKMIKEIKKMLENGEDSEKILKKAKEMAEKILKMVIELAEKILKKAKEMAEKILKKVKELGVG	0	unclassified
job.pdb_D	3zc1_F Crystal structure of AfC3PO	18.400	168	103	9	2	143	18	177	0.106	3.672E+00	32	150	190	EEIAQLLEEIAKLLKKIAWL-LKKLLEEIAQLLEEIAKLLKKIAWLLALLEEIAQLLEEIAKLLKKIAWLLKK--IAQLLEEI------AQLL---EEIAKLLKKIAWLLKLEEIAKL------LEE--IAWL------LKKIAKLLKALLEEIAQLLEEIAKLLKKI	EELLKVLREMRIHSTKSIALIHAGKVEEAEQELKKAIELLEK-VKAYREYPEIYFYLCNDAMQELVEAIAFKNAISGEFTFEIDLEVTPAAFLNGFADAVGELRRYA-------LTKLIEGDFKSAERMLEVMEKIYERLMEFTTFPDKLVSGLRKKLDVARGGIERT	-10.558,82.122,35.307,-9.234,79.366,32.964,-6.753,77.844,35.460,-9.300,78.192,38.212,-12.207,76.771,36.193,-9.958,73.852,35.274,-8.962,73.221,38.897,-12.613,73.378,39.929,-13.747,70.903,37.282,-10.759,68.768,38.248,-11.834,68.535,41.889,-15.400,67.854,40.801,-14.258,65.061,38.485,-12.064,63.258,40.986,-14.904,63.388,43.496,-17.408,62.088,40.930,-14.987,59.280,40.196,-14.779,58.204,43.864,-18.563,…	MRLEECRKRLEELEAAREELLKVLREMRIHSTKSIALIHAGKVEEAEQELKKAIELLEKVKAYREYPEIYFYLCNDAMQELVEAIAFKNAISGEFTFEIDLEVTPAAFLNGFADAVGELRRYALTKLIEGDFKSAERMLEVMEKIYERLMEFTTFPDKLVSGLRKKLDVARGGIERTKSDYIAAKVARLN	224325	Archaeoglobus fulgidus DSM 4304
job.pdb_D	1jsw_B NATIVE L-ASPARTATE AMMONIA LYASE	10.400	249	97	9	2	145	157	384	0.106	8.131E+00	32	150	460	EEIAQLLEEIAKLLKKIAWLLKKLLEEIAQLLEEIAKLLKKIAWLLA--------------------LLEEIAQLLEEIAKLLKKIAWLL-------------------------KKIA-----------QLL---------EEIAQLLEEIAKLLKKIAWLLKLEE-----------------------------IAKLLEEIAWLLKKI-------AKLLKALLE----EIAQLLEEIAKLLKKIAW	YSSLIKLVDAINQLRE-G--------------------FERKAVEFQDILKMGRTQLQDAVPMTLGQEFRAFSILLKEEVKNIQRTAELLLEVNLGATAIGTGLNTPKEYSPLAVKKLAEVTGFPCVPAEDLIEATSDCGAYVMVHGALKRLAVKMSKICNDLRLLSSGPRAGLNEINLPELQAGSSIMPAKVNPVVPEVVNQVCFKVIGNDTTVTMAAEAGQLQLNVMEPVIGQAMFESVHILTNACY	55.118,79.515,53.423,56.559,79.608,56.967,53.371,81.387,58.113,51.470,79.970,61.123,53.237,76.778,62.209,53.949,74.403,65.122,57.376,73.400,66.452,57.639,69.644,66.982,60.689,67.765,68.301,62.270,64.337,67.603,65.481,62.251,67.603,66.758,64.736,65.058,66.153,67.957,66.924,63.189,70.273,66.727,61.538,71.321,63.472,58.430,73.490,63.046,55.856,71.311,61.205,53.187,73.293,59.184,50.730,73.838,62.084,…	MSNNIRIEEDLLGTREVPADAYYGVHTLRAIENFYISNNKISDIPEFVRGMVMVKKAAAMANKELQTIPKSVANAIIAACDEVLNNGKCMDQFPVDVYQGGAGTSVNMNTNEVLANIGLELMGHQKGEYQYLNPNDHVNKCQSTNDAYPTGFRIAVYSSLIKLVDAINQLREGFERKAVEFQDILKMGRTQLQDAVPMTLGQEFRAFSILLKEEVKNIQRTAELLLEVNLGATAIGTGLNTPKEYSPLAVKKLAEVTGFPCVPAEDLIEATSDCGAYVMVHGALKRLAVKMSKICNDLRLLSSGPRAGLNEINLPELQAGSSIMPAKVNPVVPEVVNQVCFKVIGNDTTVTMAAEAGQLQLNVMEPVIGQAMFESVHILTNACYNLLEKCINGITANKE…	83333	Escherichia coli K-12
job.pdb_D	3h2u_A Human raver1 RRM1, RRM2, and RRM3 domains in complex with human vinculin tail domain Vt	14.900	127	68	5	53	145	38	158	0.090	7.362E+00	30	150	182	IAQLLEEIAKLLKKIAWL------LKKIAQLLEEIAQLLEEIAKLLKKIAWLLKL-------EEIAKLLEEIAWLLKKIAKLLK-------ALL--------------EEIAQLLEEIAKLLKKIAW	IIAAAKRMALLMAEMSRLVRGGSGTK------RALIQCAKDIAKASDEVTRLAKEVAKQCTDKRIRTNLLQVCERIPTISTQLKILSTVKATMLGRTNISDEESEQATEMLVHNAQNLMQSVKETVR	53.294,23.792,104.269,56.967,24.455,105.244,58.923,22.351,107.788,59.544,23.704,111.304,63.162,24.853,111.768,65.151,23.694,114.829,66.241,25.527,117.971,69.100,27.883,118.835,69.988,30.672,121.404,67.597,32.034,120.685,65.031,31.630,121.247,63.521,32.457,124.203,60.729,30.276,124.009,59.225,27.666,126.131,60.553,24.431,124.661,57.901,21.919,125.716,55.349,24.182,124.067,57.342,24.601,120.861,57.…	DEEFPEQKAGEVINQPMMMAARQLHDEARKWSSKGNDIIAAAKRMALLMAEMSRLVRGGSGTKRALIQCAKDIAKASDEVTRLAKEVAKQCTDKRIRTNLLQVCERIPTISTQLKILSTVKATMLGRTNISDEESEQATEMLVHNAQNLMQSVKETVREAEAASIKIRTDAGFTLRWVRKTP	9606	Homo sapiens
job.pdb_D	5nqn_A CU(I)-CSP3 (COPPER STORAGE PROTEIN 3) FROM METHYLOSINUS	8.400	142	90	4	4	145	20	121	0.082	4.262E+00	29	150	125	IAQLLEEIAKLLKKIAWLLKKLLEEIAQLLEEIAKLLKKIAWLLALLEEIAQLLEEIAKLLKKIAWLLKKIAQLLEEIAQLLEEIAKLLKKIAWLLKLEEIAKLLEEIAWLLKKIAKLLKALLEEIAQLLEEIAKLLKKIAW	CVEMCFDCAQTCAACADACLGE---------------DKV----ADLRHCIRLNLDCAEICVAAGSIASRAATEESILRTMLQTCAEMCRMCE-------------------EECRRHAGN--HEHCRICADVCKECETACR	22.983,-4.530,4.524,22.774,-8.336,4.771,19.270,-8.558,6.308,17.727,-10.467,3.424,20.631,-12.898,3.033,20.635,-13.709,6.768,16.848,-14.288,6.975,16.961,-16.824,4.140,19.636,-18.913,5.929,17.963,-18.926,9.357,17.115,-22.504,10.396,13.508,-21.426,11.350,12.930,-19.426,8.102,9.234,-11.717,4.320,9.698,-8.479,2.434,7.987,-6.195,4.971,10.305,-7.478,7.746,13.498,-6.974,5.707,12.472,-3.399,4.827,11.669,-2…	MHVEAMISKHPQADRSLVQCVEMCFDCAQTCAACADACLGEDKVADLRHCIRLNLDCAEICVAAGSIASRAATEESILRTMLQTCAEMCRMCEEECRRHAGNHEHCRICADVCKECETACRSATG	595536	Methylosinus trichosporium OB3b
job.pdb_D	6xr2_D Computationally designed right-handed alpha/alpha homotrimeric toroid with 3 repeats per subunit	25.400	157	98	5	2	145	4	154	0.082	8.131E+00	29	150	167	EEIAQLLEEIAKLLKKIAWLLKK--LLEEIAQLLEEIAKLLKKIAWLLA----LLEEIAQLLEEI-AKLLKKIAWLLKKIAQLLEEIAQLLEEIAKLLKKIAWLLKLEEIAKLLEEIAWLLKKIAKLLKALLEEIA------QLLEEIAKLLKKIAW	LKALQILVNAAYVLAEIARDRGNEELLEKAARLAEEAARQAEEIARQARKEGNLELALKALQILVNAAYVLAEIARDRGNEELLEKAARLAEEAARQAEEIARQARKEGNLALKALQILVNAAYVLA------EIARDRGNEELLEKAARLAEEAAR	-10.318,-3.704,-66.433,-11.056,-2.134,-69.814,-14.810,-2.248,-69.166,-14.563,0.310,-66.354,-12.483,2.586,-68.577,-15.092,1.926,-71.274,-17.945,2.525,-68.807,-16.591,6.019,-68.142,-17.311,6.876,-71.779,-20.944,5.971,-71.071,-21.001,8.317,-68.059,-19.344,10.996,-70.192,-21.623,10.564,-73.206,-24.534,10.593,-70.761,-23.226,13.895,-69.399,-22.766,15.404,-72.862,-26.145,14.227,-74.172,-27.988,15.155,-…	ELALKALQILVNAAYVLAEIARDRGNEELLEKAARLAEEAARQAEEIARQARKEGNLELALKALQILVNAAYVLAEIARDRGNEELLEKAARLAEEAARQAEEIARQARKEGNLALKALQILVNAAYVLAEIARDRGNEELLEKAARLAEEAARQAEEIARQARKEG	0	unclassified
job.pdb_D	4dg7_G Low resolution structure of Drosophila Translin	12.800	187	120	10	2	145	19	205	0.076	6.035E+00	28	150	214	EEIAQLLEEIAKLL--KKIA--WLLKKL------LEEIAQLLEEIAKLLKKIAWL----LALLEEIAQLLEEIAKL-LKKIAWLLKKIAQLLEE-IAQL---------------------LEEIAKLLKKIAW-LLKLEEIAKLLEEIAWLLKKIA--KLLKAL---LEEIAQLLEEIAKLLKKIAW	ENIRIVVREIEHLSKEAQIKLQIIHSDLSQISAACGLARKQVELCAQKYQKLAELVPAGQYYRYSDHWTFITQRLIFIIALVIYLEAGFLVTRETVAEMLGLKISQSEGFHLDVEDYLLGILQLASELSRFATNSVTMGDYERPLNISHFIGDLNTGFRLLNLKNDGLRKRFDALKYDVKKIEEVVY	93.487,22.869,15.149,93.012,19.357,16.624,92.556,21.193,19.908,89.161,22.161,18.508,88.253,18.611,17.472,88.796,17.299,21.022,86.558,20.127,22.025,83.703,18.708,19.948,84.051,15.309,21.572,83.333,16.794,24.993,80.877,19.428,23.792,78.722,16.721,22.233,78.584,15.012,25.593,77.456,17.907,27.728,74.829,18.830,25.113,73.622,15.253,24.759,73.269,14.912,28.567,71.209,18.148,28.559,68.618,16.813,26.072,…	LDIFSNYQKYIDNEQEVRENIRIVVREIEHLSKEAQIKLQIIHSDLSQISAACGLARKQVELCAQKYQKLAELVPAGQYYRYSDHWTFITQRLIFIIALVIYLEAGFLVTRETVAEMLGLKISQSEGFHLDVEDYLLGILQLASELSRFATNSVTMGDYERPLNISHFIGDLNTGFRLLNLKNDGLRKRFDALKYDVKKIEEVVYDVSIRGLSS	7227	Drosophila melanogaster
job.pdb_D	5l0d_B Human Metavinculin(residues 959-1130) in complex with PIP2	13.000	123	75	4	53	145	28	148	0.069	7.005E+00	27	150	170	IAQLLEEIAKLLKKIAWLLKK-----IAQLLEEIAQLLEEIAKLLKKIA---------------WLLKLEEIAKLLEEIAWLLKKIAKLL----------KALLEEIAQLLEEIAKLLKKIAW	IIAAAKRMALLMAEMSRLVRGGSGTKRA--LIQCAKDIAKASDEVTRLAKEVAKQCTDKRIRTNLLQVCERIPTISTQLKILSTVKATMLGRTNISDEESEQATEMLVHNAQNLMQSVKETVR	14.116,8.512,73.925,15.882,8.057,70.465,18.813,10.334,69.408,21.041,10.901,66.354,24.549,10.182,67.603,26.313,12.112,64.829,24.306,15.292,65.553,24.656,15.016,69.345,28.433,14.284,69.064,28.858,17.469,66.946,26.765,19.411,69.573,28.828,17.860,72.435,32.108,18.863,70.565,31.128,22.583,70.379,29.738,22.462,73.955,33.196,21.286,75.226,34.894,24.365,73.659,32.130,26.910,74.518,31.793,25.844,78.215,35…	QPVNQPILAAAQSLHREATKWSSKGNDIIAAAKRMALLMAEMSRLVRGGSGTKRALIQCAKDIAKASDEVTRLAKEVAKQCTDKRIRTNLLQVCERIPTISTQLKILSTVKATMLGRTNISDEESEQATEMLVHNAQNLMQSVKETVREAEAASIKIRTDGFTLRWVRKT	9606	Homo sapiens
job.pdb_D	4dg7_C Low resolution structure of Drosophila Translin	12.700	188	119	9	2	145	19	205	0.063	7.005E+00	26	150	212	EEIAQLLEEIAKLLKKIAWLLKKLLE-----------EIAQLLEEIAKLLKKIAWL----LALLEEIAQLLEEIAKL-LKKIAWLLKKIAQLLEE-IAQL---------------------LEEIAKLLKKIAW-LLKLEEIAKLLEEIAWLLKKIA--KLLKAL---LEEIAQLLEEIAKLLKKIAW	ENIRIVVREI-EHLSKEAQIKLQIIHSDLSQISAACGLARKQVELCAQKYQKLAELVPAGQYYRYSDHWTFITQRLIFIIALVIYLEAGFLVTRETVAEMLGLKISQSEGFHLDVEDYLLGILQLASELSRFATNSVTMGDYERPLNISHFIGDLNTGFRLLNLKNDGLRKRFDALKYDVKKIEEVVY	72.115,79.362,-8.009,69.362,81.918,-7.427,66.940,79.004,-7.326,68.213,78.547,-3.788,67.782,82.198,-2.803,64.080,82.136,-3.755,63.906,79.083,-1.603,65.001,81.090,1.428,62.310,83.677,0.838,59.566,81.054,1.183,61.377,78.984,3.809,61.592,81.972,6.098,57.843,82.368,5.828,56.781,78.868,6.740,59.222,78.858,9.657,58.130,82.280,10.823,54.458,81.194,10.744,55.413,78.186,12.828,56.921,80.197,15.700,53.936,8…	LDIFSNYQKYIDNEQEVRENIRIVVREIEHLSKEAQIKLQIIHSDLSQISAACGLARKQVELCAQKYQKLAELVPAGQYYRYSDHWTFITQRLIFIIALVIYLEAGFLVTRETVAEMLGLKISQSEGFHLDVEDYLLGILQLASELSRFATNSVTMGDYERPLNISHFIGDLNTGFRLLNLKNDGLRKRFDALKYDVKKIEEVVYDVSIRGL	7227	Drosophila melanogaster
job.pdb_D	4dg7_F Low resolution structure of Drosophila Translin	12.800	187	120	10	2	145	19	205	0.063	7.362E+00	26	150	215	EEIAQLLEEIAKLL--KKIA--WLLKKL------LEEIAQLLEEIAKLLKKIAWL----LALLEEIAQLLEEIAKL-LKKIAWLLKKIAQLLEE-IAQL---------------------LEEIAKLLKKIAW-LLKLEEIAKLLEEIAWLLKKIA--KLLKAL---LEEIAQLLEEIAKLLKKIAW	ENIRIVVREIEHLSKEAQIKLQIIHSDLSQISAACGLARKQVELCAQKYQKLAELVPAGQYYRYSDHWTFITQRLIFIIALVIYLEAGFLVTRETVAEMLGLKISQSEGFHLDVEDYLLGILQLASELSRFATNSVTMGDYERPLNISHFIGDLNTGFRLLNLKNDGLRKRFDALKYDVKKIEEVVY	52.731,77.148,50.265,53.914,80.769,49.953,57.178,78.818,49.822,56.101,77.830,46.306,55.234,81.397,45.258,58.762,82.553,46.141,59.858,79.688,44.053,58.118,81.107,40.988,59.814,84.489,41.435,63.238,82.823,41.068,62.183,80.197,38.536,60.924,82.923,36.168,64.329,84.559,36.298,66.422,81.547,35.473,64.085,80.666,32.615,63.950,84.204,31.329,67.774,84.399,31.323,67.866,81.177,29.318,65.683,82.506,26.485,…	LDIFSNYQKYIDNEQEVRENIRIVVREIEHLSKEAQIKLQIIHSDLSQISAACGLARKQVELCAQKYQKLAELVPAGQYYRYSDHWTFITQRLIFIIALVIYLEAGFLVTRETVAEMLGLKISQSEGFHLDVEDYLLGILQLASELSRFATNSVTMGDYERPLNISHFIGDLNTGFRLLNLKNDGLRKRFDALKYDVKKIEEVVYDVSIRGLSSK	7227	Drosophila melanogaster
job.pdb_D	4dg7_E Low resolution structure of Drosophila Translin	13.200	188	118	10	2	145	19	205	0.063	6.342E+00	26	150	216	EEIAQLLEEIAKLLKKIAW-----LLKKL------LEEIAQLLEEIAKLLKKIAWL----LALLEEIAQLLEEIAKL-LKKIAWLLKKIAQLLEE-IAQL---------------------LEEIAKLLKKIAW-LLKLEEIAKLLEEIAWLLKKIA--KLLKAL---LEEIAQLLEEIAKLLKKIAW	ENIRIVVREI-EHLSKEAQIKLQIIHSDLSQISAACGLARKQVELCAQKYQKLAELVPAGQYYRYSDHWTFITQRLIFIIALVIYLEAGFLVTRETVAEMLGLKISQSEGFHLDVEDYLLGILQLASELSRFATNSVTMGDYERPLNISHFIGDLNTGFRLLNLKNDGLRKRFDALKYDVKKIEEVVY	104.142,71.915,20.192,104.822,73.175,23.738,101.289,74.555,23.604,100.219,70.923,23.939,102.511,70.209,26.890,101.003,73.058,28.917,97.722,71.484,28.044,98.681,68.271,29.839,99.656,70.125,32.991,96.090,71.467,33.299,94.377,68.378,31.900,95.983,66.235,34.570,94.533,68.532,37.226,90.925,68.504,36.110,91.064,64.749,35.705,92.751,64.239,39.066,90.137,66.383,40.789,87.459,64.249,39.146,88.740,60.975,4…	LDIFSNYQKYIDNEQEVRENIRIVVREIEHLSKEAQIKLQIIHSDLSQISAACGLARKQVELCAQKYQKLAELVPAGQYYRYSDHWTFITQRLIFIIALVIYLEAGFLVTRETVAEMLGLKISQSEGFHLDVEDYLLGILQLASELSRFATNSVTMGDYERPLNISHFIGDLNTGFRLLNLKNDGLRKRFDALKYDVKKIEEVVYDVSIRGLSSKE	7227	Drosophila melanogaster
job.pdb_D	6fes_A Crystal structure of novel repeat protein BRIC2 fused to DARPin D12	12.500	208	117	8	2	144	157	364	0.063	6.035E+00	26	150	365	EEIAQ-LLEEIAKLLKKIAWLLKKL---------LEEIAQLLEEIAKLLKKI------AWLLALL--------------EEIAQLLEEIAKLLKKIAWLLKKIAQLLE--------------EIAQLLEE--------------IAKLL---KKIAWLLKLEEIAKLLEEIAWLLKKIAK----LLKALLEEIAQLLEEIAKLLKKIA	KEIIRAVVDELKELIQNVNDDIKEVEKNPEDMEYWNKIYRLVHTMKEITETMGFSPVALVLEAIMMLVKLMLNSEIKITSDLIDAVKKMLDMVTRLLDLMVDPNLNEEQYIKMVVDALKILIEAVNVLIKMVEKNPEDMEFWNLIYRLVHVMKEVTETMGFSSVAKVLHTIMNLVDKMLNSEIKITSDLIDKVKKKLDMVTRELDKMV	-13.227,-19.400,24.595,-16.500,-21.077,23.670,-18.000,-19.898,26.977,-18.249,-16.183,26.215,-18.833,-16.878,22.527,-21.875,-19.047,23.227,-23.301,-16.657,25.809,-22.789,-13.754,23.381,-24.531,-15.646,20.576,-27.459,-16.435,22.871,-27.684,-12.860,24.178,-27.636,-11.383,20.672,-30.324,-13.884,19.672,-32.539,-13.248,22.712,-32.183,-9.459,22.624,-30.239,-9.039,25.885,-28.782,-5.568,25.351,-27.090,-5.…	GSDLGKKLLEAARAGQDDEVRILLANGADVNTADETGFTPLHLAAWEGHLGIVEVLLKNGADVNANDERGHTPLHLAAYTGHLEIVEVLLKNGAGVNATDVIGTAPLHLAAMWGHEEIVEVLLKNGADARAQDKFGKTPEDLARDNGYESVARLARKEIIRAVVDELKELIQNVNDDIKEVEKNPEDMEYWNKIYRLVHTMKEITETMGFSPVALVLEAIMMLVKLMLNSEIKITSDLIDAVKKMLDMVTRLLDLMVDPNLNEEQYIKMVVDALKILIEAVNVLIKMVEKNPEDMEFWNLIYRLVHVMKEVTETMGFSSVAKVLHTIMNLVDKMLNSEIKITSDLIDKVKKKLDMVTRELDKMVS	0	unclassified
job.pdb_D	4dg7_B Low resolution structure of Drosophila Translin	13.200	188	118	10	2	145	18	204	0.051	8.980E+00	24	150	213	EEIAQLLEEIAKLLKKIAW-----LLKKL------LEEIAQLLEEIAKLLKKIAWL----LALLEEIAQLLEEIAKL-LKKIAWLLKKIAQLLEE-IAQL---------------------LEEIAKLLKKIAW-LLKLEEIAKLLEEIAWLLKKIA--KLLKAL---LEEIAQLLEEIAKLLKKIAW	ENIRIVVREI-EHLSKEAQIKLQIIHSDLSQISAACGLARKQVELCAQKYQKLAELVPAGQYYRYSDHWTFITQRLIFIIALVIYLEAGFLVTRETVAEMLGLKISQSEGFHLDVEDYLLGILQLASELSRFATNSVTMGDYERPLNISHFIGDLNTGFRLLNLKNDGLRKRFDALKYDVKKIEEVVY	34.151,15.493,28.023,34.270,18.212,25.408,37.672,19.001,26.906,38.893,15.407,26.827,38.205,15.125,23.085,40.203,18.279,22.860,43.278,16.558,24.319,43.078,13.711,21.819,43.473,16.166,18.925,45.791,18.550,20.771,48.247,15.712,21.389,48.336,15.030,17.678,49.097,18.515,16.425,51.785,18.848,19.101,53.254,15.457,18.344,53.415,16.259,14.615,55.248,19.466,15.506,58.104,17.734,17.391,58.191,15.219,14.582,…	DIFSNYQKYIDNEQEVRENIRIVVREIEHLSKEAQIKLQIIHSDLSQISAACGLARKQVELCAQKYQKLAELVPAGQYYRYSDHWTFITQRLIFIIALVIYLEAGFLVTRETVAEMLGLKISQSEGFHLDVEDYLLGILQLASELSRFATNSVTMGDYERPLNISHFIGDLNTGFRLLNLKNDGLRKRFDALKYDVKKIEEVVYDVSIRGLSS	7227	Drosophila melanogaster
