# Supplementary material for: Rationally seeded computational protein design of ɑ-helical barrels
Source: Nat Chem Biol. 2024 Jun 20;20(8):991–9. doi: 10.1038/s41589-024-01642-0 (PMC11288890; doi:10.1038/s41589-024-01642-0)
Supplement: Supplementary file 8 — PDB files and alignments used for figure panels. [file 41589_2024_1642_MOESM8_ESM.zip › KIA_RP_RSPD_NatChemBiol_data_Figure5/foldseek_scapCC6_LLIA/alis_afdb-swissprot.m8]

job.pdb_D	AF-Q51417-F1-model_v4 Putative transporter protein AmiS	13.100	167	118	7	4	147	2	164	0.998	1.764E-01	93	150	171	IAQLLEEIAKLLKKIA-WLLKKL-LEEIAQLLEEIAKLLKKIAWLLA----------LLEEIAQLLEEIAKLLKKIAWLLKKIAQLLEEIAQLLEEIAKLLKKIAWL----------LKLEEIAKLLEEIAWLLKKIAKLLKALLEEIAQLLEEIAKLL-KKIAWLL	LGLVLLYVGAVLFLNAVWLLGKISGREVAVINFLVGVLSACVAFYLIFSAAAGQGSLKAGALTLLFAFTYLWVAANQFL-EVDG---KGLGWFCLFVSLTACTVAIESFAGASGPFGLWNAVNWTVWALLWFCFFLLLGLSRSIQKPVAYLTLASAIFTAWLPGLLL	2.948,-0.454,-16.132,4.295,1.938,-13.434,2.094,4.848,-14.593,-1.003,2.588,-14.472,-0.221,1.410,-10.907,0.644,4.942,-9.675,-2.583,6.418,-11.110,-4.711,3.888,-9.178,-2.444,4.107,-6.080,-3.222,7.856,-6.225,-6.983,7.136,-6.375,-6.961,4.676,-3.428,-4.733,6.937,-1.262,-6.990,9.930,-2.065,-10.136,8.017,-1.002,-8.328,6.592,2.071,-7.533,10.204,3.086,-11.195,11.234,2.539,-12.232,8.203,4.657,-9.757,9.135,7.…	MLGLVLLYVGAVLFLNAVWLLGKISGREVAVINFLVGVLSACVAFYLIFSAAAGQGSLKAGALTLLFAFTYLWVAANQFLEVDGKGLGWFCLFVSLTACTVAIESFAGASGPFGLWNAVNWTVWALLWFCFFLLLGLSRSIQKPVAYLTLASAIFTAWLPGLLLLGQVLKA	208964	Pseudomonas aeruginosa PAO1
job.pdb_D	AF-P56583-F1-model_v4 Putative amidate substrates transporter protein	11.500	190	116	7	5	145	3	189	0.663	1.915E+00	56	150	213	AQLLEEIAKLLKKIAWLL--KKLLEEIAQLLEEIAKLLKKIAWLLAL-------LEEIAQLLEEIAKLLKKIAWLLKKIAQLLEEIAQLLEEIAKLLKKIAWLLKLEE-------IAKLLEEIAWLL---------------------------KKIAKLLKALLEE------IAQLLEEIAKLLKKIAW	GVGLFYVGAVLIIDGLMLLGRISPRGATPLNFFVGGLQVVTPTVLILQSGGDAAVIFAASGLYLFGFTYLWVAINNV-TDWDGEGLGWFSLFVAIAALGYSWHAFTAEADPAFGVIWLLWAVLWFMLFLLLGLGHDALGPAVGFVAVAEGVITAAVPAFLIVS--GNWETGPLPAAVIAVIGFAAVVLAY	15.455,-4.554,-4.886,12.131,-2.601,-4.818,10.015,-5.599,-5.946,10.930,-7.689,-2.852,9.945,-4.901,-0.420,6.747,-4.273,-2.437,5.769,-7.979,-2.324,5.895,-7.902,1.492,4.051,-4.541,1.512,1.260,-6.531,-0.191,1.461,-9.215,2.530,1.299,-6.708,5.432,-1.585,-4.748,3.818,-3.556,-8.025,3.594,-2.775,-8.878,7.257,-3.612,-5.331,8.485,-6.780,-5.378,6.346,-7.775,-8.697,7.996,-6.972,-7.099,11.397,-9.305,-4.147,10.6…	MGGVGLFYVGAVLIIDGLMLLGRISPRGATPLNFFVGGLQVVTPTVLILQSGGDAAVIFAASGLYLFGFTYLWVAINNVTDWDGEGLGWFSLFVAIAALGYSWHAFTAEADPAFGVIWLLWAVLWFMLFLLLGLGHDALGPAVGFVAVAEGVITAAVPAFLIVSGNWETGPLPAAVIAVIGFAAVVLAYPIGRRLAAPSVTNPPPAALAATTR	1772	Mycolicibacterium smegmatis
job.pdb_D	AF-O28133-F1-model_v4 UPF0111 protein AF_2149	15.600	198	106	9	3	145	17	208	0.382	5.262E-01	47	150	211	EIAQLLEEIAKLLKKIAWLLKKLL----EEIAQLLEEIAK----LLKKIAWLLAL----------LEEIAQLLEEIAKLLKKIAWLLKKIAQLLEEI----------------AQL-----LEE--IAKLL------KKIAWLLKLEEIAKL--------LEEIAWLLKKIAKLLKALLEEIAQLLEEIAKLLKKIAW	EVVELIGKQVELIIDTCELMKSIIERSDEAVVGDVCEAEKLGDAIRRDIVLKIHSGAFIPALRSDFCNLAEELDEILDELEDIAMLYLLIDFIPDELRDEFIRIADTNSKMAYLLLDAFNALEEGGLSDILLKIKILEEQIDSMKGRIYEKLKNIDFSGYAEWYYFIKFVEK------LLNVSDLIEDAGDTIQVLSV	24.402,6.195,-20.796,21.836,6.338,-17.933,20.883,9.985,-18.698,20.057,9.040,-22.310,17.920,6.080,-21.134,16.135,8.302,-18.545,15.498,10.891,-21.303,14.119,8.162,-23.631,11.940,6.652,-20.852,10.672,9.979,-19.388,11.348,12.519,-22.173,8.657,11.975,-24.855,5.366,13.922,-24.679,3.270,10.747,-24.226,5.647,9.266,-21.614,5.330,12.501,-19.592,1.511,12.434,-19.930,1.474,8.835,-18.617,3.793,9.703,-15.686,1…	MIDRIKKIVFGGEREREVVELIGKQVELIIDTCELMKSIIERSDEAVVGDVCEAEKLGDAIRRDIVLKIHSGAFIPALRSDFCNLAEELDEILDELEDIAMLYLLIDFIPDELRDEFIRIADTNSKMAYLLLDAFNALEEGGLSDILLKIKILEEQIDSMKGRIYEKLKNIDFSGYAEWYYFIKFVEKLLNVSDLIEDAGDTIQVLSVSIR	224325	Archaeoglobus fulgidus DSM 4304
job.pdb_D	AF-P9WI95-F1-model_v4 Phosphate-specific transport system accessory protein PhoU homolog 2	12.700	181	120	7	2	144	14	194	0.382	1.494E+00	47	150	213	EEIAQLLEEIAKLLKKIAWLLKK----LLEEIAQLLEEIAKLLKKIAWLLALL-----------------EEIAQLLEEIAKLLKKIAWLL-KKIAQ--LLEEI--AQLLEEIAKLLKKIAWLLKL-----EEIAKLLEEIAWLLKKIAKLLKALLE-------EIAQLLEEIAKLLKKIA	ERLGEMCGLAGIAMERATQALLQADLVLAEQVISDHEKIATLSARAEESAFVLLALQAPVAGDLRAIVSAIQMVADIDRMGALALHVAKIARRRHPQHALPEEVNGYFAEMGRVAVELGNSAQEVVLSHDPEKAAQIREEDDAMDDLHRHLFTVLMDREWKHGVAAAVDVTLLSRFYERFA	15.247,7.550,-30.047,16.625,8.232,-26.516,14.101,11.109,-26.099,11.048,8.878,-26.751,12.517,6.266,-24.379,12.970,8.805,-21.544,9.422,10.103,-22.246,8.089,6.530,-21.823,10.061,6.179,-18.556,8.574,9.512,-17.370,5.045,8.314,-18.308,5.700,5.113,-16.309,6.818,7.136,-13.236,3.774,9.448,-13.627,1.451,6.403,-13.728,3.074,4.897,-10.598,2.665,8.272,-8.823,-1.018,8.366,-9.883,-1.476,4.824,-8.486,0.105,5.824…	MRTAYHEQLSELSERLGEMCGLAGIAMERATQALLQADLVLAEQVISDHEKIATLSARAEESAFVLLALQAPVAGDLRAIVSAIQMVADIDRMGALALHVAKIARRRHPQHALPEEVNGYFAEMGRVAVELGNSAQEVVLSHDPEKAAQIREEDDAMDDLHRHLFTVLMDREWKHGVAAAVDVTLLSRFYERFADHAVEVARRVIFQATGAFP	83332	Mycobacterium tuberculosis H37Rv
job.pdb_D	AF-P9WI94-F1-model_v4 Phosphate-specific transport system accessory protein PhoU homolog 2	12.700	181	120	7	2	144	14	194	0.214	3.308E+00	40	150	213	EEIAQLLEEIAKLLKKIAWLLKK----LLEEIAQLLEEIAKLLKKIAWLLALL-----------------EEIAQLLEEIAKLLKKIAWLL-KKIAQ--LLEEI--AQLLEEIAKLLKKIAWLLKL-----EEIAKLLEEIAWLLKKIAKLLKALLE-------EIAQLLEEIAKLLKKIA	ERLGEMCGLAGIAMERATQALLQADLVLAEQVISDHEKIATLSARAEESAFVLLALQAPVAGDLRAIVSAIQMVADIDRMGALALHVAKIARRRHPQHALPEEVNGYFAEMGRVAVELGNSAQEVVLSHDPEKAAQIREEDDAMDDLHRHLFTVLMDREWKHGVAAAVDVTLLSRFYERFA	17.646,16.533,-25.942,18.715,13.776,-23.475,18.565,16.317,-20.589,14.863,17.129,-21.183,14.159,13.380,-21.443,15.866,12.628,-18.093,14.000,15.619,-16.565,10.689,14.093,-17.766,11.707,10.702,-16.299,12.532,12.455,-12.985,9.132,14.247,-13.047,7.466,10.846,-13.620,9.323,9.326,-10.617,8.424,12.393,-8.480,4.733,12.001,-9.426,4.771,8.271,-8.551,6.386,9.143,-5.182,3.670,11.785,-4.571,0.991,9.162,-5.364,…	MRTAYHEQLSELSERLGEMCGLAGIAMERATQALLQADLVLAEQVISDHEKIATLSARAEESAFVLLALQAPVAGDLRAIVSAIQMVADIDRMGALALHVAKIARRRHPQHALPEEVNGYFAEMGRVAVELGNSAQEVVLSHDPEKAAQIREEDDAMDDLHRHLFTVLMDREWKHGVAAAVDVTLLSRFYERFADHAVEVARRVIFQATGAFP	83331	Mycobacterium tuberculosis CDC1551
job.pdb_D	AF-P65721-F1-model_v4 Phosphate-specific transport system accessory protein PhoU homolog 2	13.800	181	118	8	2	144	14	194	0.196	2.995E+00	39	150	213	EEIAQLLEEIAKLLKKIAWLLKK----LLEEIAQLLEEIAKLL---KKIAWLLALL--------------EEIAQLLEEIAKLLKKIAWLL-KKIAQ--LLEEI--AQLLEEIAKLLKKIAWLLKL-----EEIAKLLEEIAWLLKKIAKLLKALLE-------EIAQLLEEIAKLLKKIA	ERLGEMCGLAGIAMERATQALLQADLVLAEQVISDHEKIATLSARAEESAFVLLALQAPVAGDLRAIVSAIQMVADIDRMGALALHVAKIARRRHPQHALPEEVNGYFAEMGRVAVELGNSAQEVVLSHDPEKAAQIREEDDAMDDLHRHLFTVLMDREWKHGVAAAVDVTLLSRFYERFA	16.642,4.327,-29.605,17.600,6.121,-26.336,14.470,8.348,-26.590,12.064,5.372,-26.860,13.848,3.748,-23.897,13.449,6.867,-21.707,9.777,7.070,-22.822,9.290,3.440,-21.667,10.946,4.272,-18.313,8.618,7.304,-17.976,5.577,5.097,-18.780,6.746,2.637,-16.085,7.053,5.469,-13.504,3.604,6.814,-14.537,2.075,3.333,-14.064,3.675,2.968,-10.599,2.309,6.426,-9.663,-1.166,5.369,-10.892,-0.927,2.198,-8.747,0.018,4.246,…	MRTAYHEQLSELSERLGEMCGLAGIAMERATQALLQADLVLAEQVISDHEKIATLSARAEESAFVLLALQAPVAGDLRAIVSAIQMVADIDRMGALALHVAKIARRRHPQHALPEEVNGYFAEMGRVAVELGNSAQEVVLSHDPEKAAQIREEDDAMDDLHRHLFTVLMDREWKHGVAAAVDVTLLSRFYERFADHAVEVARRVIFQATGAFP	233413	Mycobacterium tuberculosis variant bovis AF2122/97
job.pdb_D	AF-Q83VR1-F1-model_v4 Probable exosortase EpsH	12.100	66	54	1	79	144	81	142	0.150	7.697E+00	36	150	304	EEIAQLLEEIAKLLKKIAWLLKLEEIAKLLEEIAWLLKKIAKLLKALLEEIAQLLEEIAKLLKKIA	PKLGWPILVLGLLLF----ILGRSQTLLIFEVGSLIPVLLGITLIFMGTRVAKFLWFAFFFLCFVV	37.850,-23.582,-28.783,37.679,-20.270,-26.932,35.370,-17.588,-28.433,32.544,-15.315,-27.204,31.827,-14.180,-23.658,33.216,-10.637,-23.244,30.462,-8.048,-23.439,31.122,-6.531,-20.010,27.972,-4.555,-19.093,29.469,-1.242,-17.923,27.151,0.283,-15.377,27.566,4.018,-15.304,29.536,3.930,-12.111,27.774,6.115,-9.495,30.851,8.354,-10.128,29.254,9.482,-13.427,25.639,10.334,-12.648,24.949,11.766,-16.131,24.0…	MEKHIKHAIRWPSLDTIPWAWVAIAIGLLILYFPTFWDLFHGLWGTERHAHGPIVFFVSIWFFYFKFKQLPEYGITYDPSPKLGWPILVLGLLLFILGRSQTLLIFEVGSLIPVLLGITLIFMGTRVAKFLWFAFFFLCFVVPLPAFVVDAATLPMKTAVSFATAHILYALDYPIARTGVMLTIGQYQLLVADACAGLNSLFTLEVLGLLYMNVTHHESPFRNFMLAVLIIPISFIANVTRVIVLALITYHWGDAAGQGFLHEFSGIVLFITALMLVIATDSLLRFFSRKFEKVPSTQSVDLKR	94001	Methylobacillus sp. 12S
job.pdb_D	AF-M2WJF5-F1-model_v4 Monooxygenase hypC	8.100	171	100	5	2	145	26	166	0.138	2.115E+00	35	150	185	EEIAQLLEEIAKLLKKIAWLLKKLLEEIAQLLEEI----AKLLKKIAWLLALLEEIAQLLEEIAKLLKKIAWLLKKIAQLLEEIAQLLEEIAKLLKKIAWLLKLEE-IAKLLEEIAWLLKKIAKLLKA----------------------LLEEIAQLLEEIAKLLKKIAW	VGIEVIPVMTGTFLSGAMMSLFLL---TIPVILETTTVPSQLLNQWHRIFYRGHIQG---------------------------PLISIATGLLYSYAAYQRSQRGAAWKPFAVSAAVTVAMIPFTWVFMANVNNSLFRAVAVTEKGGEGNWNEAQGLVRSWGAWNAVRAL	-51.308,15.361,33.095,-50.966,11.507,33.174,-52.552,10.651,29.769,-49.951,12.306,27.463,-46.908,10.139,28.367,-48.237,6.739,27.172,-48.292,7.695,23.443,-44.495,8.333,23.248,-43.381,4.711,23.892,-44.042,2.540,20.888,-41.444,-0.248,21.374,-39.110,-0.388,18.397,-40.638,-2.694,15.834,-38.418,-5.779,16.417,-39.767,-7.022,13.039,-37.620,-10.088,12.268,-35.356,-8.737,9.507,-36.292,-10.232,6.119,-33.754,…	MLRAATNLYSPPNTGKMSPKTIGSDVGIEVIPVMTGTFLSGAMMSLFLLTIPVILETTTVPSQLLNQWHRIFYRGHIQGPLISIATGLLYSYAAYQRSQRGAAWKPFAVSAAVTVAMIPFTWVFMANVNNSLFRAVAVTEKGGEGNWNEAQGLVRSWGAWNAVRALFPLSGAVLGLLSTCKIVSF	675120	Dothistroma septosporum NZE10
job.pdb_D	AF-P09384-F1-model_v4 Chemotaxis protein CheA	16.700	149	89	6	3	144	7	127	0.116	5.713E+00	33	150	671	EIAQLLEEIA-KLLKKIAW-LLKKLL----EEIAQLLEEIAKLLKKIAWLLALLEEIAQLLEEIAKLLKKIAW-LLKKIAQLLEEIAQLLEEIAKLLKKIAWLLKLEEIAKLLEEIAWLLKKIAKLLKALLEEIAQLLEEIAKLLKKIA	DFYQTFFDEADELLADMEQHLLDLVPESPDAEQLNAIFRAAHSIKGGAGTFGF-----TILQETTHLMENLLDEARRGEMQLN-----------------------TDIINLFLETKDIMQEQLDAYKNSEEPDAASFEYICNALRQLA	19.477,-14.755,38.830,16.824,-12.491,40.355,14.073,-12.907,37.739,12.945,-9.304,37.197,9.162,-9.020,37.766,9.197,-6.607,34.779,9.762,-9.509,32.315,6.591,-11.228,33.625,4.507,-8.052,33.178,5.621,-7.726,29.535,4.789,-11.400,28.843,1.293,-10.993,30.371,0.673,-7.747,28.433,1.669,-9.368,25.106,-0.529,-12.427,25.880,-3.493,-10.231,26.928,-3.179,-8.249,23.653,-3.304,-11.547,21.694,-6.290,-12.867,23.719,…	MSMDISDFYQTFFDEADELLADMEQHLLDLVPESPDAEQLNAIFRAAHSIKGGAGTFGFTILQETTHLMENLLDEARRGEMQLNTDIINLFLETKDIMQEQLDAYKNSEEPDAASFEYICNALRQLALEAKGETTPAVVETAALSAAIQEESVAETESPRDESKLRIVLSRLKANEVDLLEEELGNLATLTDVVKGADSLSATLDGSVAEDDIVAVLCFVIEADQIAFEKVVAAPVEKAQEKTEVAPVAPPAVVAPAAKSAAHEHHAGREKPARERESTSIRVAVEKVDQLINLVGELVITQSMLAQRSNELDPVNHGDLITSMGQLQRNARDLQESVMSIRMMPMEYVFSRFPRLVRDLAGKLGKQVELTLVGSSTELDKSLIERIIDPLTHLVRNSL…	99287	Salmonella enterica subsp. enterica serovar Typhimurium str. LT2
job.pdb_D	AF-A1VD51-F1-model_v4 Protoheme IX farnesyltransferase	7.700	116	81	6	53	144	162	275	0.098	6.004E+00	31	150	287	IAQLLEEIAKL-----------LKKIAW-LLKK---IAQLLEEIAQLLEEIAKLLKKIAW-LLKLE--------EIAKLLEEIAWLLKKIAKLLKALLEEIAQLLEEIAKLLKKIA	MLVVVYTLYLLWQIPHFWLHAARDREAYRKARLPLPLLSLPHE--RYARLLKVWFHAYAVAVLMVPAFPLLEGVGMRIMVTLCGIALLFAAMLAVRKRRVALHIADAVLCAVMVVL	-1.934,-21.602,27.866,-2.763,-23.543,24.684,0.449,-24.241,22.707,0.959,-21.136,20.512,0.669,-22.585,16.986,2.598,-21.596,13.834,-0.858,-20.592,12.516,-1.310,-18.222,15.493,2.108,-16.609,14.838,1.291,-16.316,11.090,-2.040,-14.654,11.998,-0.343,-12.384,14.601,2.147,-11.045,12.011,-0.621,-10.936,9.336,1.845,-12.633,6.957,-0.222,-11.997,3.772,-0.304,-8.225,4.441,3.397,-8.225,5.425,4.157,-10.014,2.114…	MGRCTIADVAMLIRWRVSLMVAGATFFGAMLAVPHVTITHLLASLATFLLAGGCSAINQVQEADLDAVIPRTASRPIPCGRIGHMYGSLMGLALVTVGWMVLCLAGGLTSLLVGIGIVAVYNGLYTPLKRRTSFALLVGAAAGAMPPVVGWLAVGGHPASPMLVVVYTLYLLWQIPHFWLHAARDREAYRKARLPLPLLSLPHERYARLLKVWFHAYAVAVLMVPAFPLLEGVGMRIMVTLCGIALLFAAMLAVRKRRVALHIADAVLCAVMVVLLIDRLAIPVSLF	391774	Desulfovibrio vulgaris DP4
job.pdb_D	AF-P9WEV9-F1-model_v4 Anthrone oxygenase	8.000	200	102	4	2	145	5	178	0.090	5.173E+00	30	150	192	EEIAQLLEEIAKLLKKIAWLLKKL----LEE----------------------IAQLLEEIAKLLKKIAWLLALLEEIAQLLEEIAKLLKKIAWLLKKIAQLLEEIAQLLEEIAKLLKKIAWLLKLEEIAKLLEEIAWLLKKIAKLLK------------------------------ALLEEIAQLLEEIAKLLKKIAW	TTLKNTAIVTGSFLSGAMITLSTITVPVLLETSTHPPQLLHQWVRTYHYGHISLPTISIATAILYFYIAAYQGAREQPWRKAALVGFLTIV--------------------------MVPFTWIVMSSTNGMLFGLEAGNRDHSQFFEQGANRSGLKGANSSQSHGLGNVSVGIGVEMATLEGVRELLVRWKWMHLVRSL	-33.488,6.248,9.467,-31.601,3.479,7.638,-31.680,0.293,9.734,-28.434,-0.555,11.588,-28.385,-3.681,9.359,-28.587,-1.508,6.208,-25.651,0.653,7.420,-23.518,-2.402,8.331,-24.273,-4.088,4.970,-23.411,-0.872,3.071,-20.114,-0.501,5.019,-19.080,-4.116,4.249,-19.927,-3.748,0.539,-17.990,-0.455,0.197,-15.026,-1.801,2.256,-14.882,-5.057,0.235,-15.089,-3.092,-3.038,-12.267,-0.765,-1.851,-10.044,-3.749,-0.923,…	MASLTTLKNTAIVTGSFLSGAMITLSTITVPVLLETSTHPPQLLHQWVRTYHYGHISLPTISIATAILYFYIAAYQGAREQPWRKAALVGFLTIVMVPFTWIVMSSTNGMLFGLEAGNRDHSQFFEQGANRSGLKGANSSQSHGLGNVSVGIGVEMATLEGVRELLVRWKWMHLVRSLFPLMAAVLGVGICV	227321	Aspergillus nidulans FGSC A4
job.pdb_D	AF-Q9XU63-F1-model_v4 Organic solute transporter alpha-like protein 3	10.100	187	95	6	25	144	49	229	0.069	7.324E+00	27	150	348	LLEEIAQLLEEIAKLLKKIAWLLAL----LEEIAQLLEEIAKLLK-------------KIAWLLKKIAQLLEEIAQLLEEIAKLLKKIAWLL----------------------------------------KLEEIAKLLEEIAWLLKKIAKL----LKALLEEI------AQLLEEIAKLLKKIA	VLLSIASFSTTIVLCLSLIHWFYVYKYVSIEKRRNKLYWLIAVFPVACSCSFIAMCVPRTAVILTCIG------VLYYLMCLFVIVSLARHLFGGRESFSTCLQYDDRPIDFRSPPFCCIIPKLPTARSTEKNIRRLEWCVLQAPIVRSIIIFLDVVAVAEMREDATPYIRYSDMASLCSLLLAIFG	28.701,5.542,24.759,31.848,4.757,22.657,30.696,1.186,21.809,27.189,2.455,20.877,28.578,5.249,18.665,30.794,2.593,16.993,27.820,0.272,16.274,25.659,3.185,15.028,28.482,4.393,12.724,29.056,0.835,11.383,25.288,0.523,10.713,25.258,3.946,8.963,28.300,2.961,6.837,26.716,-0.410,5.914,23.464,1.429,5.033,25.348,4.013,2.917,27.126,1.224,0.975,23.784,-0.552,0.300,21.826,2.517,-0.935,24.496,3.976,-3.270,24.4…	MAKEHGAMRSVLNLIGSVMLPQDTSNCSDRHDTPSAPEFLSHLQPFQTVLLSIASFSTTIVLCLSLIHWFYVYKYVSIEKRRNKLYWLIAVFPVACSCSFIAMCVPRTAVILTCIGVLYYLMCLFVIVSLARHLFGGRESFSTCLQYDDRPIDFRSPPFCCIIPKLPTARSTEKNIRRLEWCVLQAPIVRSIIIFLDVVAVAEMREDATPYIRYSDMASLCSLLLAIFGVHTLARVTSNKLSAYCFMSMFRLVDISLLFFSAQQPMIFQNVLLRFNLISCGPLLNAQENAYFVCNFIITCEMLLLSVLATWLLAPRHNAMFDAYRPSMALSETTASLNETEQSMILDH	6239	Caenorhabditis elegans
job.pdb_D	AF-Q58913-F1-model_v4 Uncharacterized protein MJ1518	15.200	151	109	6	4	145	39	179	0.069	8.501E+00	27	150	374	IAQLLEEIAKLLKKIAWLLK--KLLE--EIAQLLEEIAKLLKKIAWLLALLEEIAQLLEEIAKLLKKIAWLLKKIAQLLEEIAQLLEEIAKLLKKIAWLLKLEEIAKLLEEIAWLLKKIAKLLK-----ALLEEIAQLLEEIAKLLKKIAW	IHDLSENVSKNIKNLIMELKSGNIFEINKILDDLEYNIYTIDDESLTIKERVYNA-----VEIIFKVVSNEILRTESIDDKELEIIKKLHELVVLTDKVLRI-TYNSLNRSL----EDINSYRRIIANNNLPDDIIRRLNIINAYIEKIKS	6.667,-28.318,9.214,6.111,-25.515,11.810,9.603,-23.939,11.442,8.659,-22.845,7.867,6.069,-20.306,9.151,8.258,-17.904,11.200,11.196,-15.812,10.452,14.344,-16.849,8.559,15.843,-15.098,5.533,17.000,-18.022,3.339,20.680,-18.429,2.820,21.553,-17.580,-0.833,22.695,-21.234,-1.216,19.255,-22.813,-0.478,17.507,-21.931,-3.800,16.509,-25.548,-4.478,14.815,-24.660,-7.823,13.073,-21.282,-8.382,9.908,-23.341,-9…	MLSIIFGSKPREDEIDSVDRYMTKLFLRIIFIPDYTNKIHDLSENVSKNIKNLIMELKSGNIFEINKILDDLEYNIYTIDDESLTIKERVYNAVEIIFKVVSNEILRTESIDDKELEIIKKLHELVVLTDKVLRITYNSLNRSLEDINSYRRIIANNNLPDDIIRRLNIINAYIEKIKSDILSMRENEQRVLIICLSKFYNLYLSKDKKEREKLADEIKNLIEYLYFDWYYDFIDNIGEYEFKFIKNIAAMCLLYDYTKELEKDGSKEMFNHVIFKILRNGGFKVKEYDIIETLLNIRENLPKSSKIDVRYFDKELIKIIRGIVRESKKDVFYNNMKRLKEFVEELREMEKKLSEANNITLHDLRKLGFNDMFL	243232	Methanocaldococcus jannaschii DSM 2661
job.pdb_D	AF-Q4QXU0-F1-model_v4 Mas-related G-protein coupled receptor member X2	11.200	178	107	10	2	143	31	193	0.063	7.697E+00	26	150	329	EEIAQLLEEIAKLLK----KIAWLLKKLLEEIAQLLEEIAKLLKKIAWLLALLEEIAQLLEEIAKLLKKIAWLL---KKIAQLLEEIAQLLEEI-------AKLLKKIA-----WLL-----------KLEEIA-KLLEEIA-WLLKKIAKLLKALLE---EIAQLLEEIA-KLLKKI	LISVFLILFIALVGLVGNGFVLWLLGFRMRRNAFSVYVLS---------------LAGADFLFLCFQIINCLVYLSNFFCSSSINFPSFFTTVMTCAYLAGLSMLSTISTERCLSVLWPIWYRCRRPRHLSAVACVLLWALSLLLSILEGKFCGLFGDGDSGWCQTFDLITAAWLIFL	70.103,-35.838,-31.371,66.711,-36.490,-29.718,64.045,-34.776,-28.828,60.844,-33.518,-27.383,57.710,-31.703,-27.720,54.907,-30.366,-26.951,51.671,-28.550,-26.986,49.456,-26.340,-24.852,45.870,-26.898,-26.072,43.334,-24.920,-23.936,40.064,-24.407,-24.969,38.070,-21.158,-25.463,34.640,-22.535,-26.438,31.342,-21.229,-24.856,30.907,-17.796,-23.240,28.488,-15.880,-25.549,24.981,-17.423,-25.046,23.846,-…	MDPTTPAWRTESTTMNGNDQALPLLCGKEILISVFLILFIALVGLVGNGFVLWLLGFRMRRNAFSVYVLSLAGADFLFLCFQIINCLVYLSNFFCSSSINFPSFFTTVMTCAYLAGLSMLSTISTERCLSVLWPIWYRCRRPRHLSAVACVLLWALSLLLSILEGKFCGLFGDGDSGWCQTFDLITAAWLIFLFMVLCGSSLALLVRILCGSRGLPLTRLYLTILLTVLVFLLCGLPFGIQWFLILWIWKNSDVLFCHIHPVSVVLSSLNSSANPIIYFFVGSFRKQWQLQQPILKLALQRALQDIAEVDHSEGCFRQGTPEMSRSSLV	9595	Gorilla gorilla gorilla
job.pdb_D	AF-Q99MT8-F1-model_v4 Mas-related G-protein coupled receptor member H	11.000	145	107	3	2	146	42	164	0.057	8.934E+00	25	150	321	EEIAQLLEEIAKLLKKIAWLLKKLLEEIAQLLEEIAKLLKKIAWLLALLEEIAQLLEEIAKLLKKIAWLLKKIAQLLEEIAQLLEEIAKLLKKIAWLLKLEEIAKLLEEIAWLLKKIAKLLKALLEEIAQLLEEIAKLLKKIAWL	LVICSLGLAGNGLL---IWFLIFCIKRKPFTIY---------------ILHLAIADFMVLLCSSIMKLVNTFHIYNMTLESYAILFMIFGYNTGLHLL----TAISVERCLSVLYPIWYQCQRPKHQSAVACMLLWALSVLVSGL	49.839,12.365,-58.223,46.404,14.023,-58.308,45.006,16.652,-60.278,42.149,17.834,-58.211,40.568,20.819,-59.958,36.828,21.092,-60.424,35.406,24.380,-59.089,31.614,24.785,-59.409,29.691,27.373,-57.477,27.005,29.241,-58.102,24.190,31.036,-56.533,21.390,31.840,-54.843,18.922,33.052,-52.218,16.663,32.714,-49.597,16.302,34.213,-46.095,13.556,33.482,-43.701,13.965,35.757,-40.715,12.811,34.625,-37.277,12.…	MEPLAMTLYPLESTQPTRNKTPNETTWSSEHTDDHTYFLVSLVICSLGLAGNGLLIWFLIFCIKRKPFTIYILHLAIADFMVLLCSSIMKLVNTFHIYNMTLESYAILFMIFGYNTGLHLLTAISVERCLSVLYPIWYQCQRPKHQSAVACMLLWALSVLVSGLENFFCILEVKPQFPECRYVYIFSCILTFLVFVPLMIFSNLILFIQVCCNLKPRQPTKLYVIIMTTVILFLVFAMPMKVLLIIGYYSSSLDDSVWDSLPYLNMLSTINCSINPIVYFVVGSLRRKRSRKSLKEALQKVFEEKPVVASRENVTQFSLPS	10090	Mus musculus
job.pdb_D	AF-O88634-F1-model_v4 Proteinase-activated receptor 4	17.100	146	80	9	12	120	80	221	0.057	9.868E+00	25	150	396	AKLLKKIAWLLKKLLEEIAQLLEEIAKLLKKIA-WLLA----------LLEEIAQLLEEIAKLLK-KIAWLLKK-----------IAQLLEEIAQLLEEIAKLLKKIAW--------LLKLEEI-----AKLLEEIAWL-LKKIAK	QALLL--GWVPTRLVPALYGLVVAVGLPANGLALWVLATRVPRLPSTILLMNLAVADLLLALVLPPRLAYHLRGQRWPFGEAACRVAT--AALYGHMYGSVLLLAAVSLDRYLALVHPLRARALRGQRLTTGLCLVAWLSAATLAL	12.894,-9.804,4.677,9.260,-10.789,5.600,10.133,-13.085,8.588,10.322,-10.460,11.391,7.034,-9.019,10.270,5.168,-12.391,10.101,6.036,-13.448,13.698,3.352,-11.331,15.489,0.768,-12.381,12.947,1.558,-16.123,13.272,1.372,-15.792,17.095,-1.969,-13.906,16.834,-3.443,-16.540,14.449,-2.093,-19.414,16.620,-3.766,-17.900,19.726,-7.070,-17.381,17.831,-7.140,-20.979,16.442,-6.098,-22.613,19.767,-9.239,-21.370,2…	MCWPLLYPLVLGLSISLAEGIQTPSIYDDVESTRGSHEGPLGPTVELKEPKSSDKPNPRGYPGKFCANDSDTLELPASSQALLLGWVPTRLVPALYGLVVAVGLPANGLALWVLATRVPRLPSTILLMNLAVADLLLALVLPPRLAYHLRGQRWPFGEAACRVATAALYGHMYGSVLLLAAVSLDRYLALVHPLRARALRGQRLTTGLCLVAWLSAATLALPLTLHRQTFRLAGSDRMLCHDALPLTEQTSHWRPAFICLAVLGCFVPLLAMGLCYGATLRALAANGQRYSHALRLTALVLFSAVASFTPSNVLLVLHYSNPSPEAWGNLYGAYVPSLALSTLNSCVDPFIYYYVSHEFREKVRAMLCRQPEASSSSQASREAGSRGTAICSSTLL	10090	Mus musculus
