# Supplementary material for: Rationally seeded computational protein design of ɑ-helical barrels
Source: Nat Chem Biol. 2024 Jun 20;20(8):991–9. doi: 10.1038/s41589-024-01642-0 (PMC11288890; doi:10.1038/s41589-024-01642-0)
Supplement: Supplementary file 8 — PDB files and alignments used for figure panels. [file 41589_2024_1642_MOESM8_ESM.zip › KIA_RP_RSPD_NatChemBiol_data_Figure5/foldseek_scapCC6_LLIA/alis_pdb90_with_scores.csv]

	pdb_id	seq_id	P	E	len	ent_id	RMSD	TM
0	5l0j_B	14.6	0.817	0.6451	92	5L0J_1	5.06	0.504
1	1sum_B	17.7	0.473	0.1773	140	1SUM_1	12.97	0.264
3	3vf0_A	14.9	0.301	4.262	92	3VF0_1	4.9	0.529
4	2ccy_B	18.5	0.277	1.743	115	2CCY_1	11.85	0.443
6	2b0h_A	10.7	0.233	1.925	141	2B0H_1	10.25	0.444
11	* 4uos_A	22	0.106	2.593	143	4UOS_1	13.81	0.289
12	3zc1_F	18.4	0.106	3.672	141	3ZC1_1	13.87	0.327
13	1jsw_B	10.4	0.106	8.131	143	1JSW_1	8.54	0.314
15	5nqn_A	8.4	0.082	4.262	141	5NQN_1	14.54	0.356
16	* 6xr2_D	25.4	0.082	8.131	143	6XR2_1	9.03	0.351
17	4dg7_G	12.8	0.076	6.035	143	4DG7_1	15.82	0.271
22	* 6fes_A	12.5	0.063	6.035	142	6FES_1	16.45	0.244
