# Supplementary material for: Rationally seeded computational protein design of ɑ-helical barrels
Source: Nat Chem Biol. 2024 Jun 20;20(8):991–9. doi: 10.1038/s41589-024-01642-0 (PMC11288890; doi:10.1038/s41589-024-01642-0)
Supplement: Supplementary file 9 — Raw data used to evaluate Foldseek alignments. [file 41589_2024_1642_MOESM9_ESM.xlsx]

## Sheet: sc_5_alis_afdb-swissprot
	pdb_id	seq_id	P	E	len	rmsd	TM
0	Q57674	15.7	0.601	0.3426	218	17.19	0.33245
1	P97829	13.5	0.569	1.124	148	7.02	0.41382
2	Q645V0	9.2	0.473	0.8261	269	14.46	0.38201
3	Q7M711	8.3	0.382	0.724	276	19.05	0.33741
4	A2C0Q4	10.9	0.382	0.532	276	17.95	0.30139
5	Q6FJT9	10.5	0.382	2.71	216	7.52	0.43119
6	Q67ET5	12.9	0.353	0.724	274	17.48	0.3407
7	Q61735	13.5	0.326	2.96	148	6.96	0.41754
8	Q9NYV9	8.9	0.301	0.9021	275	10.52	0.32454
9	Q646D7	8.2	0.301	1.401	269	15.74	0.37663
10	AF-Q7M710-F1-model_v4	11.1	0.301	1.124	276
11	AF-Q6G4C6-F1-model_v4	9.5	0.301	0.9427	275
12	AF-Q646B5-F1-model_v4	8.8	0.254	1.992	269
13	AF-P12384-F1-model_v4	6.2	0.196	2.482	277
14	AF-Q67ET4-F1-model_v4	8.1	0.179	1.67	273
15	AF-Q11KD2-F1-model_v4	11	0.15	3.529	275
16	AF-Q7TQA9-F1-model_v4	11.3	0.15	3.688	274
17	AF-Q83GF8-F1-model_v4	7.8	0.138	3.093	276
18	AF-P25625-F1-model_v4	10.9	0.138	2.96	270
19	AF-Q9WUT7-F1-model_v4	5.7	0.138	4.027	270
20	AF-Q9D2L6-F1-model_v4	5.9	0.138	2.832	270
21	AF-Q54N72-F1-model_v4	12.6	0.126	6.829	94
22	AF-Q08722-F1-model_v4	11.8	0.116	9.71	145
23	AF-O34454-F1-model_v4	16.2	0.106	8.892	215
24	AF-Q9KNG8-F1-model_v4	10.8	0.098	9.71	144
25	AF-Q645V2-F1-model_v4	8.8	0.098	4.398	277
26	AF-A0A2Z5TTA9-F1-model_v4	10.5	0.098	5.244	273
27	AF-Q9Y7U1-F1-model_v4	8	0.098	5.727	274
28	AF-Q645T2-F1-model_v4	8.1	0.09	6.829	277
29	AF-P87052-F1-model_v4	16.2	0.09	7.793	166
30	AF-O28812-F1-model_v4	8.8	0.082	6.829	269
31	AF-Q5RAS2-F1-model_v4	15.9	0.082	9.292	193
32	AF-Q9P6N9-F1-model_v4	7.6	0.076	8.892	278
33	AF-Q6X632-F1-model_v4	7.9	0.069	9.71	274

## Sheet: sc_5_alis_pdb90
	pdb_id	seq_id	P	E	len	ent_id	rmsd	tm
0	5cwi_A	28.5	1	8.013e-07	265	5CWI_1	18.19	0.40741
1	5cwp_A	20.5	0.996	0.04027	273	5CWP_1	16.94	0.41795
2	6w2v_B	22.3	0.978	0.06253	247	6W2V_1	10.84	0.41182
5	6w2w_A	23.2	0.941	0.2671	253	6W2W_1	14.51	0.41921
6	7rmy_A	18.5	0.912	0.1108	273	7RMY_1	13.27	0.41403
7	6xi6_A	17.2	0.912	0.05726	258	6XI6_1	20.44	0.3371
8	6xss_D	22.7	0.887	0.2791	255	6XSS_1	11.46	0.42613
10	5cwo_B	18.1	0.601	0.7349	270	5CWO_1	18.65	0.3481
11	8a3k_A	33.9	0.326	2.875	107	8A3K_1	6.22	0.48497
12	7rkc_A	17.5	0.301	2.411	234	7RKC_1	9.25	0.40175
13	4dzu_A	8.9	0.196	9.433	154	4DZU_1
14	6w2r_B	19.5	0.164	2.52	267	6W2R_1
16	5lwe_A	10.7	0.15	2.52	277	5LWE_1
17	7qbi_B	9.7	0.15	1.935	273	7QBI_1
19	7wc4_A	12.8	0.138	4.272	276	7WC4_1
20	7avn_A	12.5	0.126	4.875	278	7AVN_1
21	7v9l_R	11.3	0.126	8.638	164	7V9L_2
24	7vvo_R	10.9	0.106	5.563	224	7VVO_6
25	7aqy_A	17.3	0.106	6.348	86	7AQY_1

## Sheet: sc_5_alis_pdb100
	pdb_id	seq_id	P	E	len
0	5cwi_A	28.5	1	8.013e-07	265
1	5cwp_A	20.5	0.996	0.04027	273
2	6w2v_B	22.3	0.978	0.06253	247
3	6w2v_A	20.8	0.971	0.09709	263
4	6n4n_F	22	0.956	0.2917	198
5	6w2w_A	23.2	0.941	0.2671	253
6	7rmy_A	18.5	0.912	0.1108	273
7	6xi6_A	17.2	0.912	0.05726	258
8	6xss_D	22.7	0.887	0.2791	255
9	6n4n_C	21.4	0.72	1.193	210
10	5cwo_B	18.1	0.601	0.7349	270
11	8a3k_UNK	33.9	0.326	2.875	107
12	7rkc_A	17.5	0.301	2.411	234
13	4dzu_A	8.9	0.196	9.433	154
14	6w2r_B	19.5	0.164	2.52	267
15	6w2r_A	18	0.15	3.005	251
16	5lwe_A	10.7	0.15	2.52	277
17	7qbi_B	9.7	0.15	1.935	273
18	6w2r_C	17.8	0.138	3.14	262
19	7wc4_A	12.8	0.138	4.272	276
20	7avn_A	12.5	0.126	4.875	278
21	7v9l_R	11.3	0.126	8.638	164
22	7rkc_B	17.3	0.116	5.095	204
23	7wc8_A	12.3	0.116	3.429	275
24	7vvo_R	10.9	0.106	5.563	224
25	7aqy_A	17.3	0.106	6.348	86
26	7ad3_B	9.1	0.098	4.272	273
27	7aqz_B	17.3	0.098	6.932	86
28	5jsi_B	14	0.076	8.638	278
29	7vvn_R	8.5	0.069	9.433	274
30	7vvl_R	6.6	0.057	7.57	268

## Sheet: sc_6_alis_afdb-swissprot
	pdb_id	seq_id	P	E	len	RMSD	TM-score
0	AF-P37630-F1-model_v4	12	1	0.01674	305	9.27	0.499
1	AF-O59815-F1-model_v4	9.9	0.999	0.1156	310	8.57	0.531
2	AF-P50537-F1-model_v4	10.2	0.956	0.4927	305	10.14	0.501
3	AF-A9JR78-F1-model_v4	13.8	0.933	0.1262	265	13.23	0.418
4	AF-D4A6D7-F1-model_v4	17.7	0.923	0.07787	267	14.94	0.355
5	AF-Q8CC21-F1-model_v4	17.4	0.912	0.09282	265	14.51	0.357
6	AF-P0CT95-F1-model_v4	8	0.887	0.7989	296	9.15	0.487
7	AF-P0CT97-F1-model_v4	8.2	0.872	0.7989	291	9.32	0.467
8	AF-Q9VSA4-F1-model_v4	14.1	0.872	0.1505	252	12.7	0.399
9	AF-P0CT94-F1-model_v4	7.7	0.855	0.8347	293	9.25	0.466
10	AF-Q0P5G1-F1-model_v4	13.3	0.837	0.1319	270	18.15	0.361
11	AF-Q9LD83-F1-model_v4	10.8	0.817	0.8347	310
12	AF-Q54SU1-F1-model_v4	15.4	0.772	0.144	296
13	AF-P0CT96-F1-model_v4	8	0.747	1.353	293
14	AF-P0CM44-F1-model_v4	16.8	0.72	0.5149	197
15	AF-O32294-F1-model_v4	16.6	0.663	0.3318	297
16	AF-P46234-F1-model_v4	17.6	0.632	2.194	142
17	AF-O94573-F1-model_v4	13.6	0.632	0.7317	235
18	AF-Q8BYG0-F1-model_v4	16.1	0.601	0.3039	177
19	AF-Q9FLV9-F1-model_v4	10.4	0.569	2.194	250
20	AF-O27765-F1-model_v4	14.6	0.505	0.9523	194
21	AF-Q8SYD0-F1-model_v4	14.3	0.442	0.8347	278
22	AF-P39961-F1-model_v4	10	0.326	0.9951	248
23	AF-Q2TXG2-F1-model_v4	9	0.301	1.923	192
24	AF-A4IIL4-F1-model_v4	13.6	0.254	2.396	159
25	AF-Q9H7Z3-F1-model_v4	13.6	0.254	2.733	245
26	AF-Q57996-F1-model_v4	9.2	0.233	2.733	242
27	AF-A0A075TRL0-F1-model_v4	11.3	0.196	3.404	184
28	AF-B3MIF1-F1-model_v4	15.1	0.196	2.856	223
29	AF-Q5VW32-F1-model_v4	15	0.179	1.841	160
30	AF-O00410-F1-model_v4	13.2	0.179	3.557	219
31	AF-Q5RDD7-F1-model_v4	15	0.164	2.396	160
32	AF-Q58172-F1-model_v4	9.1	0.15	3.404	308
33	AF-A3KQV2-F1-model_v4	13	0.15	4.241	155
34	AF-Q9LP45-F1-model_v4	9.7	0.15	3.258	274
35	AF-O94308-F1-model_v4	12.4	0.15	3.404	223
36	AF-P41930-F1-model_v4	7.2	0.15	7.507	300
37	AF-B4LNA1-F1-model_v4	12.1	0.15	2.856	276
38	AF-P60330-F1-model_v4	14.1	0.15	2.733	267
39	AF-O74539-F1-model_v4	14.9	0.15	4.431	240
40	AF-Q6NRT5-F1-model_v4	12.9	0.138	2.733	256
41	AF-Q1ERI1-F1-model_v4	14.2	0.138	8.564	146
42	AF-B3NML0-F1-model_v4	13.3	0.126	5.52	222
43	AF-A1ZAX1-F1-model_v4	12.2	0.126	5.52	222
44	AF-B1LNI2-F1-model_v4	12.4	0.116	5.52	160
45	AF-B2TXV2-F1-model_v4	12.4	0.116	5.52	160
46	AF-Q9CR16-F1-model_v4	14.2	0.116	9.77	170
47	AF-F4HXZ1-F1-model_v4	13.7	0.116	5.767	177
48	AF-B4P562-F1-model_v4	13.5	0.116	6.875	222
49	AF-Q31XW3-F1-model_v4	12.4	0.106	6.026	160
50	AF-P0A6L9-F1-model_v4	12.4	0.106	6.026	160
51	AF-Q8TEX9-F1-model_v4	9.2	0.106	6.026	214
52	AF-A8A333-F1-model_v4	12.4	0.098	6.875	160
53	AF-A7ZPX0-F1-model_v4	12.4	0.098	6.58	160
54	AF-B7M7N0-F1-model_v4	13.3	0.09	7.844	150
55	AF-Q3YZ25-F1-model_v4	12.4	0.09	7.844	160
56	AF-B5XNK0-F1-model_v4	13.7	0.09	7.507	152
57	AF-Q5PNH2-F1-model_v4	12.5	0.09	7.507	153
58	AF-Q0TEV8-F1-model_v4	12.4	0.09	7.507	160
59	AF-B4MRZ8-F1-model_v4	12.9	0.09	6.58	222
60	AF-B7UGX3-F1-model_v4	12.4	0.082	9.351	160
61	AF-A6TCE8-F1-model_v4	12.6	0.082	8.564	152
62	AF-B7N6B4-F1-model_v4	12.4	0.082	9.351	160
63	AF-B5Z100-F1-model_v4	12.4	0.082	8.564	160
64	AF-B1IWD4-F1-model_v4	13.3	0.082	8.949	150
65	AF-Q8Z4N1-F1-model_v4	12.5	0.082	8.564	153
66	AF-B1XB02-F1-model_v4	12.4	0.082	9.351	160
67	AF-P0A6M0-F1-model_v4	12.4	0.082	9.351	160
68	AF-Q57639-F1-model_v4	21.1	0.082	8.949	165
69	AF-Q7XZF5-F1-model_v4	13	0.082	6.297	266
70	AF-P0A6M1-F1-model_v4	12.4	0.076	9.77	160
71	AF-B7NRH6-F1-model_v4	12.4	0.076	9.351	160
72	AF-B0W0S3-F1-model_v4	12.3	0.076	9.351	276
73	AF-Q9W2F2-F1-model_v4	12.5	0.076	7.844	196
74	AF-O94278-F1-model_v4	9.6	0.063	9.351	275

## Sheet: sc_6_alis_pdb90
	pdb_id	seq_id	P	E	len	ent_id	RMSD	TM
0	* 5cwq_A	43.3	1	3.07E-08	218	5CWQ_1	1.21	0.956
1	* 6xr1_A	32.8	1	1.97E-10	285	6XR1_1	6.32	0.66
2	* 6xr2_C	33.3	1	7.65E-05	164	6XR2_1	3.2	0.779
8	* 6e9t_B	26.7	1	0.0001686	230	6E9T_1	6.67	0.612
9	* 7rdr_A	27.6	1	1.06E-05	303	7RDR_1	13.05	0.441
13	* 6e9y_A	27.1	1	0.0006026	253	6E9Y_1	10.06	0.57
14	* 5cwn_A	27.6	1	0.02753	223	5CWN_1	8.03	0.493
15	* 6xns_B	18.5	0.997	0.008046	307	6XNS_1	20.33	0.422
18	4a1s_B	15.7	0.988	0.007701	285	4A1S_1	15.14	0.353
19	5a6c_A	15.8	0.961	0.02753	288	5A6C_1	16.12	0.362
20	6w2q_A	22.9	0.923	0.04088	235	6W2Q_1
21	4jhr_A	18.4	0.912	0.04271	262	4JHR_1
22	5d2d_A	12	0.855	0.217	265	5D2D_1
23	7en0_A	12.5	0.855	0.3841	264	7EN0_1
24	3m7c_A	13.5	0.692	1.102	237	3M7C_1
25	4y5i_B	13.2	0.632	1.102	206	4Y5I_1
26	6zc9_A	11.5	0.632	0.7105	264	6ZC9_1
27	7v6q_H	15.5	0.601	1.314	238	7V6Q_4
34	3q15_B	12	0.505	0.2951	279	3Q15_1
39	4i1a_A	16.2	0.442	0.5224	254	4I1A_1
40	6e9x_O	22.6	0.411	0.5224	224	6E9X_1
45	6e9r_B	21	0.353	0.6799	245	6E9R_1
52	2npm_A	9.1	0.301	2.326	263	2NPM_1
59	7wxn_A	13.7	0.214	5.359	197	7WXN_1
61	7wkk_B	8.9	0.196	3.164	243	7WKK_2
63	6rsq_C	14.9	0.164	5.129	137	6RSQ_1
64	7v1m_G	17.3	0.164	3.306	192	7V1M_4
68	7n6g_1N	14.2	0.15	2.54	235	7N6G_6
71	6vp9_B	8	0.116	4.698	287	6VP9_2
73	4p3g_C	14	0.106	8.689	133	4P3G_1
76	6xte_A	13.8	0.106	4.303	211	6XTE_1
77	5che_F	14.7	0.098	9.079	137	5CHE_3
78	2i0m_A	16.4	0.09	4.496	210	2I0M_1
80	3u3w_B	13.5	0.09	5.6	195	3U3W_1
83	3zxp_A	13.9	0.09	3.609	157	3ZXP_1
84	7vop_V	12.5	0.09	6.114	234	7VOP_12
85	5osi_K	14.3	0.082	6.976	208	5OSI_2
86	4ozv_A	15.8	0.082	6.389	203	4OZV_1
87	7qp6_y	13.2	0.082	7.289	211	7QP6_53
88	3uo2_A	9.3	0.076	6.976	151	3UO2_1
90	7mnn_B	11.1	0.076	6.389	232	7MNN_1
91	8hhe_B	12.5	0.076	7.616	139	8HHE_1
92	3pja_D	15.8	0.069	6.389	140	3PJA_1
94	1ihg_A	15.2	0.069	9.079	136	1IHG_1
96	6w5q_D	23.3	0.057	7.958	99	6W5Q_1
97	3txm_A	11.6	0.057	8.689	248	3TXM_1

## Sheet: sc_7_alis_pdb90
	pdb_id	seq_id	P	E	len	ent_id	RMSD, Å	TM-score
0	6xr1_A	34.6	1	3.00E-13	360	6XR1_1	5.97	0.698
1	5cwq_A	39	1	7.43E-07	219	5CWQ_1	1.41	0.944
2	7rdr_A	33.7	1	8.90E-09	345	7RDR_1	13.62	0.47
3	6xr2_C	35.5	1	0.0003869	165	6XR2_1	2.63	0.84
9	6e9t_B	28.1	1	0.01859	220	6E9T_1	5.28	0.644
13	5a7d_C	16.5	1	0.001074	329	5A7D_1	18.07	0.366
14	6e9y_A	28.1	1	0.1699	220	6E9Y_1	5.45	0.631
16	5cwn_A	28.1	0.999	0.06663	219	5CWN_1	7	0.51
20	7ep7_A	13.8	0.993	0.01323	310	7EP7_1	12.33	0.4
22	4jhr_B	16.3	0.981	0.03232	292	4JHR_1	9.75	0.39
24	6w2q_A	22.6	0.855	0.1433	256	6W2Q_1
25	6xns_B	18.1	0.855	0.111	337	6XNS_1
26	4i1a_A	13.6	0.795	0.09772	322	4I1A_1
27	3m72_A	14.5	0.747	0.4152	245	3M72_1
32	7en0_A	12.5	0.632	0.932	257	7EN0_1
39	4uer_a	12.7	0.505	0.4923	256	4UER_37
40	7v6q_D	12.2	0.473	1.367	214	7V6Q_4
41	7npg_A	11.4	0.442	0.932	253	7NPG_1
45	7mnn_B	11.4	0.382	0.4333	288	7MNN_1
46	7sqc_R1	13.6	0.382	0.6631	330	7SQC_29
54	6shm_A	13.6	0.254	1.31	250	6SHM_1
55	7unk_A	12.8	0.254	1.921	276	7UNK_1
56	7wxn_A	14.3	0.233	4.695	183	7WXN_1
57	3u3w_B	14.8	0.214	1.367	256	3U3W_1
58	5jub_B	15.5	0.214	1.553	260	5JUB_1
59	3um3_A	15.9	0.196	2.183	165	3UM3_1
60	7wkk_B	10	0.196	3.34	321	7WKK_2
62	6zbw_A	12	0.179	2.278	276	6ZBW_1
67	3w3y_A	10.2	0.15	2.278	284	3W3Y_1
68	7nmz_AA	11.8	0.138	3.96	207	7NMZ_1
70	6yxy_EN	10.2	0.138	2.7	304	6YXY_41
72	4p3f_A	21.4	0.126	5.334	129	4P3F_1
73	2v7d_D	8.2	0.126	6.061	257	2V7D_1
74	8esq_7	13.1	0.126	4.5	230	8ESQ_1
78	3j8c_A	10.1	0.116	3.486	261	3J8C_1
81	3zik_A	12.8	0.106	3.637	154	3ZIK_1
82	4u1d_A	12.3	0.106	4.132	270	4U1D_1
83	6gkf_B	10.4	0.098	8.889	253	6GKF_1
84	1qz2_C	16.3	0.098	8.164	142	1QZ2_1
85	7l7i_C	12.8	0.098	7.185	163	7L7I_1
89	5ufl_B	14.8	0.082	4.899	230	5UFL_1
90	5jre_H	15.2	0.076	6.599	170	5JRE_1
92	7v1m_G	14	0.076	7.823	233	7V1M_4
93	3qb5_K	13.3	0.076	8.164	211	3QB5_2
97	5xbk_A	11.9	0.076	8.164	280	5XBK_1
98	7b9s_G	12	0.076	7.185	256	7B9S_2

## Sheet: sc_8_alis_afdb-swissprot
	pdb_id	seq_id	P	E	len	RMSD	TM-score
0	AF-Q5ZIL9-F1-model_v4	11.2	0.997	0.004664	416	25.67	0.26
1	AF-P37630-F1-model_v4	8.8	0.956	0.08607	421	10.09	0.418
2	AF-Q8SYD0-F1-model_v4	13	0.872	0.1246	344	11.32	0.407
3	AF-Q9P7N6-F1-model_v4	13.8	0.747	0.2403	305	13.35	0.381
4	AF-Q7XZF5-F1-model_v4	11.5	0.663	1.242	411	8.84	0.411
5	AF-Q8BYG0-F1-model_v4	14	0.569	0.4829	211	13.11	0.349
6	AF-Q9UUG6-F1-model_v4	14.4	0.569	0.4448	381	13.07	0.359
7	AF-Q8NA31-F1-model_v4	8	0.442	0.7903	358	15.39	0.364
8	AF-Q9LD83-F1-model_v4	9.8	0.382	1.294	274	9.92	0.362
9	AF-A4IIL4-F1-model_v4	12.9	0.301	1.098	214	13.05	0.352
10	AF-Q99598-F1-model_v4	10.1	0.277	1.348	220	12.6	0.34
11	AF-Q9JHB5-F1-model_v4	11.1	0.277	1.95	194
12	AF-Q5RC21-F1-model_v4	10.6	0.277	1.463	220
13	AF-P0CT97-F1-model_v4	8.6	0.277	1.797	297
14	AF-H2L0H5-F1-model_v4	9.5	0.254	1.525	407
15	AF-P26882-F1-model_v4	20.1	0.233	4.813	138
16	AF-O94573-F1-model_v4	13.3	0.233	1.95	376
17	AF-P41943-F1-model_v4	11.1	0.214	3.326	192
18	AF-Q9QZE7-F1-model_v4	12.2	0.214	2.495	194
19	AF-E9Q3L2-F1-model_v4	12.2	0.214	2.206	368
20	AF-P72686-F1-model_v4	14.8	0.164	3.326	212
21	AF-Q5RDD7-F1-model_v4	14.3	0.164	2.941	214
22	AF-Q4R599-F1-model_v4	9.3	0.15	3.466	194
23	AF-Q5VW32-F1-model_v4	14.7	0.15	3.064	214
24	AF-W7N6P0-F1-model_v4	20.1	0.138	8.911	84
25	AF-A3KQV2-F1-model_v4	11.7	0.116	5.015	212
26	AF-O14201-F1-model_v4	7.7	0.098	8.208	132
27	AF-Q8I4V8-F1-model_v4	23.5	0.09	5.672	160
28	AF-A0A075TRL0-F1-model_v4	10.9	0.076	8.552	180
29	AF-P38114-F1-model_v4	9.5	0.076	6.965	417

## Sheet: sc_8_alis_pdb90
	pdb_id	seq_id	P	E	len	ent_id	RMSD	TM-score
0	* 6xr1_A	33.1	1	4.10E-16	417	6XR1_1	5.86	0.609
1	* 5cwq_A	42.7	1	4.52E-08	219	5CWQ_1	2.15	0.89
2	* 7rdr_A	28.3	1	1.39E-11	396	7RDR_1	14.79	0.47
3	* 6xr2_C	40.8	1	0.0002047	168	6XR2_1	1.93	0.878
9	* 6e9t_B	23.3	1	0.006442	226	6E9T_1	4.24	0.729
13	* 5cwn_A	31.3	1	0.01012	219	5CWN_1	6.04	0.564
14	* 6e9y_A	25.8	1	0.06163	246	6E9Y_1	7.41	0.667
15	3sf4_B	15.2	1	0.000181	382	3SF4_1	14.3	0.339
16	4a1s_B	17.7	1	0.0002133	367	4A1S_1	15.73	0.337
21	4jhr_B	17.9	0.986	0.02602	294	4JHR_1	8.72	0.393
23	6w2q_A	21.5	0.961	0.04437	257	6W2Q_1
24	7en0_A	13	0.837	0.4802	243	7EN0_1
25	6e9r_B	21.3	0.72	0.7543	206	6E9R_1
26	3m73_A	10.9	0.692	0.9651	248	3M73_1
27	4i1a_A	12	0.632	0.2027	317	4I1A_1
28	6fby_C	11.2	0.601	0.724	200	6FBY_1
33	5d2d_A	11	0.473	0.9651	197	5D2D_1
34	3q15_A	12.7	0.473	0.3318	377	3Q15_1
38	5cwl_A	23.9	0.382	1.94	207	5CWL_1
54	5n10_B	9.8	0.301	1.137	257	5N10_3
58	7v6q_D	15.7	0.254	2.382	206	7V6Q_4
62	5osi_E	13.6	0.254	1.397	305	5OSI_2
66	5d3e_I	10.2	0.233	2.106	257	5D3E_1
70	3uux_C	15.3	0.196	2.481	133	3UUX_1
74	7wxr_A	15.5	0.196	3.047	234	7WXR_1
76	2c74_B	15.3	0.179	2.481	229	2C74_1
93	5jre_F	19.5	0.106	3.741	196	5JRE_1
96	3pja_L	9.3	0.106	3.741	183	3PJA_2
101	7mnj_B	11.2	0.106	2.924	278	7MNJ_1
104	7v1l_B	18.1	0.09	4.232	301	7V1L_1
108	3u3w_B	13.7	0.082	5.196	256	3U3W_1
109	5hb4_B	12.6	0.082	6.124	391	5HB4_1
113	7b9f_X	16.4	0.076	7.519	251	7B9F_2
114	7unk_A	14.2	0.076	7.217	351	7UNK_1

## Sheet: scapCC8_AIIA_alis_afdb-swisspro
	pdb_id	seq_id	P	E	len	RMSD	TM
0	AF-Q15722-F1-model_v4	8.9	0.933	0.1293	239	14.69	0.342
1	AF-Q9FK05-F1-model_v4	7.6	0.855	2.137	126	5.71	0.527
2	AF-Q9R0Q2-F1-model_v4	8.8	0.692	0.5619	239	14.29	0.345
3	AF-P30875-F1-model_v4	8.6	0.692	0.2881	244	17.91	0.278
4	AF-P41146-F1-model_v4	9	0.692	0.3935	242	18.23	0.283
5	AF-P30680-F1-model_v4	8.6	0.663	0.3443	244	17.91	0.278
6	AF-P30874-F1-model_v4	8.4	0.663	0.4702	244	17.41	0.3
7	AF-Q9UKP6-F1-model_v4	6.9	0.663	0.6421	244	12.77	0.331
8	AF-P35377-F1-model_v4	9.7	0.601	0.4916	244	18.11	0.292
9	AF-P34993-F1-model_v4	8.6	0.601	0.36	241	7.05	0.312
10	AF-Q6D7E5-F1-model_v4	15.1	0.569	0.9169	185
11	AF-P35370-F1-model_v4	9.7	0.569	0.5874	244
12	AF-P34994-F1-model_v4	9.7	0.569	0.3935	244
13	AF-Q8HYC3-F1-model_v4	7.8	0.569	0.8388	244
14	AF-P43657-F1-model_v4	5.4	0.537	0.3935	236
15	AF-Q49LX6-F1-model_v4	9	0.505	0.6142	244
16	AF-P13773-F1-model_v4	7.3	0.473	1.048	241
17	AF-P48145-F1-model_v4	8.3	0.442	1.636	235
18	AF-P31391-F1-model_v4	8.3	0.442	1.146	240
19	AF-Q9UHM6-F1-model_v4	8.7	0.382	0.6421	243
20	AF-Q9JKT9-F1-model_v4	9	0.353	1.788	239
21	AF-Q646E3-F1-model_v4	9.3	0.353	1.564	239
22	AF-Q864F7-F1-model_v4	7.1	0.326	1.636	245
23	AF-Q3ZC80-F1-model_v4	5.7	0.326	1.564	243
24	AF-P04950-F1-model_v4	7.5	0.301	1.252	244
25	AF-Q646A0-F1-model_v4	11	0.277	1.788	238
26	AF-O00398-F1-model_v4	7.2	0.277	2.234	244
27	AF-P56483-F1-model_v4	8	0.277	1.431	235
28	AF-Q67ET3-F1-model_v4	9.9	0.254	2.335	241
29	AF-Q8TDS7-F1-model_v4	6	0.254	2.043	237
30	AF-O00421-F1-model_v4	8.4	0.254	1.71	235
31	AF-O08858-F1-model_v4	5.7	0.254	3.335	237
32	AF-Q49LX5-F1-model_v4	7.8	0.254	3.19	244
33	AF-O23447-F1-model_v4	9	0.254	3.985	199
34	AF-Q864F4-F1-model_v4	7.7	0.233	3.051	245
35	AF-P33032-F1-model_v4	9	0.233	3.19	241
36	AF-P49220-F1-model_v4	5.8	0.233	2.137	234
37	AF-Q684M3-F1-model_v4	7.7	0.233	4.554	214
38	AF-P34974-F1-model_v4	8.3	0.214	3.487	230
39	AF-Q675B8-F1-model_v4	6.7	0.214	1.788	237
40	AF-P47803-F1-model_v4	7.2	0.196	3.811	238
41	AF-P23820-F1-model_v4	7.1	0.196	4.356	245
42	AF-Q864J2-F1-model_v4	8.5	0.196	2.553	238
43	AF-P30951-F1-model_v4	5.6	0.196	7.77	215
44	AF-F1MV99-F1-model_v4	5.3	0.196	3.487	237
45	AF-P30937-F1-model_v4	8.3	0.196	3.487	240
46	AF-Q333S9-F1-model_v4	8.5	0.196	2.442	244
47	AF-Q9BXA5-F1-model_v4	6.9	0.179	2.442	239
48	AF-O54689-F1-model_v4	6.2	0.179	3.487	235
49	AF-P30872-F1-model_v4	8.6	0.179	4.554	244
50	AF-Q64326-F1-model_v4	6.4	0.164	3.051	237
51	AF-Q8MJV3-F1-model_v4	7.7	0.164	2.553	235
52	AF-Q3U507-F1-model_v4	6.6	0.164	3.985	243
53	AF-Q95KH4-F1-model_v4	5.6	0.164	4.356	237
54	AF-Q28031-F1-model_v4	7.8	0.164	3.811	238
55	AF-P30873-F1-model_v4	9.2	0.164	4.554	240
56	AF-Q9MYW9-F1-model_v4	9.3	0.164	3.985	242
57	AF-Q91ZC1-F1-model_v4	9.2	0.15	4.978	242
58	AF-Q864G3-F1-model_v4	9.6	0.15	3.645	234
59	AF-P41983-F1-model_v4	9.3	0.15	6.503	237
60	AF-Q675C0-F1-model_v4	7.8	0.15	4.554	228
61	AF-P48146-F1-model_v4	5.8	0.15	3.985	238
62	AF-Q8MJV2-F1-model_v4	7.4	0.15	6.22	235
63	AF-Q9DDK4-F1-model_v4	10.5	0.15	3.19	242
64	AF-P61793-F1-model_v4	7.9	0.15	4.356	238
65	AF-P90680-F1-model_v4	9.7	0.15	3.487	236
66	AF-Q8GX86-F1-model_v4	7.9	0.15	6.799	169
67	AF-Q9Y4G6-F1-model_v4	11.7	0.15	3.811	244
68	AF-Q9AFF7-F1-model_v4	8.1	0.138	4.356	238
69	AF-Q9HBW0-F1-model_v4	5.6	0.138	5.205	237
70	AF-P17646-F1-model_v4	7.1	0.138	3.811	244
71	AF-Q9W0V7-F1-model_v4	8.6	0.138	6.503	239
72	AF-P67156-F1-model_v4	13.8	0.126	4.762	189
73	AF-Q9V818-F1-model_v4	10	0.126	4.356	241
74	AF-Q5LLW7-F1-model_v4	12.2	0.126	5.205	211
75	AF-Q9SMY6-F1-model_v4	9.2	0.126	6.22	142
76	AF-P67153-F1-model_v4	14.1	0.116	4.978	189
77	AF-Q9EP93-F1-model_v4	7.8	0.116	4.978	235
78	AF-Q864L0-F1-model_v4	9.8	0.116	5.69	234
79	AF-P33033-F1-model_v4	8.8	0.116	7.108	234
80	AF-Q9TT23-F1-model_v4	9.6	0.116	8.494	234
81	AF-P29404-F1-model_v4	7.1	0.116	5.442	244
82	AF-P49660-F1-model_v4	7.2	0.116	5.69	240
83	AF-Q02328-F1-model_v4	10.3	0.116	4.762	244
84	AF-Q9HC97-F1-model_v4	7.1	0.106	6.22	231
85	AF-Q864I9-F1-model_v4	10.1	0.106	7.432	234
86	AF-Q864I8-F1-model_v4	8.5	0.106	6.22	237
87	AF-P56442-F1-model_v4	9.2	0.106	7.77	245
88	AF-P41149-F1-model_v4	9	0.106	6.22	241
89	AF-O61303-F1-model_v4	10	0.106	5.205	244
90	AF-Q149R9-F1-model_v4	4.3	0.106	8.124	242
91	AF-P67155-F1-model_v4	13.8	0.098	6.799	189
92	AF-P54176-F1-model_v4	11.5	0.098	5.69	181
93	AF-Q864K8-F1-model_v4	10.7	0.098	7.108	237
94	AF-Q864G1-F1-model_v4	8.3	0.098	7.77	234
95	AF-Q864K6-F1-model_v4	10.1	0.098	6.503	242
96	AF-Q9PU16-F1-model_v4	7.5	0.098	7.432	238
97	AF-P9WG50-F1-model_v4	10.8	0.09	7.108	230
98	AF-Q864K3-F1-model_v4	8.7	0.09	7.432	238
99	AF-P56445-F1-model_v4	10.2	0.09	6.503	245
100	AF-P56448-F1-model_v4	8.5	0.09	9.708	245
101	AF-P56443-F1-model_v4	10.1	0.09	6.503	245
102	AF-O96107-F1-model_v4	8.9	0.09	7.432	229
103	AF-P9WG51-F1-model_v4	10.6	0.082	8.494	234
104	AF-Q864H0-F1-model_v4	8.8	0.082	8.124	228
105	AF-Q864I3-F1-model_v4	9.9	0.082	8.124	245
106	AF-P44133-F1-model_v4	9.7	0.076	7.77	230
107	AF-Q864H2-F1-model_v4	10.1	0.076	8.124	227
108	AF-O19037-F1-model_v4	10.4	0.076	7.77	245
109	AF-Q80SZ5-F1-model_v4	7.2	0.069	8.124	237
110	AF-D4DA58-F1-model_v4	7.9	0.063	9.708	123
111	AF-D4ARB8-F1-model_v4	7.9	0.063	9.708	123

## Sheet: scapCC8_AIIA_alis_pdb90
	pdb_id	seq_id	P	E	len	ent_id	RMSD	TM
0	2cj7_A	13.8	0.632	1.822	127	2CJ7_1	8	0.456
2	3d19_B	11.8	0.569	1.22	234	3D19_1	8	0.382
3	4bv0_A	8.2	0.505	0.4582	239	4BV0_1	15.35	0.311
5	7xmr_R	6.7	0.382	1.276	241	7XMR_1	15.34	0.326
6	5dhh_A	8.7	0.353	1.991	242	5DHH_1	13.24	0.35
10	4z35_A	11.3	0.326	0.7477	237	4Z35_1	22.24	0.272
11	7vgv_B	9.7	0.277	2.488	243	7VGV_1	14	0.365
14	* 5cwo_B	16.4	0.254	1.276	235	5CWO_1	12.1	0.286
15	6ibb_C	6.2	0.254	2.276	241	6IBB_1	14	0.341
16	7piu_R	9.1	0.233	2.177	238	7PIU_1	15.05	0.334
17	6osa_R	9	0.233	1.742	234	6OSA_1
18	7pp1_AAA	8.9	0.233	0.9767	236	7PP1_1
19	7yxa_B	9.8	0.214	2.973	227	7YXA_1
22	7na7_R	7.1	0.196	3.398	240	7NA7_5
23	7wc8_A	11.2	0.196	1.742	237	7WC8_1
24	4z36_A	11.3	0.196	1.395	231	4Z36_1
29	4iaq_A	11.5	0.179	2.276	238	4IAQ_1
30	3am6_A	10	0.164	4.64	239	3AM6_1
34	4xto_B	5.6	0.138	4.245	240	4XTO_1
35	7td2_R	7.4	0.138	3.883	234	7TD2_1
39	7vkt_A	7.7	0.126	2.177	234	7VKT_1
41	7f4h_R	7.4	0.116	5.544	238	7F4H_5
44	5olz_A	11	0.116	3.25	238	5OLZ_1
45	5jtb_A	11	0.116	3.714	242	5JTB_1
46	7k15_A	8.1	0.116	4.851	240	7K15_1
47	6duw_A	13.5	0.106	7.242	168	6DUW_1
51	6pt3_B	8	0.106	4.245	182	6PT3_1
56	7epa_B	7.5	0.098	8.277	236	7EPA_1
57	6dv1_B	12.6	0.09	7.572	173	6DV1_1
60	6vi4_B	5.7	0.09	4.438	227	6VI4_1
62	7xkf_R	9.4	0.082	5.544	225	7XKF_5
65	7eo2_A	9	0.082	9.048	216	7EO2_1
66	8efb_R	7	0.082	6.927	234	8EFB_1
67	6me8_B	10.3	0.082	6.337	238	6ME8_1
70	7zoy_A	7.5	0.069	8.277	212	7ZOY_1
76	4xnv_A	5.2	0.063	7.917	237	4XNV_1
77	7s1m_R	7.2	0.057	8.654	228	7S1M_6
78	4n6h_A	9.6	0.051	9.46	240	4N6H_1

[truncated: 4 more sheets: scapCC6_LLIA_alis_afdb-swisspro, scapCC6_LLIA_alis_pdb90, scapCC6_SLLA_alis_afdb_swisspro, scapCC6_SLLA_alis_pdb90]
